# Supplementary material for: Analysis of DNA Methylation Profiles in Mandibular Condyle of Chicks With Crossed Beaks Using Whole-Genome Bisulfite Sequencing
Source: Front Genet. 2021 Jul 8;12:680115. doi: 10.3389/fgene.2021.680115 (PMC8298039; doi:10.3389/fgene.2021.680115)
Supplement: Supplementary Table 2 — Information of DMRs in in the left-side (af-fected-side; L) and the right-side (normal-side; R) mandibular condyle of crossed beaks. [file Table_2.XLS]

## Sheet: DMRs
methChr	start	end	width	strand	meth_direction	methDif	p-value	annotation	geneChr	geneStart	geneEnd	geneLength	geneStrand	methType	geneId
1	66907	66962	56	*	strongHyper	0.302	3.99e-05	Intron (transcript:ENSGALT00000075758/ENSGALG00000051297, intron 4 of 4)	1	68200	71633	3434	-	CG	ENSGALG00000029624
1	437267	437296	30	*	strongHypo	-0.234	0.00633	Distal Intergenic	1	403384	404958	1575	-	CG	ENSGALG00000034366
1	684890	685006	117	*	strongHypo	-0.233	9.16e-10	Distal Intergenic	1	712929	719488	6560	-	CG	ENSGALG00000051055
1	688152	688256	105	*	strongHypo	-0.271	5.92e-05	Distal Intergenic	1	712929	719488	6560	-	CG	ENSGALG00000051055
1	4913740	4913745	6	*	strongHyper	0.248	0.000376	Intron (transcript:ENSGALT00000010889/ENSGALG00000006731, intron 3 of 6)	1	4968059	4987014	18956	+	CG	ENSGALG00000029270
1	6208451	6208470	20	*	strongHyper	0.216	3.98e-05	Intron (transcript:ENSGALT00000078403/ENSGALG00000034590, intron 1 of 14)	1	6261960	6513417	251458	+	CG	ENSGALG00000034590
1	7315003	7315058	56	*	strongHyper	0.218	5.38e-06	Distal Intergenic	1	7287501	7311282	23782	-	CG	ENSGALG00000014575
1	7898973	7898981	9	*	strongHypo	-0.355	3.23e-06	Distal Intergenic	1	7826880	7888297	61418	-	CG	ENSGALG00000033226
1	8015042	8015089	48	*	strongHyper	0.234	5.3e-05	Distal Intergenic	1	8021261	8028175	6915	+	CG	ENSGALG00000006633
1	10923815	10924057	243	*	strongHyper	0.219	9.07e-07	Distal Intergenic	1	10932924	10934159	1236	+	CG	ENSGALG00000052917
1	11165131	11165215	85	*	strongHypo	-0.22	0.000683	Distal Intergenic	1	11192619	11310904	118286	+	CG	ENSGALG00000040444
1	13829641	13829692	52	*	strongHyper	0.256	1.19e-05	Distal Intergenic	1	13903212	13955809	52598	+	CG	ENSGALG00000008167
1	13882674	13882744	71	*	strongHypo	-0.205	3.85e-05	Distal Intergenic	1	13903212	13955809	52598	+	CG	ENSGALG00000008167
1	14296583	14296749	167	*	strongHypo	-0.233	1.07e-11	Distal Intergenic	1	14291654	14295379	3726	+	CG	ENSGALG00000054032
1	15048086	15048113	28	*	strongHypo	-0.223	0.000152	5' UTR	1	15009296	15050235	40940	-	CG	ENSGALG00000007905
1	16231973	16232032	60	*	strongHyper	0.294	6.79e-07	Exon (transcript:ENSGALT00000091333/ENSGALG00000048109, exon 1 of 1)	1	16231465	16234869	3405	+	CG	ENSGALG00000048109
1	20359202	20359230	29	*	strongHypo	-0.212	0.0215	Distal Intergenic	1	20383039	20415387	32349	+	CG	ENSGALG00000030705
1	20734208	20734291	84	*	strongHypo	-0.239	0.00253	Intron (transcript:ENSGALT00000075689/ENSGALG00000039861, intron 26 of 27)	1	20649179	20724249	75071	-	CG	ENSGALG00000039861
1	22299761	22299958	198	*	strongHyper	0.21	0.00031	Intron (transcript:ENSGALT00000092538/ENSGALG00000008776, intron 1 of 3)	1	22287864	22316849	28986	-	CG	ENSGALG00000008776
1	23353034	23353145	112	*	strongHyper	0.215	3.38e-07	Intron (transcript:ENSGALT00000092790/ENSGALG00000008975, intron 2 of 10)	1	23352078	23379512	27435	+	CG	ENSGALG00000008975
1	26455938	26456011	74	*	strongHyper	0.211	2.7e-06	Distal Intergenic	1	26502865	26529724	26860	+	CG	ENSGALG00000009435
1	27085604	27085655	52	*	strongHypo	-0.255	2.6e-05	Distal Intergenic	1	27057994	27068635	10642	-	CG	ENSGALG00000009448
1	29783444	29783507	64	*	strongHypo	-0.26	0.000106	Intron (transcript:ENSGALT00000077783/ENSGALG00000009556, intron 6 of 7)	1	29774813	29788776	13964	-	CG	ENSGALG00000009556
1	31904006	31904102	97	*	strongHyper	0.285	2.51e-05	Distal Intergenic	1	31842742	31886512	43771	-	CG	ENSGALG00000009755
1	34138127	34138189	63	*	strongHypo	-0.201	7.91e-07	Intron (transcript:ENSGALT00000054267/ENSGALG00000026661, intron 2 of 5)	1	34115495	34188477	72983	+	CG	ENSGALG00000026661
1	34407725	34408016	292	*	strongHypo	-0.202	1.14e-09	Intron (transcript:ENSGALT00000016055/ENSGALG00000009875, intron 3 of 4)	1	34487015	34489551	2537	-	CG	ENSGALG00000019358
1	36435193	36435210	18	*	strongHyper	0.295	8.67e-05	Exon (transcript:ENSGALT00000016526/ENSGALG00000010163, exon 18 of 18)	1	36454512	36460438	5927	-	CG	ENSGALG00000010177
1	37918583	37918618	36	*	strongHyper	0.257	0.000291	Distal Intergenic	1	37893908	37899384	5477	-	CG	ENSGALG00000010227
1	37925400	37925408	9	*	strongHyper	0.283	1.74e-06	Distal Intergenic	1	37893908	37899384	5477	-	CG	ENSGALG00000010227
1	41897630	41897648	19	*	strongHyper	0.231	0.00294	Promoter (<=1kb)	1	41898277	41919541	21265	+	CG	ENSGALG00000027213
1	42131868	42131888	21	*	strongHyper	0.282	8.19e-06	Distal Intergenic	1	42160804	42190042	29239	-	CG	ENSGALG00000027633
1	43343630	43343644	15	*	strongHypo	-0.241	1.51e-05	Distal Intergenic	1	43322569	43326909	4341	-	CG	ENSGALG00000011207
1	45598840	45598950	111	*	strongHypo	-0.263	1.76e-06	Promoter (1-2kb)	1	45585772	45597222	11451	-	CG	ENSGALG00000011400
1	45605820	45605869	50	*	strongHypo	-0.213	3.11e-05	Distal Intergenic	1	45585772	45597222	11451	-	CG	ENSGALG00000011400
1	45625598	45625633	36	*	strongHypo	-0.204	0.0255	Distal Intergenic	1	45585772	45597222	11451	-	CG	ENSGALG00000011400
1	45805572	45805728	157	*	strongHyper	0.242	1.91e-05	Intron (transcript:ENSGALT00000076238/ENSGALG00000043701, intron 2 of 4)	1	45781188	45815586	34399	+	CG	ENSGALG00000043701
1	47167408	47167422	15	*	strongHypo	-0.308	6.51e-11	Intron (transcript:ENSGALT00000018814/ENSGALG00000011549, intron 30 of 30)	1	46757496	47167938	410443	-	CG	ENSGALG00000011549
1	47594042	47594063	22	*	strongHypo	-0.211	4.99e-05	Intron (transcript:ENSGALT00000018969/ENSGALG00000011614, intron 17 of 22)	1	47613048	47636250	23203	-	CG	ENSGALG00000011633
1	48306187	48306371	185	*	strongHypo	-0.212	0.00245	Distal Intergenic	1	48286846	48299555	12710	-	CG	ENSGALG00000011802
1	49378625	49378711	87	*	strongHypo	-0.256	4.26e-05	Intron (transcript:ENSGALT00000019383/ENSGALG00000011878, intron 3 of 4)	1	49408394	49417609	9216	+	CG	ENSGALG00000011894
1	50568470	50568727	258	*	strongHypo	-0.201	0.00064	Distal Intergenic	1	50591208	50594275	3068	+	CG	ENSGALG00000029810
1	50712808	50712828	21	*	strongHypo	-0.263	1.33e-05	Distal Intergenic	1	50720146	50737226	17081	+	CG	ENSGALG00000012178
1	50713386	50713478	93	*	strongHyper	0.285	0.000297	Distal Intergenic	1	50720146	50737226	17081	+	CG	ENSGALG00000012178
1	50815685	50815700	16	*	strongHyper	0.247	3.71e-05	Distal Intergenic	1	50809249	50814449	5201	+	CG	ENSGALG00000028230
1	51435206	51435224	19	*	strongHyper	0.24	9.81e-05	Distal Intergenic	1	51440395	51445547	5153	+	CG	ENSGALG00000047483
1	51683621	51683664	44	*	strongHypo	-0.214	1.2e-05	Intron (transcript:ENSGALT00000078146/ENSGALG00000031977, intron 1 of 3)	1	51709011	51716385	7375	+	CG	ENSGALG00000012529
1	53820192	53820231	40	*	strongHyper	0.246	1.3e-05	Intron (transcript:ENSGALT00000020649/ENSGALG00000012655, intron 2 of 27)	1	53713025	53802913	89889	-	CG	ENSGALG00000012647
1	53966461	53966554	94	*	strongHypo	-0.214	0.000388	Intron (transcript:ENSGALT00000020668/ENSGALG00000012662, intron 2 of 6)	1	53933066	53978011	44946	+	CG	ENSGALG00000012662
1	54733924	54733964	41	*	strongHypo	-0.271	7.81e-05	Distal Intergenic	1	54748399	54768748	20350	+	CG	ENSGALG00000029746
1	56547238	56547252	15	*	strongHypo	-0.225	0.00301	Distal Intergenic	1	56550352	56584722	34371	+	CG	ENSGALG00000012834
1	56824928	56825033	106	*	strongHyper	0.223	0.000231	Exon (transcript:ENSGALT00000067177/ENSGALG00000037671, exon 16 of 19)	1	56805534	56829441	23908	+	CG	ENSGALG00000037671
1	56884113	56884123	11	*	strongHypo	-0.207	1.95e-05	Distal Intergenic	1	56891283	56901579	10297	+	CG	ENSGALG00000012863
1	58539664	58539723	60	*	strongHypo	-0.202	4.62e-07	Distal Intergenic	1	58641232	58672043	30812	+	CG	ENSGALG00000012911
1	59731594	59731610	17	*	strongHypo	-0.252	0.000247	Intron (transcript:ENSGALT00000021134/ENSGALG00000012956, intron 5 of 19)	1	59699833	59845195	145363	+	CG	ENSGALG00000012956
1	60322795	60322809	15	*	strongHypo	-0.286	2.45e-07	Intron (transcript:ENSGALT00000021202/ENSGALG00000012988, intron 1 of 19)	1	60296873	60354263	57391	+	CG	ENSGALG00000012988
1	61725513	61725563	51	*	strongHypo	-0.286	1.54e-06	Intron (transcript:ENSGALT00000070397/ENSGALG00000013034, intron 1 of 17)	1	61682861	61775000	92140	+	CG	ENSGALG00000013034
1	63317713	63317747	35	*	strongHyper	0.226	0.000131	Distal Intergenic	1	63279358	63283935	4578	+	CG	ENSGALG00000013098
1	64580840	64580920	81	*	strongHyper	0.263	6.88e-07	Intron (transcript:ENSGALT00000070952/ENSGALG00000038026, intron 6 of 7)	1	64536241	64582632	46392	+	CG	ENSGALG00000038026
1	65888969	65889009	41	*	strongHypo	-0.22	0.000115	Intron (transcript:ENSGALT00000105978/ENSGALG00000032768, intron 1 of 14)	1	65884948	66173568	288621	+	CG	ENSGALG00000032768
1	67257093	67257181	89	*	strongHypo	-0.262	9.86e-05	Distal Intergenic	1	67188237	67209122	20886	-	CG	ENSGALG00000030943
1	68194948	68195046	99	*	strongHyper	0.238	0.000264	Intron (transcript:ENSGALT00000091325/ENSGALG00000014106, intron 1 of 29)	1	68191397	68289517	98121	+	CG	ENSGALG00000014106
1	69977682	69977735	54	*	strongHypo	-0.208	9.88e-05	Intron (transcript:ENSGALT00000052574/ENSGALG00000014218, intron 11 of 11)	1	69921526	69983708	62183	-	CG	ENSGALG00000014218
1	70077427	70077437	11	*	strongHypo	-0.22	1.07e-05	Distal Intergenic	1	69921526	69983708	62183	-	CG	ENSGALG00000014218
1	70815044	70815486	443	*	strongHypo	-0.213	0.0269	Intron (transcript:ENSGALT00000050637/ENSGALG00000036255, intron 3 of 4)	1	70751533	70837775	86243	-	CG	ENSGALG00000036255
1	71108597	71108631	35	*	strongHypo	-0.212	2.47e-05	Distal Intergenic	1	71237629	71271740	34112	+	CG	ENSGALG00000041470
1	72081909	72082048	140	*	strongHyper	0.222	4.06e-09	Distal Intergenic	1	72102062	72105400	3339	+	CG	ENSGALG00000022980
1	74507782	74507813	32	*	strongHyper	0.23	0.000109	Distal Intergenic	1	74496397	74498955	2559	+	CG	ENSGALG00000053338
1	74858978	74859199	222	*	strongHyper	0.252	2.63e-06	Distal Intergenic	1	74873840	74925413	51574	+	CG	ENSGALG00000013272
1	76469400	76469465	66	*	strongHyper	0.207	0.00348	Distal Intergenic	1	76409969	76447113	37145	-	CG	ENSGALG00000011930
1	79494383	79494429	47	*	strongHypo	-0.463	2.31e-07	Promoter (2-3kb)	1	79496664	79585348	88685	+	CG	ENSGALG00000014776
1	80712630	80712671	42	*	strongHyper	0.363	0.000168	Distal Intergenic	1	80723913	80731661	7749	+	CG	ENSGALG00000014973
1	81395078	81395100	23	*	strongHyper	0.208	0.00213	Promoter (<=1kb)	1	81395560	81407096	11537	+	CG	ENSGALG00000015069
1	81457695	81457770	76	*	strongHypo	-0.231	6.14e-07	Distal Intergenic	1	81431892	81452490	20599	-	CG	ENSGALG00000015075
1	81652406	81652448	43	*	strongHypo	-0.259	0.000699	Intron (transcript:ENSGALT00000024333/ENSGALG00000015084, intron 1 of 6)	1	81663099	81711095	47997	+	CG	ENSGALG00000015084
1	82116985	82117021	37	*	strongHyper	0.215	1.11e-05	Intron (transcript:ENSGALT00000050651/ENSGALG00000040620, intron 1 of 7)	1	82041116	83001785	960670	+	CG	ENSGALG00000040620
1	82269380	82269409	30	*	strongHyper	0.232	6.8e-05	Intron (transcript:ENSGALT00000050651/ENSGALG00000040620, intron 1 of 7)	1	82041116	83001785	960670	+	CG	ENSGALG00000040620
1	82396639	82396805	167	*	strongHypo	-0.255	0.000724	Intron (transcript:ENSGALT00000050651/ENSGALG00000040620, intron 1 of 7)	1	82719397	83002376	282980	+	CG	ENSGALG00000040620
1	85459895	85460032	138	*	strongHypo	-0.204	9.72e-07	Intron (transcript:ENSGALT00000024611/ENSGALG00000015253, intron 4 of 4)	1	85383662	85470351	86690	-	CG	ENSGALG00000015253
1	87371865	87372270	406	*	strongHyper	0.206	2.01e-05	Distal Intergenic	1	87615066	87731006	115941	+	CG	ENSGALG00000015348
1	87647729	87647802	74	*	strongHyper	0.225	2.72e-06	Promoter (<=1kb)	1	87647924	87728033	80110	+	CG	ENSGALG00000015348
1	93473186	93473332	147	*	strongHypo	-0.215	2.76e-05	Distal Intergenic	1	93435286	93470481	35196	+	CG	ENSGALG00000015464
1	93479229	93479379	151	*	strongHypo	-0.216	0.00015	Distal Intergenic	1	93435286	93470481	35196	+	CG	ENSGALG00000015464
1	93551652	93551733	82	*	strongHyper	0.257	0.00075	Distal Intergenic	1	93596025	93648691	52667	+	CG	ENSGALG00000036738
1	93754487	93754585	99	*	strongHypo	-0.219	0.000499	Distal Intergenic	1	93705780	93721328	15549	-	CG	ENSGALG00000015480
1	93861427	93861606	180	*	strongHyper	0.218	0.0184	Distal Intergenic	1	93831630	93850776	19147	-	CG	ENSGALG00000039452
1	99534413	99534461	49	*	strongHypo	-0.247	3.83e-05	Intron (transcript:ENSGALT00000106826/ENSGALG00000040926, intron 7 of 7)	1	99493728	99528417	34690	-	CG	ENSGALG00000040926
1	99723535	99723578	44	*	strongHypo	-0.268	4.73e-06	Intron (transcript:ENSGALT00000098682/ENSGALG00000015681, intron 2 of 2)	1	99699127	99726209	27083	-	CG	ENSGALG00000015681
1	99831780	99831899	120	*	strongHypo	-0.206	1.36e-10	Distal Intergenic	1	99699127	99764877	65751	-	CG	ENSGALG00000015681
1	102037386	102037413	28	*	strongHyper	0.201	3.28e-05	Distal Intergenic	1	102059323	102061191	1869	+	CG	ENSGALG00000052645
1	103835458	103835488	31	*	strongHypo	-0.26	4.08e-05	Intron (transcript:ENSGALT00000025394/ENSGALG00000015746, intron 1 of 7)	1	103822820	103855854	33035	+	CG	ENSGALG00000015746
1	104704038	104704094	57	*	strongHyper	0.237	6.51e-08	Distal Intergenic	1	104702968	104703216	249	+	CG	ENSGALG00000055068
1	107265455	107265463	9	*	strongHypo	-0.221	9.68e-06	Intron (transcript:ENSGALT00000090680/ENSGALG00000016014, intron 3 of 3)	1	107251544	107260854	9311	-	CG	ENSGALG00000016014
1	107469517	107469601	85	*	strongHypo	-0.203	0.00081	Intron (transcript:ENSGALT00000025809/ENSGALG00000016022, intron 5 of 5)	1	107359042	107506665	147624	-	CG	ENSGALG00000016022
1	108042944	108042976	33	*	strongHypo	-0.308	7.74e-08	Exon (transcript:ENSGALT00000025846/ENSGALG00000016043, exon 1 of 1)	1	108042558	108043265	708	-	CG	ENSGALG00000016043
1	108143800	108143985	186	*	strongHypo	-0.245	7.68e-07	Intron (transcript:ENSGALT00000025849/ENSGALG00000016044, intron 1 of 13)	1	108142878	108198091	55214	+	CG	ENSGALG00000016044
1	108833101	108833118	18	*	strongHyper	0.21	1.92e-05	Distal Intergenic	1	108846535	108871402	24868	+	CG	ENSGALG00000016055
1	109187576	109187872	297	*	strongHypo	-0.201	4.75e-05	Distal Intergenic	1	109133198	109144361	11164	+	CG	ENSGALG00000016059
1	111234552	111234571	20	*	strongHypo	-0.231	0.000324	Distal Intergenic	1	111210237	111222987	12751	-	CG	ENSGALG00000041988
1	112293374	112293425	52	*	strongHyper	0.277	0.000788	Intron (transcript:ENSGALT00000071792/ENSGALG00000016217, intron 29 of 30)	1	112151360	112296286	144927	-	CG	ENSGALG00000016217
1	112294786	112294795	10	*	strongHypo	-0.321	3.54e-05	Intron (transcript:ENSGALT00000071792/ENSGALG00000016217, intron 29 of 30)	1	112151360	112296286	144927	-	CG	ENSGALG00000016217
1	113317319	113317402	84	*	strongHyper	0.232	1.64e-06	Distal Intergenic	1	113301915	113303342	1428	-	CG	ENSGALG00000016228
1	113659415	113659432	18	*	strongHyper	0.292	0.00061	Distal Intergenic	1	113671430	113729288	57859	+	CG	ENSGALG00000016245
1	113675004	113675037	34	*	strongHyper	0.207	0.00129	Intron (transcript:ENSGALT00000036653/ENSGALG00000016245, intron 1 of 14)	1	113671430	113729288	57859	+	CG	ENSGALG00000016245
1	113693142	113693445	304	*	strongHyper	0.281	5.93e-08	Intron (transcript:ENSGALT00000036653/ENSGALG00000016245, intron 1 of 14)	1	113671430	113729288	57859	+	CG	ENSGALG00000016245
1	113850435	113850479	45	*	strongHyper	0.211	2.54e-06	Distal Intergenic	1	113671430	113729288	57859	+	CG	ENSGALG00000016245
1	113915755	113915804	50	*	strongHypo	-0.213	6.77e-05	Distal Intergenic	1	114046400	114047548	1149	-	CG	ENSGALG00000041078
1	114027390	114027744	355	*	strongHypo	-0.205	1.38e-06	Distal Intergenic	1	114046400	114047548	1149	-	CG	ENSGALG00000041078
1	115353353	115353368	16	*	strongHypo	-0.402	1.67e-07	Distal Intergenic	1	115288951	115314447	25497	+	CG	ENSGALG00000027198
1	118823392	118823399	8	*	strongHyper	0.335	3.29e-07	Distal Intergenic	1	118697446	118698606	1161	-	CG	ENSGALG00000047469
1	119589610	119589778	169	*	strongHypo	-0.241	1.01e-05	Distal Intergenic	1	119590936	119598468	7533	-	CG	ENSGALG00000016326
1	120010848	120010876	29	*	strongHypo	-0.262	9.57e-05	Distal Intergenic	1	119862721	119892355	29635	-	CG	ENSGALG00000016358
1	121533464	121533545	82	*	strongHypo	-0.235	0.000219	Intron (transcript:ENSGALT00000026488/ENSGALG00000016420, intron 6 of 17)	1	121619269	121702537	83269	+	CG	ENSGALG00000016426
1	123057794	123057916	123	*	strongHypo	-0.318	6.07e-05	Distal Intergenic	1	123085239	123107985	22747	-	CG	ENSGALG00000027960
1	124976844	124976923	80	*	strongHyper	0.248	6.01e-05	Intron (transcript:ENSGALT00000049598/ENSGALG00000033541, intron 13 of 16)	1	124857021	124873038	16018	+	CG	ENSGALG00000016584
1	126002475	126002485	11	*	strongHyper	0.221	6.63e-05	Promoter (1-2kb)	1	126003696	126095729	92034	+	CG	ENSGALG00000038504
1	126735848	126735919	72	*	strongHyper	0.308	2.11e-06	Intron (transcript:ENSGALT00000057245/ENSGALG00000040006, intron 15 of 15)	1	126549433	126745367	195935	-	CG	ENSGALG00000040006
1	128436996	128437002	7	*	strongHyper	0.281	4.84e-05	Distal Intergenic	1	128245091	128363633	118543	+	CG	ENSGALG00000016628
1	129499644	129499666	23	*	strongHypo	-0.243	1.07e-06	Distal Intergenic	1	129430004	129482027	52024	+	CG	ENSGALG00000042759
1	131602357	131602364	8	*	strongHypo	-0.216	4.55e-06	Intron (transcript:ENSGALT00000062891/ENSGALG00000016734, intron 16 of 16)	1	131623105	131624499	1395	-	CG	ENSGALG00000031375
1	133741949	133742240	292	*	strongHypo	-0.212	0.00194	Distal Intergenic	1	133708781	133728300	19520	-	CG	ENSGALG00000016755
1	134006195	134006216	22	*	strongHypo	-0.335	0.000184	Exon (transcript:ENSGALT00000027071/ENSGALG00000016767, exon 10 of 20)	1	133893037	133946308	53272	-	CG	ENSGALG00000016766
1	136256463	136256716	254	*	strongHyper	0.252	4.88e-21	Distal Intergenic	1	136262887	136264224	1338	+	CG	ENSGALG00000033739
1	136472591	136472636	46	*	strongHypo	-0.217	6e-05	Intron (transcript:ENSGALT00000027119/ENSGALG00000016797, intron 5 of 5)	1	136441653	136467795	26143	-	CG	ENSGALG00000016797
1	137923447	137923635	189	*	strongHyper	0.246	6.08e-07	Distal Intergenic	1	137927597	137931657	4061	+	CG	ENSGALG00000054834
1	138687261	138687311	51	*	strongHyper	0.281	0.000791	Intron (transcript:ENSGALT00000027160/ENSGALG00000016823, intron 10 of 11)	1	138648967	138690320	41354	-	CG	ENSGALG00000016823
1	139965780	139965824	45	*	strongHyper	0.205	1.04e-05	Distal Intergenic	1	140248816	140389823	141008	+	CG	ENSGALG00000016843
1	140796304	140796369	66	*	strongHyper	0.296	1.37e-06	Distal Intergenic	1	140684274	140749677	65404	+	CG	ENSGALG00000031009
1	142898857	142898882	26	*	strongHyper	0.285	0.000164	Exon (transcript:ENSGALT00000097369/ENSGALG00000048309, exon 1 of 1)	1	142895982	142899302	3321	-	CG	ENSGALG00000048309
1	145618957	145618991	35	*	strongHypo	-0.25	0.00014	Intron (transcript:ENSGALT00000027260/ENSGALG00000016872, intron 18 of 23)	1	145425342	145689398	264057	-	CG	ENSGALG00000016872
1	145998292	145998317	26	*	strongHyper	0.209	0.0126	Intron (transcript:ENSGALT00000058077/ENSGALG00000016880, intron 2 of 8)	1	145976515	145979531	3017	+	CG	ENSGALG00000043947
1	146855174	146855197	24	*	strongHypo	-0.262	0.0003	Promoter (1-2kb)	1	146763967	146853286	89320	-	CG	ENSGALG00000016890
1	147012689	147012839	151	*	strongHyper	0.213	2.09e-05	Distal Intergenic	1	146995866	146996585	720	-	CG	ENSGALG00000025906
1	147370780	147370795	16	*	strongHyper	0.245	6.97e-05	3' UTR	1	147366070	147401818	35749	-	CG	ENSGALG00000016894
1	149273820	149273969	150	*	strongHyper	0.212	0.00172	Intron (transcript:ENSGALT00000060992/ENSGALG00000016902, intron 3 of 7)	1	149017824	149419556	401733	-	CG	ENSGALG00000016902
1	150708895	150709004	110	*	strongHypo	-0.267	7e-05	Distal Intergenic	1	150590923	150592170	1248	-	CG	ENSGALG00000045605
1	152033922	152033995	74	*	strongHypo	-0.229	0.000373	Distal Intergenic	1	152063007	152064389	1383	-	CG	ENSGALG00000046911
1	161399529	161399566	38	*	strongHyper	0.278	1.7e-06	Distal Intergenic	1	161382531	161384003	1473	+	CG	ENSGALG00000052244
1	161590741	161590979	239	*	strongHypo	-0.25	2.56e-05	Distal Intergenic	1	161568674	161569825	1152	+	CG	ENSGALG00000049642
1	165065899	165065919	21	*	strongHyper	0.258	0.000321	Distal Intergenic	1	164781979	164862248	80270	-	CG	ENSGALG00000016941
1	166747007	166747017	11	*	strongHyper	0.244	1.05e-05	Distal Intergenic	1	166896762	166920965	24204	-	CG	ENSGALG00000016943
1	167139219	167139230	12	*	strongHyper	0.245	6.03e-05	Intron (transcript:ENSGALT00000027391/ENSGALG00000016947, intron 8 of 8)	1	167082233	167121992	39760	-	CG	ENSGALG00000016947
1	168752358	168752490	133	*	strongHypo	-0.204	7.7e-09	Distal Intergenic	1	168741051	168743234	2184	-	CG	ENSGALG00000051442
1	168848561	168848581	21	*	strongHypo	-0.26	1.74e-08	Distal Intergenic	1	168785733	168818502	32770	-	CG	ENSGALG00000016971
1	169079853	169080140	288	*	strongHypo	-0.231	1.65e-13	Distal Intergenic	1	169085035	169089257	4223	-	CG	ENSGALG00000028872
1	170780537	170780619	83	*	strongHyper	0.202	4.23e-05	Distal Intergenic	1	170697168	170700171	3004	+	CG	ENSGALG00000017012
1	170816669	170816714	46	*	strongHypo	-0.255	0.000926	Distal Intergenic	1	170697168	170700171	3004	+	CG	ENSGALG00000017012
1	170932731	170932833	103	*	strongHypo	-0.264	1.48e-07	Distal Intergenic	1	170697168	170700171	3004	+	CG	ENSGALG00000017012
1	171524907	171525073	167	*	strongHyper	0.228	0.000665	Intron (transcript:ENSGALT00000027490/ENSGALG00000017019, intron 4 of 11)	1	171506696	171540991	34296	+	CG	ENSGALG00000017019
1	175287621	175287711	91	*	strongHyper	0.212	0.000284	Distal Intergenic	1	175226091	175239903	13813	-	CG	ENSGALG00000017064
1	176287020	176287083	64	*	strongHyper	0.228	0.000888	Intron (transcript:ENSGALT00000027584/ENSGALG00000017076, intron 1 of 11)	1	176284287	176311672	27386	-	CG	ENSGALG00000017076
1	177158341	177158389	49	*	strongHypo	-0.264	0.000293	Distal Intergenic	1	177165538	177266964	101427	+	CG	ENSGALG00000017091
1	177393431	177393490	60	*	strongHyper	0.294	9.36e-08	Distal Intergenic	1	177407378	177413286	5909	-	CG	ENSGALG00000038454
1	177395846	177395874	29	*	strongHypo	-0.231	9.78e-08	Distal Intergenic	1	177407378	177413286	5909	-	CG	ENSGALG00000038454
1	177411484	177411557	74	*	strongHypo	-0.211	1.08e-07	Intron (transcript:ENSGALT00000080732/ENSGALG00000038454, intron 2 of 2)	1	177407378	177413286	5909	-	CG	ENSGALG00000038454
1	177888897	177889142	246	*	strongHypo	-0.243	0.000434	Intron (transcript:ENSGALT00000106413/ENSGALG00000017103, intron 9 of 9)	1	177851600	177894052	42453	-	CG	ENSGALG00000017103
1	179695154	179695173	20	*	strongHypo	-0.32	8e-05	Intron (transcript:ENSGALT00000103672/ENSGALG00000025748, intron 1 of 2)	1	179686488	179717556	31069	-	CG	ENSGALG00000025748
1	179845204	179845325	122	*	strongHypo	-0.222	4.83e-08	Intron (transcript:ENSGALT00000093874/ENSGALG00000017125, intron 3 of 10)	1	179814807	179876036	61230	+	CG	ENSGALG00000017125
1	186351514	186351520	7	*	strongHypo	-0.25	8.8e-05	Intron (transcript:ENSGALT00000027799/ENSGALG00000017199, intron 2 of 5)	1	186248196	186456865	208670	+	CG	ENSGALG00000017199
1	187870324	187870443	120	*	strongHypo	-0.222	2.04e-06	Intron (transcript:ENSGALT00000056674/ENSGALG00000017229, intron 26 of 27)	1	187671552	187990066	318515	-	CG	ENSGALG00000017229
1	190293198	190293248	51	*	strongHypo	-0.204	0.000129	Distal Intergenic	1	190277967	190279583	1617	-	CG	ENSGALG00000053106
1	190883003	190883037	35	*	strongHyper	0.246	2.18e-05	Intron (transcript:ENSGALT00000082299/ENSGALG00000042992, intron 5 of 9)	1	190853601	190867089	13489	-	CG	ENSGALG00000042992
1	194733037	194733313	277	*	strongHypo	-0.214	0.000271	Intron (transcript:ENSGALT00000047372/ENSGALG00000040478, intron 11 of 12)	1	194700308	194747859	47552	-	CG	ENSGALG00000040478
1	195096049	195096088	40	*	strongHypo	-0.243	2.97e-05	Distal Intergenic	1	195122972	195127235	4264	-	CG	ENSGALG00000038551
1	195965927	195965940	14	*	strongHyper	0.217	1.38e-05	Intron (transcript:ENSGALT00000027969/ENSGALG00000017309, intron 1 of 5)	1	195964053	195983561	19509	+	CG	ENSGALG00000017309
1	196432989	196433350	362	*	strongHyper	0.238	8.8e-05	Intron (transcript:ENSGALT00000027999/ENSGALG00000017326, intron 16 of 17)	1	196442837	196446280	3444	-	CG	ENSGALG00000017327
1	196680478	196680553	76	*	strongHypo	-0.275	0.000504	Distal Intergenic	1	196648341	196655118	6778	-	CG	ENSGALG00000011214
1	196688629	196688808	180	*	strongHypo	-0.202	1.76e-11	Distal Intergenic	1	196720426	196843545	123120	+	CG	ENSGALG00000034967
1	197496415	197496420	6	*	strongHypo	-0.322	2.48e-05	Intron (transcript:ENSGALT00000028013/ENSGALG00000017334, intron 8 of 21)	1	197476191	197480661	4471	-	CG	ENSGALG00000029731
1	197528176	197528231	56	*	strongHyper	0.239	3.07e-05	Intron (transcript:ENSGALT00000028013/ENSGALG00000017334, intron 21 of 21)	1	197487500	197530937	43438	-	CG	ENSGALG00000017334
10	1596847	1596855	9	*	strongHypo	-0.254	0.00107	Exon (transcript:ENSGALT00000053749/ENSGALG00000036288, exon 2 of 5)	10	1594204	1604118	9915	+	CG	ENSGALG00000036288
10	1630888	1630896	9	*	strongHyper	0.299	2.14e-05	Intron (transcript:ENSGALT00000050706/ENSGALG00000040087, intron 8 of 10)	10	1604895	1646564	41670	-	CG	ENSGALG00000040087
10	1987056	1987287	232	*	strongHypo	-0.229	1.44e-06	Intron (transcript:ENSGALT00000070067/ENSGALG00000033618, intron 40 of 40)	10	1858212	1992359	134148	-	CG	ENSGALG00000033618
10	2000479	2000543	65	*	strongHyper	0.239	3.05e-07	Intron (transcript:ENSGALT00000046262/ENSGALG00000033618, intron 42 of 42)	10	1858212	1992359	134148	-	CG	ENSGALG00000033618
10	2061674	2061703	30	*	strongHypo	-0.384	2.82e-06	Intron (transcript:ENSGALT00000003085/ENSGALG00000001981, intron 17 of 17)	10	2054851	2062031	7181	+	CG	ENSGALG00000001981
10	2129523	2129708	186	*	strongHypo	-0.225	0.000123	Intron (transcript:ENSGALT00000081066/ENSGALG00000001901, intron 9 of 14)	10	2142296	2176785	34490	+	CG	ENSGALG00000001798
10	2789565	2789596	32	*	strongHypo	-0.316	6.2e-08	Promoter (2-3kb)	10	2791630	2794265	2636	+	CG	ENSGALG00000038458
10	2996951	2997013	63	*	strongHypo	-0.343	5.7e-05	Intron (transcript:ENSGALT00000002152/ENSGALG00000001412, intron 1 of 13)	10	2987868	3010326	22459	+	CG	ENSGALG00000001412
10	3172555	3172628	74	*	strongHyper	0.261	4.2e-08	Distal Intergenic	10	3153960	3157345	3386	+	CG	ENSGALG00000033110
10	3177343	3177561	219	*	strongHypo	-0.265	1.85e-08	Distal Intergenic	10	3153960	3157345	3386	+	CG	ENSGALG00000033110
10	3177892	3177958	67	*	strongHypo	-0.223	0.00222	Distal Intergenic	10	3153960	3157345	3386	+	CG	ENSGALG00000033110
10	13045137	13045203	67	*	strongHypo	-0.254	0.000157	Intron (transcript:ENSGALT00000058193/ENSGALG00000006505, intron 5 of 6)	10	13022108	13050034	27927	-	CG	ENSGALG00000006505
10	13056779	13056788	10	*	strongHypo	-0.243	4.82e-06	Promoter (<=1kb)	10	13022152	13055970	33819	-	CG	ENSGALG00000006505
10	13398086	13398098	13	*	strongHyper	0.239	1.66e-05	Intron (transcript:ENSGALT00000010770/ENSGALG00000006658, intron 7 of 36)	10	13384219	13391689	7471	+	CG	ENSGALG00000045136
10	13674132	13674239	108	*	strongHyper	0.361	3.1e-06	Intron (transcript:ENSGALT00000072944/ENSGALG00000040241, intron 1 of 17)	10	13669401	13787327	117927	+	CG	ENSGALG00000040241
10	13769425	13769438	14	*	strongHyper	0.279	4.15e-05	Intron (transcript:ENSGALT00000072944/ENSGALG00000040241, intron 12 of 17)	10	13669401	13787327	117927	+	CG	ENSGALG00000040241
10	14459295	14459398	104	*	strongHypo	-0.211	3.81e-06	Intron (transcript:ENSGALT00000011071/ENSGALG00000006840, intron 21 of 24)	10	14421016	14475693	54678	-	CG	ENSGALG00000006840
10	14959718	14959801	84	*	strongHyper	0.252	3.37e-07	Intron (transcript:ENSGALT00000066731/ENSGALG00000006882, intron 3 of 4)	10	14943862	14967859	23998	+	CG	ENSGALG00000006882
10	15141633	15141641	9	*	strongHypo	-0.266	1.54e-05	Distal Intergenic	10	15117634	15137240	19607	-	CG	ENSGALG00000039173
10	15481979	15482123	145	*	strongHyper	0.281	2.94e-05	Intron (transcript:ENSGALT00000067125/ENSGALG00000030157, intron 17 of 22)	10	15422025	15517080	95056	+	CG	ENSGALG00000030157
10	16277848	16277868	21	*	strongHyper	0.232	0.00768	Distal Intergenic	10	16271735	16276178	4444	+	CG	ENSGALG00000007000
10	16286868	16286928	61	*	strongHyper	0.205	3.84e-05	Distal Intergenic	10	16271735	16276178	4444	+	CG	ENSGALG00000007000
10	17207381	17207528	148	*	strongHypo	-0.244	1.41e-09	Intron (transcript:ENSGALT00000074990/ENSGALG00000040651, intron 19 of 20)	10	17124105	17264663	140559	-	CG	ENSGALG00000040651
10	17215324	17215335	12	*	strongHypo	-0.247	0.000245	Intron (transcript:ENSGALT00000074990/ENSGALG00000040651, intron 19 of 20)	10	17124105	17264663	140559	-	CG	ENSGALG00000040651
10	17406984	17407038	55	*	strongHyper	0.208	2.23e-06	Distal Intergenic	10	17440756	17515525	74770	+	CG	ENSGALG00000032366
10	18103529	18103759	231	*	strongHyper	0.211	6.49e-08	Intron (transcript:ENSGALT00000105452/ENSGALG00000007248, intron 1 of 4)	10	18102222	18125749	23528	+	CG	ENSGALG00000007248
10	18265046	18265103	58	*	strongHypo	-0.213	0.000109	Distal Intergenic	10	18257186	18261676	4491	-	CG	ENSGALG00000007365
10	18319982	18320053	72	*	strongHypo	-0.231	4.95e-08	Intron (transcript:ENSGALT00000038397/ENSGALG00000007371, intron 12 of 13)	10	18280750	18356598	75849	-	CG	ENSGALG00000007371
10	19120670	19120806	137	*	strongHypo	-0.234	7.74e-08	Intron (transcript:ENSGALT00000071414/ENSGALG00000025898, intron 3 of 3)	10	19113380	19141564	28185	+	CG	ENSGALG00000025898
10	19603434	19603542	109	*	strongHypo	-0.235	7.9e-05	Intron (transcript:ENSGALT00000106676/ENSGALG00000008007, intron 15 of 30)	10	19587536	19592895	5360	+	CG	ENSGALG00000028906
10	19654725	19654794	70	*	strongHyper	0.204	0.00035	Intron (transcript:ENSGALT00000100194/ENSGALG00000008043, intron 3 of 13)	10	19647376	19672223	24848	+	CG	ENSGALG00000008043
10	19735094	19735218	125	*	strongHyper	0.337	0.000113	Distal Intergenic	10	19739670	19760970	21301	+	CG	ENSGALG00000028191
10	19938795	19938893	99	*	strongHypo	-0.252	0.0013	Promoter (2-3kb)	10	19916361	19936011	19651	-	CG	ENSGALG00000008120
10	20325100	20325140	41	*	strongHypo	-0.254	0.000387	Intron (transcript:ENSGALT00000046841/ENSGALG00000030858, intron 1 of 13)	10	20329704	20337519	7816	+	CG	ENSGALG00000030858
10	20529581	20529650	70	*	strongHyper	0.345	2.78e-06	Exon (transcript:ENSGALT00000055483/ENSGALG00000033790, exon 15 of 22)	10	20526224	20533800	7577	-	CG	ENSGALG00000033790
10	20533143	20533219	77	*	strongHypo	-0.356	6.05e-05	Intron (transcript:ENSGALT00000055483/ENSGALG00000033790, intron 20 of 21)	10	20526224	20533800	7577	-	CG	ENSGALG00000033790
11	202576	202606	31	*	strongHypo	-0.209	6.55e-06	Intron (transcript:ENSGALT00000106928/ENSGALG00000034950, intron 1 of 5)	11	219055	252673	33619	+	CG	ENSGALG00000034950
11	289016	289068	53	*	strongHypo	-0.302	3.29e-08	Exon (transcript:ENSGALT00000073423/ENSGALG00000035575, exon 2 of 5)	11	287947	294610	6664	+	CG	ENSGALG00000035575
11	447237	447287	51	*	strongHyper	0.325	1.57e-07	Exon (transcript:ENSGALT00000057092/ENSGALG00000038758, exon 4 of 10)	11	444251	449004	4754	-	CG	ENSGALG00000038758
11	603114	603209	96	*	strongHyper	0.229	0.000473	5' UTR	11	603002	608743	5742	+	CG	ENSGALG00000001204
11	608006	608106	101	*	strongHypo	-0.339	2.08e-11	Exon (transcript:ENSGALT00000001823/ENSGALG00000001204, exon 9 of 10)	11	603906	608743	4838	+	CG	ENSGALG00000001204
11	1364715	1364792	78	*	strongHypo	-0.246	7.89e-05	Promoter (<=1kb)	11	1364760	1374485	9726	+	CG	ENSGALG00000028326
11	1749282	1749335	54	*	strongHypo	-0.214	2.24e-05	Exon (transcript:ENSGALT00000003987/ENSGALG00000002531, exon 2 of 25)	11	1722517	1750003	27487	-	CG	ENSGALG00000002531
11	1796683	1796697	15	*	strongHypo	-0.218	7.33e-05	Exon (transcript:ENSGALT00000004241/ENSGALG00000002690, exon 5 of 18)	11	1783777	1801364	17588	-	CG	ENSGALG00000002690
11	2279219	2279265	47	*	strongHyper	0.216	5.97e-05	Intron (transcript:ENSGALT00000005006/ENSGALG00000003163, intron 3 of 7)	11	2247817	2314902	67086	+	CG	ENSGALG00000003163
11	3490526	3490635	110	*	strongHypo	-0.312	7.37e-07	Intron (transcript:ENSGALT00000096778/ENSGALG00000034179, intron 1 of 22)	11	3496948	3527480	30533	+	CG	ENSGALG00000034179
11	4542513	4542528	16	*	strongHypo	-0.302	0.000849	Distal Intergenic	11	4547408	4548987	1580	+	CG	ENSGALG00000042045
11	4548178	4548251	74	*	strongHyper	0.26	6.94e-07	Exon (transcript:ENSGALT00000058026/ENSGALG00000042045, exon 2 of 2)	11	4547408	4548987	1580	+	CG	ENSGALG00000042045
11	6768700	6768747	48	*	strongHyper	0.293	8.22e-06	Intron (transcript:ENSGALT00000054804/ENSGALG00000003891, intron 3 of 7)	11	6748646	6892199	143554	+	CG	ENSGALG00000003891
11	6874547	6874611	65	*	strongHypo	-0.38	8.73e-06	Intron (transcript:ENSGALT00000054804/ENSGALG00000003891, intron 7 of 7)	11	6803458	6871687	68230	+	CG	ENSGALG00000003891
11	7372519	7372556	38	*	strongHyper	0.239	2.04e-06	Intron (transcript:ENSGALT00000047060/ENSGALG00000003916, intron 1 of 1)	11	7365937	7375225	9289	+	CG	ENSGALG00000003916
11	8091110	8091168	59	*	strongHypo	-0.215	4.86e-05	Distal Intergenic	11	8114445	8118077	3633	-	CG	ENSGALG00000025819
11	8314879	8315019	141	*	strongHypo	-0.242	2.81e-06	Distal Intergenic	11	8324532	8326905	2374	+	CG	ENSGALG00000032402
11	8349194	8349201	8	*	strongHypo	-0.249	0.000116	Distal Intergenic	11	8355856	8358687	2832	+	CG	ENSGALG00000041972
11	8381462	8381522	61	*	strongHypo	-0.266	4.82e-05	Distal Intergenic	11	8389469	8391120	1652	-	CG	ENSGALG00000032428
11	9080294	9080453	160	*	strongHyper	0.237	0.000169	Distal Intergenic	11	9225471	9286162	60692	-	CG	ENSGALG00000004528
11	9220350	9220519	170	*	strongHypo	-0.235	0.000137	Distal Intergenic	11	9225471	9286162	60692	-	CG	ENSGALG00000004528
11	10575303	10575575	273	*	strongHypo	-0.209	1.06e-09	Intron (transcript:ENSGALT00000007842/ENSGALG00000004903, intron 2 of 3)	11	10491009	10661037	170029	+	CG	ENSGALG00000004903
11	10581403	10581413	11	*	strongHyper	0.242	1.4e-06	Intron (transcript:ENSGALT00000007842/ENSGALG00000004903, intron 2 of 3)	11	10491009	10661037	170029	+	CG	ENSGALG00000004903
11	12245854	12245934	81	*	strongHypo	-0.2	0.00125	Distal Intergenic	11	12177727	12198657	20931	+	CG	ENSGALG00000039985
11	15402132	15402154	23	*	strongHyper	0.289	2.88e-05	Distal Intergenic	11	15410692	15418047	7356	-	CG	ENSGALG00000032679
11	15576404	15576466	63	*	strongHyper	0.259	9.85e-07	Intron (transcript:ENSGALT00000079712/ENSGALG00000038494, intron 1 of 20)	11	15556046	15651941	95896	+	CG	ENSGALG00000038494
11	15657521	15657765	245	*	strongHypo	-0.254	1e-07	Distal Intergenic	11	15678088	15728004	49917	+	CG	ENSGALG00000033507
11	17363372	17363413	42	*	strongHyper	0.33	5.97e-14	Distal Intergenic	11	17367125	17381004	13880	+	CG	ENSGALG00000033322
11	17669086	17669149	64	*	strongHyper	0.569	1.81e-06	Distal Intergenic	11	17637205	17650300	13096	-	CG	ENSGALG00000031896
11	18058933	18059075	143	*	strongHypo	-0.205	1.54e-06	Intron (transcript:ENSGALT00000009439/ENSGALG00000005872, intron 7 of 12)	11	18012378	18142820	130443	+	CG	ENSGALG00000005872
11	18285285	18285311	27	*	strongHypo	-0.249	5.21e-05	Distal Intergenic	11	18321016	18333462	12447	+	CG	ENSGALG00000047024
11	18356022	18356229	208	*	strongHyper	0.203	1.56e-06	Intron (transcript:ENSGALT00000098864/ENSGALG00000049065, intron 3 of 9)	11	18361027	18369305	8279	+	CG	ENSGALG00000049065
11	18358428	18358481	54	*	strongHyper	0.354	1.55e-08	Promoter (2-3kb)	11	18361027	18369305	8279	+	CG	ENSGALG00000049065
11	18564608	18564620	13	*	strongHyper	0.218	0.0335	Promoter (<=1kb)	11	18565135	18605465	40331	+	CG	ENSGALG00000030040
11	18572774	18572803	30	*	strongHyper	0.239	0.00147	Intron (transcript:ENSGALT00000070489/ENSGALG00000030040, intron 3 of 10)	11	18565135	18605465	40331	+	CG	ENSGALG00000030040
11	18627924	18628115	192	*	strongHypo	-0.247	0.000388	Intron (transcript:ENSGALT00000105125/ENSGALG00000052842, intron 9 of 12)	11	18609053	18612866	3814	-	CG	ENSGALG00000054988
11	18638279	18638387	109	*	strongHypo	-0.26	2.34e-07	Intron (transcript:ENSGALT00000105125/ENSGALG00000052842, intron 11 of 12)	11	18609053	18612866	3814	-	CG	ENSGALG00000054988
11	18666692	18666776	85	*	strongHypo	-0.219	0.00113	Intron (transcript:ENSGALT00000105125/ENSGALG00000052842, intron 11 of 12)	11	18613425	18695227	81803	-	CG	ENSGALG00000052842
11	19066140	19066192	53	*	strongHypo	-0.236	2.43e-05	Intron (transcript:ENSGALT00000000991/ENSGALG00000000699, intron 11 of 23)	11	19074895	19080147	5253	-	CG	ENSGALG00000000707
11	19235829	19235841	13	*	strongHyper	0.23	2.52e-05	Distal Intergenic	11	19074895	19080147	5253	-	CG	ENSGALG00000000707
11	19311985	19312016	32	*	strongHyper	0.27	3.31e-05	Distal Intergenic	11	19493186	19591931	98746	+	CG	ENSGALG00000000713
11	19384738	19384933	196	*	strongHypo	-0.215	5.79e-07	Distal Intergenic	11	19493186	19591931	98746	+	CG	ENSGALG00000000713
11	19460726	19461077	352	*	strongHypo	-0.205	6.27e-09	Distal Intergenic	11	19493186	19591931	98746	+	CG	ENSGALG00000000713
11	19540753	19540780	28	*	strongHypo	-0.226	5.15e-07	Intron (transcript:ENSGALT00000063417/ENSGALG00000000713, intron 3 of 8)	11	19493186	19591931	98746	+	CG	ENSGALG00000000713
11	19579583	19579627	45	*	strongHyper	0.231	1.74e-05	Exon (transcript:ENSGALT00000063417/ENSGALG00000000713, exon 8 of 9)	11	19493186	19591931	98746	+	CG	ENSGALG00000000713
11	19696143	19696321	179	*	strongHyper	0.229	1.45e-09	Distal Intergenic	11	19707224	19717686	10463	-	CG	ENSGALG00000000787
11	19970513	19970535	23	*	strongHypo	-0.356	8.1e-07	Distal Intergenic	11	19920099	19926793	6695	+	CG	ENSGALG00000000913
12	3012207	3012236	30	*	strongHyper	0.279	1.87e-05	Promoter (2-3kb)	12	3002525	3009824	7300	-	CG	ENSGALG00000003103
12	3106385	3106401	17	*	strongHyper	0.438	4.12e-07	Intron (transcript:ENSGALT00000098349/ENSGALG00000035578, intron 22 of 22)	12	3083014	3119482	36469	-	CG	ENSGALG00000003243
12	3443389	3443611	223	*	strongHypo	-0.259	0.000411	Intron (transcript:ENSGALT00000006843/ENSGALG00000004297, intron 2 of 79)	12	3442270	3511826	69557	+	CG	ENSGALG00000004297
12	3704432	3704497	66	*	strongHyper	0.263	0.000242	3' UTR	12	3703392	3704633	1242	+	CG	ENSGALG00000004676
12	5423172	5423252	81	*	strongHyper	0.257	0.000238	Intron (transcript:ENSGALT00000087171/ENSGALG00000005001, intron 2 of 6)	12	5450140	5461776	11637	+	CG	ENSGALG00000005001
12	5486935	5486979	45	*	strongHypo	-0.256	1.32e-10	Distal Intergenic	12	5475601	5484229	8629	+	CG	ENSGALG00000005020
12	6170524	6170633	110	*	strongHypo	-0.253	7.75e-10	Distal Intergenic	12	6210165	6279431	69267	+	CG	ENSGALG00000005120
12	6534871	6535055	185	*	strongHyper	0.201	1.87e-22	Promoter (1-2kb)	12	6536825	6538932	2108	+	CG	ENSGALG00000035557
12	6535565	6535650	86	*	strongHypo	-0.257	2.33e-11	Promoter (1-2kb)	12	6536825	6538932	2108	+	CG	ENSGALG00000035557
12	6541013	6541026	14	*	strongHyper	0.256	0.00274	Distal Intergenic	12	6536825	6538932	2108	+	CG	ENSGALG00000035557
12	6687447	6687476	30	*	strongHyper	0.336	5.59e-05	Distal Intergenic	12	6697998	6735733	37736	-	CG	ENSGALG00000039208
12	8031321	8031425	105	*	strongHypo	-0.214	7.48e-07	Intron (transcript:ENSGALT00000106889/ENSGALG00000005400, intron 15 of 34)	12	8060985	8064571	3587	-	CG	ENSGALG00000005404
12	8975640	8975655	16	*	strongHyper	0.262	4.43e-05	Intron (transcript:ENSGALT00000008827/ENSGALG00000005499, intron 12 of 12)	12	8950452	8988330	37879	-	CG	ENSGALG00000005499
12	9766501	9766563	63	*	strongHyper	0.317	4.97e-05	Distal Intergenic	12	9657736	9663267	5532	+	CG	ENSGALG00000046725
12	9813191	9813459	269	*	strongHypo	-0.208	0.000181	Intron (transcript:ENSGALT00000105667/ENSGALG00000038684, intron 1 of 6)	12	9829760	9901907	72148	-	CG	ENSGALG00000038684
12	9889153	9889177	25	*	strongHypo	-0.206	0.00162	Intron (transcript:ENSGALT00000105667/ENSGALG00000038684, intron 6 of 6)	12	9829760	9901907	72148	-	CG	ENSGALG00000038684
12	10293315	10293400	86	*	strongHypo	-0.204	1.74e-05	Distal Intergenic	12	10299237	10379993	80757	+	CG	ENSGALG00000006097
12	10317819	10317848	30	*	strongHyper	0.28	1.49e-05	Intron (transcript:ENSGALT00000101577/ENSGALG00000006097, intron 2 of 29)	12	10299237	10379993	80757	+	CG	ENSGALG00000006097
12	10340991	10341030	40	*	strongHyper	0.274	0.00528	Exon (transcript:ENSGALT00000101577/ENSGALG00000006097, exon 8 of 30)	12	10299237	10379993	80757	+	CG	ENSGALG00000006097
12	10450505	10450577	73	*	strongHyper	0.26	0.0004	Distal Intergenic	12	10299237	10379993	80757	+	CG	ENSGALG00000006097
12	10870214	10870336	123	*	strongHypo	-0.214	0.00324	Intron (transcript:ENSGALT00000080645/ENSGALG00000029632, intron 1 of 2)	12	10876093	10880643	4551	+	CG	ENSGALG00000029632
12	10874686	10874805	120	*	strongHyper	0.228	2.19e-05	Promoter (1-2kb)	12	10876093	10880643	4551	+	CG	ENSGALG00000029632
12	10931186	10931252	67	*	strongHypo	-0.359	6.15e-07	Distal Intergenic	12	10886479	10909611	23133	-	CG	ENSGALG00000034289
12	11047750	11047841	92	*	strongHyper	0.279	9.26e-06	Distal Intergenic	12	11055336	11066489	11154	+	CG	ENSGALG00000044610
12	11376548	11376571	24	*	strongHyper	0.265	5.9e-06	Intron (transcript:ENSGALT00000107487/ENSGALG00000006425, intron 4 of 16)	12	11375543	11406603	31061	+	CG	ENSGALG00000006425
12	11550911	11551195	285	*	strongHyper	0.201	0.0185	Distal Intergenic	12	11417142	11482054	64913	-	CG	ENSGALG00000037545
12	11747559	11747798	240	*	strongHypo	-0.21	2.93e-06	Intron (transcript:ENSGALT00000096346/ENSGALG00000052318, intron 4 of 4)	12	11743554	11749579	6026	+	CG	ENSGALG00000052318
12	12034293	12034486	194	*	strongHyper	0.214	8.36e-10	Intron (transcript:ENSGALT00000036237/ENSGALG00000006910, intron 6 of 13)	12	12030092	12041674	11583	+	CG	ENSGALG00000006910
12	12452326	12452465	140	*	strongHypo	-0.2	0.000499	Distal Intergenic	12	12285419	12348377	62959	-	CG	ENSGALG00000007168
12	13122127	13122183	57	*	strongHyper	0.21	1.71e-06	Promoter (1-2kb)	12	13123560	13497360	373801	+	CG	ENSGALG00000007177
12	14028623	14028706	84	*	strongHypo	-0.208	1.24e-06	Distal Intergenic	12	14010163	14017166	7004	-	CG	ENSGALG00000007315
12	14085273	14085280	8	*	strongHyper	0.215	9.21e-06	Intron (transcript:ENSGALT00000011865/ENSGALG00000007332, intron 7 of 8)	12	14033841	14122269	88429	-	CG	ENSGALG00000007332
12	14144825	14144931	107	*	strongHypo	-0.226	0.000604	Intron (transcript:ENSGALT00000056295/ENSGALG00000041750, intron 10 of 38)	12	14033841	14122269	88429	-	CG	ENSGALG00000007332
12	14683507	14683516	10	*	strongHyper	0.272	1.17e-06	Intron (transcript:ENSGALT00000074697/ENSGALG00000007431, intron 21 of 21)	12	14398620	14690794	292175	-	CG	ENSGALG00000007431
12	14753927	14754249	323	*	strongHypo	-0.226	5.07e-05	Distal Intergenic	12	14762054	14852340	90287	+	CG	ENSGALG00000007467
12	14911324	14911394	71	*	strongHypo	-0.211	0.00287	Intron (transcript:ENSGALT00000036226/ENSGALG00000007483, intron 18 of 18)	12	14847918	14926384	78467	-	CG	ENSGALG00000007483
12	15775098	15775365	268	*	strongHypo	-0.229	0.00352	Intron (transcript:ENSGALT00000069260/ENSGALG00000037791, intron 16 of 21)	12	15745789	15810437	64649	-	CG	ENSGALG00000037791
12	16232773	16232781	9	*	strongHypo	-0.275	1.95e-06	Distal Intergenic	12	16053940	16058208	4269	-	CG	ENSGALG00000007741
12	16382739	16382837	99	*	strongHypo	-0.202	2.08e-07	Intron (transcript:ENSGALT00000012606/ENSGALG00000007769, intron 14 of 17)	12	16307942	16503337	195396	-	CG	ENSGALG00000007769
12	16507846	16507926	81	*	strongHyper	0.219	2.89e-09	Distal Intergenic	12	16307942	16503337	195396	-	CG	ENSGALG00000007769
12	16640910	16640955	46	*	strongHyper	0.372	2.96e-05	Distal Intergenic	12	16666750	16682409	15660	-	CG	ENSGALG00000007780
12	16649561	16649669	109	*	strongHypo	-0.206	3.76e-06	Distal Intergenic	12	16666750	16682409	15660	-	CG	ENSGALG00000007780
12	16838559	16838645	87	*	strongHyper	0.352	5.27e-06	Distal Intergenic	12	16797267	16828199	30933	-	CG	ENSGALG00000033025
12	17735987	17736071	85	*	strongHypo	-0.218	0.000124	Distal Intergenic	12	17662765	17706815	44051	+	CG	ENSGALG00000037856
12	18982996	18983121	126	*	strongHypo	-0.232	1.09e-05	Distal Intergenic	12	18986975	18991321	4347	+	CG	ENSGALG00000008308
12	19637797	19637856	60	*	strongHyper	0.238	2.2e-05	Intron (transcript:ENSGALT00000013590/ENSGALG00000008349, intron 1 of 6)	12	19629856	19651438	21583	+	CG	ENSGALG00000008349
12	19730714	19730784	71	*	strongHypo	-0.276	6.28e-06	Intron (transcript:ENSGALT00000013623/ENSGALG00000008368, intron 11 of 11)	12	19701183	19731401	30219	-	CG	ENSGALG00000008368
12	19823013	19823062	50	*	strongHyper	0.316	1.4e-05	Promoter (<=1kb)	12	19823509	19829234	5726	+	CG	ENSGALG00000044813
12	19986047	19986146	100	*	strongHyper	0.223	2.89e-06	Intron (transcript:ENSGALT00000102212/ENSGALG00000008473, intron 35 of 35)	12	19926150	19990738	64589	-	CG	ENSGALG00000008473
12	20042491	20042682	192	*	strongHyper	0.221	0.000912	Intron (transcript:ENSGALT00000091407/ENSGALG00000008487, intron 3 of 5)	12	20056128	20072032	15905	-	CG	ENSGALG00000008487
13	589124	589140	17	*	strongHypo	-0.333	4.03e-05	Distal Intergenic	13	613317	618879	5563	-	CG	ENSGALG00000043971
13	1203663	1203715	53	*	strongHyper	0.221	1.48e-05	Distal Intergenic	13	1209654	1234793	25140	+	CG	ENSGALG00000052053
13	1666761	1666872	112	*	strongHyper	0.201	0.00702	Intron (transcript:ENSGALT00000063932/ENSGALG00000038128, intron 6 of 6)	13	1686038	1715067	29030	+	CG	ENSGALG00000000884
13	1678446	1678461	16	*	strongHypo	-0.304	0.00365	Distal Intergenic	13	1686038	1715067	29030	+	CG	ENSGALG00000000884
13	1707479	1707572	94	*	strongHyper	0.406	3e-10	Intron (transcript:ENSGALT00000001298/ENSGALG00000000884, intron 1 of 2)	13	1686038	1715067	29030	+	CG	ENSGALG00000000884
13	1717005	1717200	196	*	strongHyper	0.315	7.23e-05	Distal Intergenic	13	1686038	1715067	29030	+	CG	ENSGALG00000000884
13	2073498	2073521	24	*	strongHypo	-0.467	7.52e-07	Exon (transcript:ENSGALT00000055794/ENSGALG00000029387, exon 1 of 1)	13	2072835	2073818	984	+	CG	ENSGALG00000029387
13	2078903	2078942	40	*	strongHypo	-0.353	0.000162	Distal Intergenic	13	2072835	2073818	984	+	CG	ENSGALG00000029387
13	2328330	2328423	94	*	strongHypo	-0.204	8.53e-05	Promoter (2-3kb)	13	2324430	2325482	1053	-	CG	ENSGALG00000052502
13	2632796	2632948	153	*	strongHypo	-0.261	0.00563	Distal Intergenic	13	2608439	2627722	19284	+	CG	ENSGALG00000028565
13	3427894	3427939	46	*	strongHyper	0.242	2.63e-06	Intron (transcript:ENSGALT00000003856/ENSGALG00000002447, intron 15 of 17)	13	3341061	3448276	107216	-	CG	ENSGALG00000002447
13	3544565	3544663	99	*	strongHypo	-0.211	0.00165	Intron (transcript:ENSGALT00000086622/ENSGALG00000002262, intron 1 of 9)	13	3538939	3563502	24564	+	CG	ENSGALG00000002262
13	3843605	3843617	13	*	strongHypo	-0.259	2.97e-06	Distal Intergenic	13	3919090	4012490	93401	-	CG	ENSGALG00000002203
13	3947712	3947863	152	*	strongHyper	0.25	3.34e-05	Intron (transcript:ENSGALT00000055066/ENSGALG00000002203, intron 2 of 5)	13	3919090	4012490	93401	-	CG	ENSGALG00000002203
13	4274818	4275066	249	*	strongHyper	0.209	2.11e-05	Intron (transcript:ENSGALT00000003332/ENSGALG00000002132, intron 4 of 8)	13	4235928	4257273	21346	-	CG	ENSGALG00000002152
13	4474353	4474375	23	*	strongHyper	0.329	2e-05	Distal Intergenic	13	4271463	4451078	179616	-	CG	ENSGALG00000002132
13	5769148	5769167	20	*	strongHyper	0.254	0.000127	Intron (transcript:ENSGALT00000002712/ENSGALG00000001768, intron 26 of 29)	13	5503183	5567229	64047	-	CG	ENSGALG00000001826
13	8661057	8661139	83	*	strongHypo	-0.322	1.48e-08	Distal Intergenic	13	8632094	8645206	13113	+	CG	ENSGALG00000038202
13	9392355	9392447	93	*	strongHyper	0.212	3.02e-05	Distal Intergenic	13	9348431	9371027	22597	-	CG	ENSGALG00000040035
13	9513678	9513687	10	*	strongHypo	-0.263	7.1e-05	Intron (transcript:ENSGALT00000059279/ENSGALG00000037395, intron 2 of 2)	13	9525284	9568153	42870	+	CG	ENSGALG00000002816
13	10308342	10308356	15	*	strongHypo	-0.294	2.17e-06	Distal Intergenic	13	10211317	10248070	36754	+	CG	ENSGALG00000028602
13	10516959	10517006	48	*	strongHypo	-0.216	7.39e-05	Intron (transcript:ENSGALT00000065242/ENSGALG00000038848, intron 1 of 1)	13	10514513	10519859	5347	+	CG	ENSGALG00000038848
13	10948598	10948623	26	*	strongHypo	-0.224	0.000737	Distal Intergenic	13	10916142	10918396	2255	+	CG	ENSGALG00000002984
13	11088466	11088479	14	*	strongHyper	0.441	6.44e-05	Promoter (2-3kb)	13	11090806	11095710	4905	+	CG	ENSGALG00000026443
13	13521021	13521241	221	*	strongHypo	-0.203	0.000152	Distal Intergenic	13	13550385	13574271	23887	+	CG	ENSGALG00000004134
13	13877481	13877729	249	*	strongHyper	0.24	0.0186	Distal Intergenic	13	13855851	13873523	17673	-	CG	ENSGALG00000005535
13	13892140	13892389	250	*	strongHyper	0.246	0.00169	Distal Intergenic	13	13888545	13891555	3011	+	CG	ENSGALG00000005616
13	14023563	14023684	122	*	strongHypo	-0.205	1.16e-05	Distal Intergenic	13	14000097	14017080	16984	-	CG	ENSGALG00000005770
13	14060935	14061112	178	*	strongHypo	-0.25	0.000835	Intron (transcript:ENSGALT00000009188/ENSGALG00000005802, intron 1 of 29)	13	14053033	14099309	46277	+	CG	ENSGALG00000005802
13	14627456	14627519	64	*	strongHyper	0.253	4.23e-05	Promoter (<=1kb)	13	14628119	14644387	16269	+	CG	ENSGALG00000039705
13	14779848	14779871	24	*	strongHypo	-0.209	0.00118	Intron (transcript:ENSGALT00000009806/ENSGALG00000006076, intron 1 of 13)	13	14754116	14817923	63808	+	CG	ENSGALG00000006076
13	14846049	14846072	24	*	strongHypo	-0.29	1.39e-05	Distal Intergenic	13	14827919	14836883	8965	+	CG	ENSGALG00000006057
13	15283993	15284039	47	*	strongHypo	-0.306	3.49e-07	Distal Intergenic	13	15194979	15230246	35268	+	CG	ENSGALG00000039124
13	15638552	15638637	86	*	strongHypo	-0.223	2.41e-05	Distal Intergenic	13	15696791	15758197	61407	+	CG	ENSGALG00000006297
13	16308654	16308685	32	*	strongHypo	-0.246	7.37e-06	Intron (transcript:ENSGALT00000049738/ENSGALG00000030237, intron 1 of 3)	13	16307444	16321414	13971	+	CG	ENSGALG00000030237
13	16490253	16490269	17	*	strongHypo	-0.304	7.16e-05	Intron (transcript:ENSGALT00000010368/ENSGALG00000006424, intron 7 of 11)	13	16465774	16518603	52830	-	CG	ENSGALG00000006424
13	16529729	16529802	74	*	strongHypo	-0.207	0.000107	Distal Intergenic	13	16465774	16518603	52830	-	CG	ENSGALG00000006424
13	17438590	17438710	121	*	strongHyper	0.212	6.03e-05	Distal Intergenic	13	17430079	17432050	1972	+	CG	ENSGALG00000037851
13	17891011	17891126	116	*	strongHypo	-0.242	0.0021	Intron (transcript:ENSGALT00000061503/ENSGALG00000043744, intron 1 of 7)	13	17886252	17900470	14219	+	CG	ENSGALG00000043744
13	17940631	17940728	98	*	strongHypo	-0.203	1.12e-06	Distal Intergenic	13	17915699	17926509	10811	-	CG	ENSGALG00000033012
13	18085472	18085498	27	*	strongHyper	0.253	6.66e-05	Intron (transcript:ENSGALT00000070058/ENSGALG00000033938, intron 20 of 22)	13	18099574	18151602	52029	-	CG	ENSGALG00000032992
13	18180324	18180379	56	*	strongHypo	-0.227	2.35e-05	Intron (transcript:ENSGALT00000082659/ENSGALG00000032992, intron 8 of 8)	13	18099574	18198040	98467	-	CG	ENSGALG00000032992
13	18282054	18282085	32	*	strongHypo	-0.325	0.000284	Intron (transcript:ENSGALT00000020138/ENSGALG00000012322, intron 2 of 2)	13	18270817	18306102	35286	+	CG	ENSGALG00000012322
13	18486745	18486767	23	*	strongHyper	0.214	0.000551	Intron (transcript:ENSGALT00000090177/ENSGALG00000043904, intron 1 of 7)	13	18466510	18483465	16956	-	CG	ENSGALG00000045847
13	18603676	18603690	15	*	strongHypo	-0.297	2.28e-05	Intron (transcript:ENSGALT00000072122/ENSGALG00000007565, intron 3 of 8)	13	18567870	18598661	30792	+	CG	ENSGALG00000007528
13	18963347	18963359	13	*	strongHypo	-0.384	1.25e-05	Distal Intergenic	13	18949948	18952753	2806	+	CG	ENSGALG00000007669
13	18971165	18971236	72	*	strongHyper	0.201	1.89e-07	Distal Intergenic	13	18949948	18952753	2806	+	CG	ENSGALG00000007669
13	18973621	18973693	73	*	strongHyper	0.211	1.1e-07	Distal Intergenic	13	18949948	18952753	2806	+	CG	ENSGALG00000007669
14	2229566	2229704	139	*	strongHyper	0.201	6.46e-07	Distal Intergenic	14	2205453	2209479	4027	+	CG	ENSGALG00000052931
14	3421237	3421465	229	*	strongHypo	-0.233	7.27e-06	Intron (transcript:ENSGALT00000006722/ENSGALG00000004224, intron 8 of 17)	14	3156908	3476461	319554	-	CG	ENSGALG00000004224
14	3638463	3638474	12	*	strongHyper	0.269	4.52e-06	Distal Intergenic	14	3626463	3636842	10380	+	CG	ENSGALG00000038515
14	4232289	4232311	23	*	strongHypo	-0.237	6.62e-05	Intron (transcript:ENSGALT00000083692/ENSGALG00000004420, intron 32 of 44)	14	4288119	4299512	11394	+	CG	ENSGALG00000004436
14	4363463	4363501	39	*	strongHypo	-0.275	1.31e-08	Intron (transcript:ENSGALT00000007098/ENSGALG00000004460, intron 1 of 8)	14	4353687	4396536	42850	+	CG	ENSGALG00000004460
14	4364048	4364300	253	*	strongHyper	0.248	7.9e-05	Intron (transcript:ENSGALT00000007098/ENSGALG00000004460, intron 1 of 8)	14	4353687	4396536	42850	+	CG	ENSGALG00000004460
14	4376507	4376722	216	*	strongHyper	0.221	5.86e-06	Intron (transcript:ENSGALT00000007098/ENSGALG00000004460, intron 2 of 8)	14	4353687	4396536	42850	+	CG	ENSGALG00000004460
14	4480841	4480896	56	*	strongHyper	0.253	3.26e-05	Intron (transcript:ENSGALT00000017094/ENSGALG00000010497, intron 1 of 10)	14	4479913	4485230	5318	+	CG	ENSGALG00000010497
14	4633501	4633544	44	*	strongHypo	-0.336	0.000311	Intron (transcript:ENSGALT00000007374/ENSGALG00000004629, intron 4 of 15)	14	4599649	4651582	51934	-	CG	ENSGALG00000004629
14	4634039	4634114	76	*	strongHyper	0.245	6.31e-09	Intron (transcript:ENSGALT00000007374/ENSGALG00000004629, intron 4 of 15)	14	4599649	4651582	51934	-	CG	ENSGALG00000004629
14	4833351	4833621	271	*	strongHypo	-0.231	1.82e-07	Distal Intergenic	14	4843740	4845029	1290	-	CG	ENSGALG00000004721
14	5017163	5017213	51	*	strongHyper	0.241	0.000106	Intron (transcript:ENSGALT00000065999/ENSGALG00000029817, intron 5 of 13)	14	5052186	5055318	3133	-	CG	ENSGALG00000024122
14	5078350	5078393	44	*	strongHypo	-0.3	0.00132	Intron (transcript:ENSGALT00000069756/ENSGALG00000004798, intron 3 of 22)	14	5062970	5117745	54776	+	CG	ENSGALG00000004798
14	5082378	5082442	65	*	strongHypo	-0.301	5.61e-05	Intron (transcript:ENSGALT00000069756/ENSGALG00000004798, intron 3 of 22)	14	5062970	5117745	54776	+	CG	ENSGALG00000004798
14	5085993	5086075	83	*	strongHyper	0.319	2.71e-06	Intron (transcript:ENSGALT00000069756/ENSGALG00000004798, intron 5 of 22)	14	5062970	5117745	54776	+	CG	ENSGALG00000004798
14	5187165	5187195	31	*	strongHyper	0.5	1.27e-05	Promoter (1-2kb)	14	5183631	5185545	1915	-	CG	ENSGALG00000004860
14	5214251	5214295	45	*	strongHypo	-0.204	0.00102	Intron (transcript:ENSGALT00000007783/ENSGALG00000004875, intron 6 of 7)	14	5190747	5228149	37403	-	CG	ENSGALG00000004875
14	5287439	5287581	143	*	strongHyper	0.233	0.00585	Distal Intergenic	14	5307535	5318482	10948	-	CG	ENSGALG00000027188
14	5430437	5430474	38	*	strongHypo	-0.204	3.72e-06	Promoter (2-3kb)	14	5433229	5434805	1577	+	CG	ENSGALG00000050862
14	5465360	5465446	87	*	strongHyper	0.253	0.00892	Exon (transcript:ENSGALT00000023282/ENSGALG00000014408, exon 19 of 21)	14	5457677	5467327	9651	+	CG	ENSGALG00000014408
14	5711684	5711702	19	*	strongHypo	-0.229	0.0235	Intron (transcript:ENSGALT00000008381/ENSGALG00000005215, intron 14 of 26)	14	5629436	5631869	2434	-	CG	ENSGALG00000005096
14	6119581	6119739	159	*	strongHypo	-0.223	0.00107	Distal Intergenic	14	6145956	6149345	3390	-	CG	ENSGALG00000005263
14	6494842	6494928	87	*	strongHypo	-0.393	5.99e-05	Intron (transcript:ENSGALT00000077041/ENSGALG00000050148, intron 1 of 2)	14	6480947	6502255	21309	-	CG	ENSGALG00000050148
14	6867882	6868081	200	*	strongHyper	0.239	2.05e-10	Distal Intergenic	14	6876093	6881444	5352	-	CG	ENSGALG00000005861
14	6889168	6889237	70	*	strongHypo	-0.409	1.39e-06	Exon (transcript:ENSGALT00000100663/ENSGALG00000050677, exon 4 of 7)	14	6886919	6891193	4275	-	CG	ENSGALG00000050677
14	7105302	7105322	21	*	strongHyper	0.217	0.0164	Intron (transcript:ENSGALT00000078523/ENSGALG00000037943, intron 8 of 16)	14	7139995	7157615	17621	+	CG	ENSGALG00000038087
14	7214057	7214110	54	*	strongHypo	-0.206	3.97e-05	Distal Intergenic	14	7241377	7268892	27516	+	CG	ENSGALG00000006068
14	7477312	7477338	27	*	strongHyper	0.27	8.11e-05	Distal Intergenic	14	7497239	7540825	43587	+	CG	ENSGALG00000006290
14	7611569	7611666	98	*	strongHyper	0.22	2.71e-07	Distal Intergenic	14	7676431	7681914	5484	+	CG	ENSGALG00000006301
14	8591691	8591812	122	*	strongHypo	-0.22	2.42e-05	Intron (transcript:ENSGALT00000108187/ENSGALG00000006757, intron 10 of 10)	14	8479602	8558813	79212	+	CG	ENSGALG00000006757
14	9046778	9047005	228	*	strongHypo	-0.215	0.00244	Intron (transcript:ENSGALT00000011312/ENSGALG00000006982, intron 1 of 18)	14	9045104	9069244	24141	+	CG	ENSGALG00000006982
14	11216283	11216300	18	*	strongHyper	0.248	0.000178	Distal Intergenic	14	11277460	11280513	3054	+	CG	ENSGALG00000054605
14	11886899	11886963	65	*	strongHypo	-0.202	0.00127	Distal Intergenic	14	12197791	12209594	11804	+	CG	ENSGALG00000013169
14	13110539	13110573	35	*	strongHyper	0.238	0.00147	Intron (transcript:ENSGALT00000080412/ENSGALG00000038325, intron 22 of 30)	14	13108126	13110213	2088	+	CG	ENSGALG00000047356
14	13121976	13121987	12	*	strongHypo	-0.368	1.72e-05	Intron (transcript:ENSGALT00000080412/ENSGALG00000038325, intron 24 of 30)	14	13094421	13131446	37026	-	CG	ENSGALG00000038325
14	13715335	13715359	25	*	strongHypo	-0.36	4.21e-06	Promoter (<=1kb)	14	13715895	13723537	7643	+	CG	ENSGALG00000002111
14	13885132	13885189	58	*	strongHypo	-0.237	8.53e-06	Promoter (1-2kb)	14	13886338	13889967	3630	+	CG	ENSGALG00000001994
14	13949804	13949877	74	*	strongHyper	0.235	0.00012	Intron (transcript:ENSGALT00000073574/ENSGALG00000030481, intron 3 of 5)	14	13962836	13964455	1620	+	CG	ENSGALG00000000044
14	14350847	14350883	37	*	strongHypo	-0.238	1.15e-05	Distal Intergenic	14	14359154	14378255	19102	-	CG	ENSGALG00000029072
14	14483003	14483026	24	*	strongHyper	0.234	8.16e-05	Intron (transcript:ENSGALT00000099837/ENSGALG00000009205, intron 20 of 22)	14	14438034	14529433	91400	-	CG	ENSGALG00000009205
14	14567246	14567455	210	*	strongHyper	0.219	9.27e-06	Distal Intergenic	14	14571954	14578596	6643	+	CG	ENSGALG00000053332
15	309160	309175	16	*	strongHyper	0.26	1.44e-05	Distal Intergenic	15	320872	329664	8793	-	CG	ENSGALG00000047077
15	1054763	1054848	86	*	strongHyper	0.259	2.49e-08	Intron (transcript:ENSGALT00000048517/ENSGALG00000001688, intron 2 of 10)	15	1062829	1072590	9762	+	CG	ENSGALG00000001688
15	1173146	1173196	51	*	strongHyper	0.226	2.61e-06	Distal Intergenic	15	1219854	1227550	7697	+	CG	ENSGALG00000041182
15	1220900	1221022	123	*	strongHypo	-0.231	1.09e-05	5' UTR	15	1220631	1227550	6920	+	CG	ENSGALG00000041182
15	1224607	1224690	84	*	strongHyper	0.216	0.00253	Intron (transcript:ENSGALT00000050219/ENSGALG00000041182, intron 3 of 7)	15	1220631	1227550	6920	+	CG	ENSGALG00000041182
15	1226012	1226038	27	*	strongHyper	0.54	2.66e-06	Intron (transcript:ENSGALT00000050219/ENSGALG00000041182, intron 5 of 7)	15	1220631	1227550	6920	+	CG	ENSGALG00000041182
15	1708416	1708464	49	*	strongHyper	0.286	8.05e-07	Promoter (2-3kb)	15	1710641	1715447	4807	+	CG	ENSGALG00000002137
15	1907295	1907366	72	*	strongHyper	0.293	2.77e-05	Distal Intergenic	15	1850942	1898896	47955	-	CG	ENSGALG00000002205
15	2000500	2000526	27	*	strongHypo	-0.258	0.000141	Distal Intergenic	15	1850942	1898896	47955	-	CG	ENSGALG00000002205
15	2082491	2082622	132	*	strongHyper	0.207	0.00225	Intron (transcript:ENSGALT00000092583/ENSGALG00000054877, intron 1 of 3)	15	2051582	2157982	106401	-	CG	ENSGALG00000054877
15	2192079	2192141	63	*	strongHyper	0.28	1.17e-05	Distal Intergenic	15	2051582	2157982	106401	-	CG	ENSGALG00000054877
15	2228262	2228281	20	*	strongHyper	0.208	0.000179	Distal Intergenic	15	2051582	2157982	106401	-	CG	ENSGALG00000054877
15	2412030	2412101	72	*	strongHyper	0.212	2.79e-05	Distal Intergenic	15	2645754	2764117	118364	+	CG	ENSGALG00000002242
15	4688526	4688539	14	*	strongHypo	-0.228	6.18e-06	Intron (transcript:ENSGALT00000069151/ENSGALG00000002742, intron 7 of 11)	15	4563769	4740083	176315	-	CG	ENSGALG00000002742
15	4839288	4839299	12	*	strongHyper	0.22	0.0196	Distal Intergenic	15	4858160	5021986	163827	+	CG	ENSGALG00000003120
15	6312176	6312183	8	*	strongHyper	0.44	2.91e-05	Promoter (1-2kb)	15	6295805	6311046	15242	-	CG	ENSGALG00000004571
15	6381224	6381233	10	*	strongHypo	-0.244	0.000138	Intron (transcript:ENSGALT00000007319/ENSGALG00000004598, intron 4 of 19)	15	6370783	6391511	20729	+	CG	ENSGALG00000004598
15	6403186	6403338	153	*	strongHyper	0.218	2.18e-09	Promoter (1-2kb)	15	6404746	6415472	10727	+	CG	ENSGALG00000004610
15	6420295	6420304	10	*	strongHypo	-0.282	4.84e-06	Exon (transcript:ENSGALT00000007367/ENSGALG00000004625, exon 22 of 23)	15	6410877	6415472	4596	+	CG	ENSGALG00000004610
15	6850491	6850722	232	*	strongHyper	0.201	9.03e-14	Promoter (1-2kb)	15	6818553	6848920	30368	-	CG	ENSGALG00000004901
15	7100223	7100301	79	*	strongHypo	-0.31	4.61e-08	Distal Intergenic	15	7119922	7130987	11066	+	CG	ENSGALG00000029944
15	7455233	7455352	120	*	strongHypo	-0.256	0.000118	Promoter (1-2kb)	15	7446507	7454301	7795	-	CG	ENSGALG00000005623
15	7490861	7490949	89	*	strongHyper	0.221	8.76e-07	Distal Intergenic	15	7465177	7483070	17894	-	CG	ENSGALG00000005630
15	7533543	7533780	238	*	strongHypo	-0.202	0.000132	Distal Intergenic	15	7465177	7483070	17894	-	CG	ENSGALG00000005630
15	7729875	7729927	53	*	strongHyper	0.358	2.49e-06	Distal Intergenic	15	7779109	7810799	31691	-	CG	ENSGALG00000026119
15	7754428	7754482	55	*	strongHyper	0.217	5.76e-06	Distal Intergenic	15	7779109	7810799	31691	-	CG	ENSGALG00000026119
15	7802629	7802662	34	*	strongHypo	-0.266	0.00153	Intron (transcript:ENSGALT00000043791/ENSGALG00000026119, intron 1 of 1)	15	7779109	7810799	31691	-	CG	ENSGALG00000026119
15	8171324	8171339	16	*	strongHyper	0.255	6.47e-07	Intron (transcript:ENSGALT00000009474/ENSGALG00000005891, intron 1 of 9)	15	8162642	8197559	34918	+	CG	ENSGALG00000005891
15	8713660	8713886	227	*	strongHyper	0.2	6.96e-06	Distal Intergenic	15	8715869	8719468	3600	-	CG	ENSGALG00000006596
15	9134696	9134814	119	*	strongHyper	0.208	0.00108	Exon (transcript:ENSGALT00000010946/ENSGALG00000006766, exon 42 of 42)	15	9108063	9116390	8328	-	CG	ENSGALG00000006743
15	9686902	9687092	191	*	strongHypo	-0.217	1.4e-07	Intron (transcript:ENSGALT00000095202/ENSGALG00000007247, intron 1 of 11)	15	9679685	9716644	36960	+	CG	ENSGALG00000007247
15	10395756	10395828	73	*	strongHyper	0.309	6.54e-12	Promoter (<=1kb)	15	10382834	10395241	12408	-	CG	ENSGALG00000034560
15	10990962	10991185	224	*	strongHypo	-0.224	0.0102	Intron (transcript:ENSGALT00000012578/ENSGALG00000007758, intron 7 of 13)	15	10986245	11004944	18700	-	CG	ENSGALG00000007758
15	11311463	11311500	38	*	strongHypo	-0.243	2.75e-06	Intron (transcript:ENSGALT00000013083/ENSGALG00000008059, intron 14 of 17)	15	11319653	11321105	1453	-	CG	ENSGALG00000008066
15	11436379	11436398	20	*	strongHyper	0.304	6.03e-05	Promoter (1-2kb)	15	11428579	11434430	5852	-	CG	ENSGALG00000036731
15	11771750	11771847	98	*	strongHyper	0.23	0.000727	Distal Intergenic	15	11722028	11727568	5541	+	CG	ENSGALG00000031821
15	12166138	12166152	15	*	strongHypo	-0.214	0.00338	Distal Intergenic	15	11842941	12020606	177666	+	CG	ENSGALG00000008238
15	12492387	12492477	91	*	strongHyper	0.311	1.34e-07	Promoter (2-3kb)	15	12495131	12504177	9047	+	CG	ENSGALG00000036043
15	12496716	12496772	57	*	strongHyper	0.219	0.000219	Intron (transcript:ENSGALT00000090311/ENSGALG00000036043, intron 1 of 6)	15	12495272	12505106	9835	+	CG	ENSGALG00000036043
15	12502261	12502279	19	*	strongHyper	0.344	5.12e-06	Exon (transcript:ENSGALT00000090311/ENSGALG00000036043, exon 5 of 7)	15	12495272	12505106	9835	+	CG	ENSGALG00000036043
15	12579802	12579821	20	*	strongHyper	0.217	0.000261	Distal Intergenic	15	12598201	12638563	40363	+	CG	ENSGALG00000008253
15	12806826	12806872	47	*	strongHypo	-0.319	1.4e-06	Distal Intergenic	15	12856850	12862055	5206	+	CG	ENSGALG00000008303
15	12820050	12820080	31	*	strongHyper	0.218	6.9e-06	Distal Intergenic	15	12856850	12862055	5206	+	CG	ENSGALG00000008303
16	1301388	1301426	39	*	strongHypo	-0.343	5.08e-05	Intron (transcript:ENSGALT00000090451/ENSGALG00000048816, intron 1 of 1)	16	1314813	1317626	2814	+	CG	ENSGALG00000048517
16	1804344	1804383	40	*	strongHypo	-0.202	1.26e-07	Intron (transcript:ENSGALT00000101066/ENSGALG00000050132, intron 3 of 3)	16	1774847	1901383	126537	+	CG	ENSGALG00000050132
16	1815562	1815611	50	*	strongHyper	0.206	1.05e-15	Intron (transcript:ENSGALT00000101066/ENSGALG00000050132, intron 3 of 3)	16	1774847	1901383	126537	+	CG	ENSGALG00000050132
16	2584847	2584860	14	*	strongHypo	-0.304	0.000401	Intron (transcript:ENSGALT00000089467/ENSGALG00000033932, intron 1 of 6)	16	2584405	2586614	2210	+	CG	ENSGALG00000000158
16	2593376	2593472	97	*	strongHyper	0.229	1.69e-05	Exon (transcript:ENSGALT00000089467/ENSGALG00000033932, exon 3 of 7)	16	2592345	2605843	13499	+	CG	ENSGALG00000029381
16	2664910	2665412	503	*	strongHyper	0.204	5.6e-07	Promoter (<=1kb)	16	2662153	2664893	2741	-	CG	ENSGALG00000043052
16	2671049	2671129	81	*	strongHypo	-0.206	2.77e-09	Promoter (2-3kb)	16	2665728	2668557	2830	-	CG	ENSGALG00000030270
17	900877	901206	330	*	strongHyper	0.229	1.19e-07	Exon (transcript:ENSGALT00000093573/ENSGALG00000042838, exon 6 of 11)	17	895796	911860	16065	-	CG	ENSGALG00000042838
17	1051996	1052144	149	*	strongHypo	-0.229	3.26e-05	Intron (transcript:ENSGALT00000104928/ENSGALG00000052646, intron 2 of 18)	17	1016268	1016997	730	-	CG	ENSGALG00000027231
17	1085126	1085181	56	*	strongHypo	-0.236	8.11e-05	Intron (transcript:ENSGALT00000104928/ENSGALG00000052646, intron 2 of 18)	17	1016268	1016997	730	-	CG	ENSGALG00000027231
17	1371220	1371246	27	*	strongHyper	0.31	1.44e-07	Intron (transcript:ENSGALT00000091721/ENSGALG00000008898, intron 1 of 19)	17	1361966	1364435	2470	+	CG	ENSGALG00000045901
17	2709856	2709897	42	*	strongHyper	0.226	2.45e-06	Intron (transcript:ENSGALT00000040094/ENSGALG00000008456, intron 38 of 47)	17	2765733	2772347	6615	+	CG	ENSGALG00000051077
17	3380048	3380065	18	*	strongHyper	0.239	0.000377	Intron (transcript:ENSGALT00000011469/ENSGALG00000007079, intron 1 of 22)	17	3365148	3582266	217119	+	CG	ENSGALG00000007079
17	3409855	3409874	20	*	strongHypo	-0.245	0.00611	Intron (transcript:ENSGALT00000011469/ENSGALG00000007079, intron 1 of 22)	17	3365148	3582266	217119	+	CG	ENSGALG00000007079
17	3862989	3863003	15	*	strongHyper	0.255	0.000118	Distal Intergenic	17	3593496	3854597	261102	-	CG	ENSGALG00000007038
17	4862789	4863009	221	*	strongHyper	0.24	4.45e-05	Distal Intergenic	17	4867667	4892148	24482	-	CG	ENSGALG00000041102
17	4974364	4974395	32	*	strongHyper	0.272	0.000199	Distal Intergenic	17	4947581	4951990	4410	-	CG	ENSGALG00000053670
17	5118898	5118926	29	*	strongHypo	-0.239	0.00117	Intron (transcript:ENSGALT00000011272/ENSGALG00000006958, intron 29 of 61)	17	5160792	5162562	1771	+	CG	ENSGALG00000005099
17	5140819	5140872	54	*	strongHyper	0.369	6.61e-05	Intron (transcript:ENSGALT00000011272/ENSGALG00000006958, intron 42 of 61)	17	5160792	5162562	1771	+	CG	ENSGALG00000005099
17	5293984	5294125	142	*	strongHypo	-0.204	0.000907	Promoter (2-3kb)	17	5296481	5300411	3931	+	CG	ENSGALG00000026424
17	5855537	5855624	88	*	strongHypo	-0.246	0.000577	Distal Intergenic	17	5837944	5838933	990	-	CG	ENSGALG00000053552
17	5857696	5857774	79	*	strongHypo	-0.237	3.82e-05	Distal Intergenic	17	5837944	5838933	990	-	CG	ENSGALG00000053552
17	6004068	6004091	24	*	strongHyper	0.312	1.72e-05	Promoter (<=1kb)	17	5999621	6003436	3816	-	CG	ENSGALG00000004165
17	6191681	6191692	12	*	strongHyper	0.26	4.48e-06	Intron (transcript:ENSGALT00000039564/ENSGALG00000023689, intron 9 of 14)	17	6180976	6201571	20596	+	CG	ENSGALG00000023689
17	6299493	6299506	14	*	strongHypo	-0.344	4.81e-05	Distal Intergenic	17	6313958	6334825	20868	+	CG	ENSGALG00000003875
17	7098406	7098465	60	*	strongHypo	-0.289	3.79e-05	Intron (transcript:ENSGALT00000005397/ENSGALG00000003412, intron 17 of 17)	17	7090031	7108362	18332	-	CG	ENSGALG00000003412
17	7388040	7388057	18	*	strongHypo	-0.244	2.99e-05	Intron (transcript:ENSGALT00000004255/ENSGALG00000002699, intron 25 of 26)	17	7335774	7343652	7879	-	CG	ENSGALG00000002855
17	7428276	7428596	321	*	strongHyper	0.219	0.000281	Intron (transcript:ENSGALT00000004255/ENSGALG00000002699, intron 26 of 26)	17	7349501	7446520	97020	-	CG	ENSGALG00000002699
17	7540217	7540293	77	*	strongHyper	0.277	0.000364	Distal Intergenic	17	7577223	7651643	74421	+	CG	ENSGALG00000042055
17	7691063	7691154	92	*	strongHypo	-0.221	7.43e-05	Distal Intergenic	17	7734269	7862385	128117	+	CG	ENSGALG00000002546
17	7958466	7958508	43	*	strongHyper	0.229	2.44e-05	Distal Intergenic	17	7909831	7917271	7441	+	CG	ENSGALG00000002515
17	7981630	7981846	217	*	strongHypo	-0.244	0.00477	Distal Intergenic	17	8009102	8013127	4026	+	CG	ENSGALG00000002489
17	8090053	8090203	151	*	strongHyper	0.293	9.31e-06	Distal Intergenic	17	8107664	8141455	33792	+	CG	ENSGALG00000002375
17	8098811	8098822	12	*	strongHypo	-0.232	0.00138	Distal Intergenic	17	8107664	8141455	33792	+	CG	ENSGALG00000002375
17	8153365	8153409	45	*	strongHyper	0.227	0.0359	Exon (transcript:ENSGALT00000003726/ENSGALG00000002364, exon 2 of 32)	17	8149868	8171824	21957	+	CG	ENSGALG00000002364
17	8386942	8387107	166	*	strongHypo	-0.332	0.0013	Promoter (1-2kb)	17	8388350	8438866	50517	+	CG	ENSGALG00000001728
17	8606669	8606702	34	*	strongHyper	0.212	1.1e-05	Intron (transcript:ENSGALT00000002404/ENSGALG00000001583, intron 10 of 10)	17	8597003	8608024	11022	-	CG	ENSGALG00000001583
17	8771477	8771625	149	*	strongHypo	-0.283	3.76e-08	Intron (transcript:ENSGALT00000099685/ENSGALG00000001419, intron 1 of 15)	17	8755610	8908574	152965	+	CG	ENSGALG00000001419
17	9030781	9030820	40	*	strongHyper	0.221	5.34e-05	Intron (transcript:ENSGALT00000069304/ENSGALG00000001347, intron 4 of 6)	17	9022808	9033001	10194	-	CG	ENSGALG00000001347
17	9031172	9031375	204	*	strongHypo	-0.202	2.05e-10	Intron (transcript:ENSGALT00000069304/ENSGALG00000001347, intron 4 of 6)	17	9022808	9033001	10194	-	CG	ENSGALG00000001347
17	9779507	9779580	74	*	strongHypo	-0.206	0.000141	Intron (transcript:ENSGALT00000001607/ENSGALG00000001073, intron 8 of 8)	17	9753750	9786277	32528	-	CG	ENSGALG00000001073
17	9782428	9782469	42	*	strongHyper	0.314	9.48e-12	Intron (transcript:ENSGALT00000001607/ENSGALG00000001073, intron 8 of 8)	17	9753750	9786277	32528	-	CG	ENSGALG00000001073
17	9820595	9820742	148	*	strongHyper	0.222	7.46e-08	Distal Intergenic	17	9815450	9818837	3388	+	CG	ENSGALG00000001048
17	9937263	9937289	27	*	strongHypo	-0.344	1.59e-06	Intron (transcript:ENSGALT00000063661/ENSGALG00000000993, intron 26 of 26)	17	9900196	9926954	26759	+	CG	ENSGALG00000000993
17	9969850	9969880	31	*	strongHyper	0.204	0.00224	Intron (transcript:ENSGALT00000094762/ENSGALG00000000977, intron 5 of 10)	17	9939834	10017457	77624	-	CG	ENSGALG00000000977
17	10206664	10206989	326	*	strongHyper	0.208	0.00407	Distal Intergenic	17	10262203	10303433	41231	+	CG	ENSGALG00000000950
17	10247029	10247038	10	*	strongHyper	0.234	2.11e-05	Distal Intergenic	17	10262203	10303433	41231	+	CG	ENSGALG00000000950
17	10695371	10695484	114	*	strongHypo	-0.26	2.34e-11	Distal Intergenic	17	10706132	10741691	35560	+	CG	ENSGALG00000000847
18	1904024	1904092	69	*	strongHyper	0.205	2.85e-06	Distal Intergenic	18	1942703	1953196	10494	-	CG	ENSGALG00000030259
18	2041861	2042007	147	*	strongHypo	-0.243	0.00873	Distal Intergenic	18	2045332	2093589	48258	+	CG	ENSGALG00000023626
18	2280687	2280879	193	*	strongHyper	0.221	9.99e-07	Intron (transcript:ENSGALT00000002058/ENSGALG00000001348, intron 1 of 7)	18	2262969	2307564	44596	+	CG	ENSGALG00000001348
18	2423081	2423105	25	*	strongHypo	-0.294	0.000124	Distal Intergenic	18	2441277	2442356	1080	-	CG	ENSGALG00000050837
18	2457584	2457636	53	*	strongHypo	-0.247	1.32e-05	Distal Intergenic	18	2441277	2442356	1080	-	CG	ENSGALG00000050837
18	2983832	2983892	61	*	strongHyper	0.304	3.72e-06	Distal Intergenic	18	3085782	3105711	19930	-	CG	ENSGALG00000028354
18	3017912	3018045	134	*	strongHyper	0.239	0.00016	Distal Intergenic	18	3085782	3105711	19930	-	CG	ENSGALG00000028354
18	3459776	3459784	9	*	strongHyper	0.212	0.000161	Distal Intergenic	18	3410347	3449930	39584	-	CG	ENSGALG00000001577
18	3836665	3836711	47	*	strongHypo	-0.331	2.94e-06	Distal Intergenic	18	3784400	3832983	48584	+	CG	ENSGALG00000040244
18	3840095	3840152	58	*	strongHyper	0.263	3.76e-09	Distal Intergenic	18	3784400	3832983	48584	+	CG	ENSGALG00000040244
18	4069174	4069216	43	*	strongHyper	0.273	2.46e-06	Promoter (<=1kb)	18	4067497	4068773	1277	-	CG	ENSGALG00000021552
18	4187658	4187686	29	*	strongHyper	0.203	9.21e-05	Intron (transcript:ENSGALT00000002671/ENSGALG00000001740, intron 9 of 11)	18	4171183	4209840	38658	-	CG	ENSGALG00000001740
18	4330675	4330721	47	*	strongHypo	-0.3	2.78e-05	Distal Intergenic	18	4342538	4349605	7068	+	CG	ENSGALG00000001892
18	4348829	4348883	55	*	strongHypo	-0.238	6.31e-05	Exon (transcript:ENSGALT00000039145/ENSGALG00000001892, exon 2 of 3)	18	4342538	4349605	7068	+	CG	ENSGALG00000001892
18	4363857	4363878	22	*	strongHyper	0.482	2.4e-08	Exon (transcript:ENSGALT00000003008/ENSGALG00000001943, exon 1 of 19)	18	4363803	4372525	8723	+	CG	ENSGALG00000001943
18	4425721	4425906	186	*	strongHyper	0.217	5.52e-08	Exon (transcript:ENSGALT00000003062/ENSGALG00000001971, exon 18 of 18)	18	4429920	4435069	5150	-	CG	ENSGALG00000023541
18	5004784	5004942	159	*	strongHypo	-0.205	3.81e-05	3' UTR	18	5003740	5005045	1306	+	CG	ENSGALG00000043607
18	5475308	5475316	9	*	strongHypo	-0.223	8.55e-05	Distal Intergenic	18	5630628	5632547	1920	+	CG	ENSGALG00000050762
18	5808426	5808503	78	*	strongHypo	-0.218	3.91e-06	Distal Intergenic	18	5812118	5833003	20886	+	CG	ENSGALG00000003011
18	6189880	6189895	16	*	strongHyper	0.233	4.04e-06	Distal Intergenic	18	6187592	6189553	1962	+	CG	ENSGALG00000003114
18	6220581	6220615	35	*	strongHyper	0.239	3.17e-06	Distal Intergenic	18	6187592	6189553	1962	+	CG	ENSGALG00000003114
18	6249065	6249080	16	*	strongHyper	0.221	2.96e-05	Distal Intergenic	18	6259783	6271406	11624	+	CG	ENSGALG00000003131
18	6373756	6373823	68	*	strongHypo	-0.282	4.33e-05	Intron (transcript:ENSGALT00000005109/ENSGALG00000003227, intron 3 of 13)	18	6365107	6396232	31126	+	CG	ENSGALG00000003227
18	6942078	6942227	150	*	strongHypo	-0.2	1.84e-06	Promoter (<=1kb)	18	6912721	6941858	29138	-	CG	ENSGALG00000003566
18	7255362	7255369	8	*	strongHypo	-0.237	0.0115	Intron (transcript:ENSGALT00000042721/ENSGALG00000026091, intron 3 of 3)	18	7236970	7272838	35869	-	CG	ENSGALG00000026091
18	7597378	7597497	120	*	strongHyper	0.202	0.000185	Distal Intergenic	18	7613207	7634458	21252	+	CG	ENSGALG00000039200
18	8552620	8552636	17	*	strongHyper	0.214	0.000205	Distal Intergenic	18	8785940	8789042	3103	+	CG	ENSGALG00000004386
18	8720266	8720294	29	*	strongHyper	0.292	2.08e-05	Distal Intergenic	18	8785940	8789042	3103	+	CG	ENSGALG00000004386
18	8780355	8780368	14	*	strongHypo	-0.236	1.13e-06	Distal Intergenic	18	8785940	8789042	3103	+	CG	ENSGALG00000004386
18	9146543	9146570	28	*	strongHyper	0.266	1.54e-05	Exon (transcript:ENSGALT00000076743/ENSGALG00000004583, exon 2 of 16)	18	9145624	9173263	27640	+	CG	ENSGALG00000004583
18	9319397	9319413	17	*	strongHypo	-0.322	0.000212	Intron (transcript:ENSGALT00000063905/ENSGALG00000042538, intron 13 of 15)	18	9298043	9330926	32884	-	CG	ENSGALG00000042538
18	9324389	9324401	13	*	strongHypo	-0.484	2.31e-05	Intron (transcript:ENSGALT00000063905/ENSGALG00000042538, intron 14 of 15)	18	9298043	9330926	32884	-	CG	ENSGALG00000042538
18	9677942	9678006	65	*	strongHypo	-0.238	0.00023	Distal Intergenic	18	9638646	9641916	3271	-	CG	ENSGALG00000013743
18	9686056	9686091	36	*	strongHyper	0.343	4.93e-09	Distal Intergenic	18	9716580	9742902	26323	+	CG	ENSGALG00000032889
18	10253170	10253248	79	*	strongHypo	-0.293	8.54e-07	Intron (transcript:ENSGALT00000012332/ENSGALG00000007623, intron 28 of 37)	18	10190070	10295277	105208	-	CG	ENSGALG00000007623
18	10304497	10304529	33	*	strongHypo	-0.257	9.93e-06	Distal Intergenic	18	10304635	10312770	8136	-	CG	ENSGALG00000006857
18	11158122	11158187	66	*	strongHyper	0.227	3.78e-05	Distal Intergenic	18	11202373	11205618	3246	+	CG	ENSGALG00000054310
19	534184	534434	251	*	strongHyper	0.211	0.00402	Intron (transcript:ENSGALT00000081683/ENSGALG00000040908, intron 30 of 30)	19	517714	538445	20732	-	CG	ENSGALG00000040908
19	726777	726817	41	*	strongHypo	-0.22	9.36e-06	Intron (transcript:ENSGALT00000001524/ENSGALG00000001028, intron 7 of 8)	19	707198	710407	3210	-	CG	ENSGALG00000000944
19	862075	862196	122	*	strongHypo	-0.235	1.29e-05	Intron (transcript:ENSGALT00000076154/ENSGALG00000035131, intron 1 of 1)	19	859638	866958	7321	+	CG	ENSGALG00000035131
19	924140	924210	71	*	strongHypo	-0.256	5.99e-05	Distal Intergenic	19	943341	962273	18933	+	CG	ENSGALG00000032220
19	1185071	1185258	188	*	strongHyper	0.222	0.0386	Intron (transcript:ENSGALT00000107587/ENSGALG00000001122, intron 5 of 6)	19	1125870	1220265	94396	+	CG	ENSGALG00000001122
19	1596646	1596689	44	*	strongHypo	-0.273	1.63e-07	Intron (transcript:ENSGALT00000001731/ENSGALG00000001153, intron 14 of 18)	19	1259310	1444843	185534	-	CG	ENSGALG00000001130
19	1632346	1632424	79	*	strongHyper	0.228	3.11e-06	Intron (transcript:ENSGALT00000001731/ENSGALG00000001153, intron 14 of 18)	19	1259310	1444843	185534	-	CG	ENSGALG00000001130
19	1956954	1957015	62	*	strongHyper	0.209	5.72e-05	Intron (transcript:ENSGALT00000001731/ENSGALG00000001153, intron 17 of 18)	19	1512994	2173032	660039	-	CG	ENSGALG00000001153
19	1983481	1983549	69	*	strongHypo	-0.387	2.04e-06	Intron (transcript:ENSGALT00000001731/ENSGALG00000001153, intron 17 of 18)	19	1512994	2173032	660039	-	CG	ENSGALG00000001153
19	2190404	2190552	149	*	strongHypo	-0.215	5.29e-07	Distal Intergenic	19	1512994	2173032	660039	-	CG	ENSGALG00000001153
19	2321562	2321627	66	*	strongHyper	0.318	0.000241	Distal Intergenic	19	1512994	2173032	660039	-	CG	ENSGALG00000001153
19	3881663	3881680	18	*	strongHyper	0.212	6.64e-05	Distal Intergenic	19	3899873	3920801	20929	-	CG	ENSGALG00000001793
19	4047000	4047071	72	*	strongHyper	0.245	8.02e-06	Intron (transcript:ENSGALT00000002791/ENSGALG00000021636, intron 1 of 22)	19	4027300	4254453	227154	+	CG	ENSGALG00000021636
19	4276584	4276886	303	*	strongHypo	-0.203	0.000177	Promoter (<=1kb)	19	4277219	4284123	6905	+	CG	ENSGALG00000001833
19	4931538	4931549	12	*	strongHyper	0.464	1.55e-06	Distal Intergenic	19	4937405	4939029	1625	+	CG	ENSGALG00000024470
19	5222908	5222972	65	*	strongHypo	-0.233	2.05e-07	Distal Intergenic	19	5234532	5279324	44793	+	CG	ENSGALG00000002631
19	5639711	5639759	49	*	strongHypo	-0.216	0.00284	Distal Intergenic	19	5643569	5658310	14742	+	CG	ENSGALG00000003082
19	5686758	5686855	98	*	strongHypo	-0.282	3.86e-08	3' UTR	19	5668833	5673549	4717	+	CG	ENSGALG00000042077
19	5726150	5726180	31	*	strongHypo	-0.202	9.07e-05	Intron (transcript:ENSGALT00000004908/ENSGALG00000003108, intron 9 of 18)	19	5675613	5764779	89167	-	CG	ENSGALG00000003108
19	5877835	5878050	216	*	strongHyper	0.216	8.17e-06	Distal Intergenic	19	5870573	5874427	3855	-	CG	ENSGALG00000003657
19	6507664	6507810	147	*	strongHyper	0.226	0.00104	Intron (transcript:ENSGALT00000007018/ENSGALG00000004400, intron 1 of 7)	19	6503224	6550631	47408	+	CG	ENSGALG00000004400
19	6585373	6585406	34	*	strongHypo	-0.274	0.000164	Promoter (2-3kb)	19	6587381	6595618	8238	+	CG	ENSGALG00000014182
19	6732030	6732069	40	*	strongHypo	-0.234	1.27e-05	Promoter (<=1kb)	19	6732619	6734639	2021	+	CG	ENSGALG00000004509
19	6752755	6752901	147	*	strongHypo	-0.21	6.47e-05	Distal Intergenic	19	6739464	6750184	10721	+	CG	ENSGALG00000004519
19	6911472	6911549	78	*	strongHypo	-0.279	1.17e-06	Intron (transcript:ENSGALT00000104296/ENSGALG00000054048, intron 1 of 2)	19	6867165	6920815	53651	-	CG	ENSGALG00000054048
19	7069140	7069194	55	*	strongHyper	0.216	6.7e-05	3' UTR	19	7065537	7069275	3739	+	CG	ENSGALG00000004793
19	7794497	7794600	104	*	strongHypo	-0.25	1.98e-11	Distal Intergenic	19	7778745	7786908	8164	-	CG	ENSGALG00000034297
19	7797222	7797255	34	*	strongHypo	-0.434	1.07e-07	Exon (transcript:ENSGALT00000008492/ENSGALG00000005295, exon 25 of 25)	19	7778745	7786908	8164	-	CG	ENSGALG00000034297
19	8134103	8134262	160	*	strongHypo	-0.215	1.3e-05	Intron (transcript:ENSGALT00000008517/ENSGALG00000005314, intron 1 of 12)	19	8127011	8144977	17967	+	CG	ENSGALG00000005314
19	8359497	8359535	39	*	strongHypo	-0.202	0.00292	Distal Intergenic	19	8338870	8344937	6068	+	CG	ENSGALG00000039523
19	8495969	8495981	13	*	strongHyper	0.23	4.55e-05	Distal Intergenic	19	8536207	8539366	3160	+	CG	ENSGALG00000005409
19	8498740	8498817	78	*	strongHypo	-0.222	0.0264	Distal Intergenic	19	8536207	8539366	3160	+	CG	ENSGALG00000005409
19	8508339	8508461	123	*	strongHypo	-0.252	0.000188	Distal Intergenic	19	8536207	8539366	3160	+	CG	ENSGALG00000005409
19	8509983	8510150	168	*	strongHypo	-0.271	1.9e-06	Distal Intergenic	19	8536207	8539366	3160	+	CG	ENSGALG00000005409
19	8725792	8726097	306	*	strongHyper	0.221	0.000148	Promoter (2-3kb)	19	8728278	8740234	11957	+	CG	ENSGALG00000027641
19	8864858	8864896	39	*	strongHyper	0.213	0.00103	Promoter (1-2kb)	19	8866264	8877882	11619	+	CG	ENSGALG00000005530
19	8949156	8949272	117	*	strongHypo	-0.211	0.00206	Intron (transcript:ENSGALT00000094299/ENSGALG00000005567, intron 3 of 9)	19	8900796	8902874	2079	+	CG	ENSGALG00000005559
19	9060535	9060610	76	*	strongHypo	-0.207	9.87e-07	Intron (transcript:ENSGALT00000094299/ENSGALG00000005567, intron 8 of 9)	19	8923405	9106823	183419	-	CG	ENSGALG00000005567
19	9411867	9411891	25	*	strongHyper	0.296	7.85e-08	Intron (transcript:ENSGALT00000095992/ENSGALG00000005699, intron 2 of 11)	19	9406490	9443930	37441	+	CG	ENSGALG00000005699
19	9517762	9517782	21	*	strongHypo	-0.235	0.000341	Distal Intergenic	19	9522848	9547621	24774	-	CG	ENSGALG00000005830
19	9531366	9531498	133	*	strongHyper	0.205	2.48e-06	Intron (transcript:ENSGALT00000009362/ENSGALG00000005830, intron 2 of 5)	19	9522848	9547621	24774	-	CG	ENSGALG00000005830
19	9661206	9661256	51	*	strongHypo	-0.22	4.01e-06	Distal Intergenic	19	9665263	9716788	51526	+	CG	ENSGALG00000033885
2	232911	232956	46	*	strongHypo	-0.231	7.46e-07	Intron (transcript:ENSGALT00000094278/ENSGALG00000034573, intron 14 of 14)	2	206228	212235	6008	+	CG	ENSGALG00000042241
2	508736	508775	40	*	strongHyper	0.287	4.27e-09	Promoter (2-3kb)	2	511301	514049	2749	+	CG	ENSGALG00000053964
2	610395	610407	13	*	strongHypo	-0.476	7.65e-06	3' UTR	2	613636	620567	6932	+	CG	ENSGALG00000038657
2	720535	720593	59	*	strongHypo	-0.21	0.000269	Intron (transcript:ENSGALT00000050740/ENSGALG00000040783, intron 4 of 21)	2	657524	768779	111256	+	CG	ENSGALG00000040783
2	1694394	1694657	264	*	strongHyper	0.205	3.14e-05	Distal Intergenic	2	1572974	1597843	24870	-	CG	ENSGALG00000005242
2	2109975	2110040	66	*	strongHypo	-0.241	2.79e-05	Intron (transcript:ENSGALT00000008494/ENSGALG00000005297, intron 2 of 11)	2	2093895	2104170	10276	-	CG	ENSGALG00000005292
2	4643498	4643547	50	*	strongHypo	-0.217	1.23e-05	Distal Intergenic	2	4666085	4685727	19643	+	CG	ENSGALG00000005763
2	4746129	4746213	85	*	strongHypo	-0.238	1.38e-08	Distal Intergenic	2	4751686	4787893	36208	+	CG	ENSGALG00000005826
2	4855802	4855993	192	*	strongHypo	-0.213	7.34e-07	Intron (transcript:ENSGALT00000009457/ENSGALG00000005884, intron 16 of 16)	2	4797808	4866093	68286	-	CG	ENSGALG00000005884
2	4931803	4931866	64	*	strongHypo	-0.246	0.00136	Intron (transcript:ENSGALT00000009616/ENSGALG00000005979, intron 1 of 16)	2	4915988	5005277	89290	+	CG	ENSGALG00000005979
2	5662513	5662741	229	*	strongHyper	0.206	6e-09	Intron (transcript:ENSGALT00000031281/ENSGALG00000006112, intron 19 of 27)	2	5538868	5700257	161390	+	CG	ENSGALG00000006112
2	6493415	6493544	130	*	strongHypo	-0.216	1.16e-06	Intron (transcript:ENSGALT00000010035/ENSGALG00000006219, intron 15 of 15)	2	6369091	6502705	133615	-	CG	ENSGALG00000006219
2	7725595	7725700	106	*	strongHypo	-0.244	4.8e-05	Distal Intergenic	2	7796809	7798633	1825	+	CG	ENSGALG00000006362
2	7888946	7888980	35	*	strongHypo	-0.314	2.27e-06	Distal Intergenic	2	7910368	7918977	8610	+	CG	ENSGALG00000017394
2	8772867	8772989	123	*	strongHypo	-0.202	9.99e-05	Intron (transcript:ENSGALT00000010467/ENSGALG00000006477, intron 8 of 9)	2	8738366	8788229	49864	+	CG	ENSGALG00000006477
2	10457906	10458096	191	*	strongHypo	-0.236	8.19e-06	Intron (transcript:ENSGALT00000010875/ENSGALG00000006723, intron 3 of 4)	2	10454430	10459537	5108	-	CG	ENSGALG00000006723
2	12319370	12319411	42	*	strongHypo	-0.216	8.72e-06	Distal Intergenic	2	11821968	11830930	8963	-	CG	ENSGALG00000033178
2	14019121	14019147	27	*	strongHypo	-0.244	0.000161	Distal Intergenic	2	14057886	14099286	41401	+	CG	ENSGALG00000007145
2	14365757	14365854	98	*	strongHypo	-0.21	1.34e-06	Distal Intergenic	2	14277537	14339863	62327	+	CG	ENSGALG00000007254
2	14506850	14506992	143	*	strongHypo	-0.247	0.000819	Distal Intergenic	2	14515386	14518232	2847	-	CG	ENSGALG00000048976
2	16138505	16138734	230	*	strongHypo	-0.208	3.74e-11	Intron (transcript:ENSGALT00000012230/ENSGALG00000007564, intron 17 of 18)	2	16116929	16140069	23141	+	CG	ENSGALG00000007564
2	17243202	17243483	282	*	strongHyper	0.268	1.8e-05	Intron (transcript:ENSGALT00000012598/ENSGALG00000007766, intron 18 of 18)	2	16935030	17269638	334609	-	CG	ENSGALG00000007766
2	18039136	18039376	241	*	strongHyper	0.22	1.85e-12	Distal Intergenic	2	17921462	18034491	113030	-	CG	ENSGALG00000007928
2	18058358	18058400	43	*	strongHyper	0.224	0.00571	Distal Intergenic	2	17921462	18034491	113030	-	CG	ENSGALG00000007928
2	22320708	22320732	25	*	strongHypo	-0.242	9.6e-06	Distal Intergenic	2	22394327	22493500	99174	+	CG	ENSGALG00000040724
2	23753059	23753068	10	*	strongHypo	-0.253	3.56e-05	Intron (transcript:ENSGALT00000107511/ENSGALG00000009686, intron 2 of 18)	2	23717054	23846194	129141	+	CG	ENSGALG00000009686
2	24435647	24435753	107	*	strongHypo	-0.374	2.86e-11	Distal Intergenic	2	24442691	24445174	2484	+	CG	ENSGALG00000023195
2	29583484	29583549	66	*	strongHyper	0.288	2.5e-07	Exon (transcript:ENSGALT00000017660/ENSGALG00000010862, exon 3 of 3)	2	29583346	29586794	3449	-	CG	ENSGALG00000010862
2	30863929	30863997	69	*	strongHypo	-0.234	2.36e-05	Exon (transcript:ENSGALT00000017759/ENSGALG00000010915, exon 3 of 4)	2	30863330	30865974	2645	+	CG	ENSGALG00000010915
2	31127856	31127922	67	*	strongHypo	-0.222	0.000272	Exon (transcript:ENSGALT00000017821/ENSGALG00000010949, exon 1 of 11)	2	31127614	31144995	17382	+	CG	ENSGALG00000010949
2	31271715	31271824	110	*	strongHypo	-0.253	4.09e-09	Distal Intergenic	2	31155500	31262400	106901	-	CG	ENSGALG00000010961
2	32298119	32298159	41	*	strongHyper	0.226	1.05e-05	Distal Intergenic	2	32217760	32251170	33411	+	CG	ENSGALG00000011046
2	32356962	32357012	51	*	strongHypo	-0.291	1.31e-07	Distal Intergenic	2	32393287	32430250	36964	-	CG	ENSGALG00000030081
2	32600199	32600292	94	*	strongHypo	-0.301	3.98e-08	Intron (transcript:ENSGALT00000045994/ENSGALG00000027925, intron 2 of 3)	2	32589660	32602310	12651	-	CG	ENSGALG00000027925
2	33770426	33770448	23	*	strongHypo	-0.286	7.61e-06	Intron (transcript:ENSGALT00000018199/ENSGALG00000011164, intron 8 of 10)	2	33756617	33781928	25312	+	CG	ENSGALG00000011164
2	35240265	35240318	54	*	strongHypo	-0.231	1.12e-08	Intron (transcript:ENSGALT00000092841/ENSGALG00000011254, intron 10 of 10)	2	35151224	35241163	89940	-	CG	ENSGALG00000011254
2	35815396	35815584	189	*	strongHypo	-0.253	3.17e-05	Intron (transcript:ENSGALT00000059415/ENSGALG00000011278, intron 7 of 17)	2	35794568	35834790	40223	+	CG	ENSGALG00000011278
2	37087625	37087641	17	*	strongHyper	0.23	6.74e-06	Intron (transcript:ENSGALT00000018414/ENSGALG00000011286, intron 3 of 5)	2	37076403	37120914	44512	+	CG	ENSGALG00000011286
2	37284648	37284706	59	*	strongHypo	-0.208	4.4e-05	Distal Intergenic	2	37209656	37257267	47612	-	CG	ENSGALG00000011294
2	37703206	37703248	43	*	strongHyper	0.318	1.44e-05	Intron (transcript:ENSGALT00000049834/ENSGALG00000011298, intron 3 of 9)	2	37693568	37785654	92087	+	CG	ENSGALG00000011298
2	37778417	37778709	293	*	strongHyper	0.223	1.51e-14	Intron (transcript:ENSGALT00000049834/ENSGALG00000011298, intron 7 of 9)	2	37785630	37847803	62174	-	CG	ENSGALG00000011300
2	40352675	40352792	118	*	strongHyper	0.208	2.95e-05	Intron (transcript:ENSGALT00000018725/ENSGALG00000011488, intron 1 of 4)	2	40345059	40372785	27727	+	CG	ENSGALG00000011488
2	40662542	40662590	49	*	strongHyper	0.202	0.00011	Distal Intergenic	2	40639239	40641635	2397	-	CG	ENSGALG00000052964
2	40666705	40666758	54	*	strongHyper	0.258	1.75e-05	Distal Intergenic	2	40639239	40641635	2397	-	CG	ENSGALG00000052964
2	41202587	41202608	22	*	strongHypo	-0.213	0.000221	Intron (transcript:ENSGALT00000073426/ENSGALG00000036807, intron 10 of 10)	2	41184789	41205075	20287	+	CG	ENSGALG00000036807
2	41208359	41208422	64	*	strongHypo	-0.209	1.79e-05	Distal Intergenic	2	41184789	41205075	20287	+	CG	ENSGALG00000036807
2	42543946	42544088	143	*	strongHypo	-0.21	3.4e-05	Intron (transcript:ENSGALT00000085237/ENSGALG00000036412, intron 3 of 5)	2	42538159	42553649	15491	+	CG	ENSGALG00000036412
2	42673763	42673853	91	*	strongHyper	0.266	1.33e-06	Distal Intergenic	2	42681277	42683185	1909	+	CG	ENSGALG00000011735
2	46508825	46508843	19	*	strongHypo	-0.264	0.000138	Intron (transcript:ENSGALT00000064941/ENSGALG00000035492, intron 16 of 21)	2	46604093	46670393	66301	+	CG	ENSGALG00000035505
2	46604656	46604712	57	*	strongHyper	0.206	0.000242	Intron (transcript:ENSGALT00000075332/ENSGALG00000035505, intron 2 of 21)	2	46604093	46670393	66301	+	CG	ENSGALG00000035505
2	61139995	61140046	52	*	strongHyper	0.217	2.84e-05	Intron (transcript:ENSGALT00000020740/ENSGALG00000012702, intron 1 of 17)	2	61065775	61271210	205436	+	CG	ENSGALG00000012702
2	61613006	61613127	122	*	strongHyper	0.204	3.65e-06	Intron (transcript:ENSGALT00000020748/ENSGALG00000012709, intron 2 of 2)	2	61572031	61650422	78392	-	CG	ENSGALG00000012709
2	61768380	61768410	31	*	strongHyper	0.295	3.08e-05	Distal Intergenic	2	61572031	61650422	78392	-	CG	ENSGALG00000012709
2	62503047	62503099	53	*	strongHypo	-0.22	5.05e-05	Intron (transcript:ENSGALT00000104620/ENSGALG00000012732, intron 11 of 15)	2	62237704	62531962	294259	-	CG	ENSGALG00000012732
2	66566079	66566133	55	*	strongHypo	-0.403	7.16e-08	Intron (transcript:ENSGALT00000020938/ENSGALG00000012837, intron 17 of 26)	2	66497426	66612554	115129	-	CG	ENSGALG00000012837
2	66989385	66989458	74	*	strongHypo	-0.309	6.39e-14	Distal Intergenic	2	66892969	66897037	4069	+	CG	ENSGALG00000031920
2	67949182	67949404	223	*	strongHypo	-0.211	0.00101	Promoter (<=1kb)	2	67949988	67966187	16200	+	CG	ENSGALG00000012886
2	75810880	75810912	33	*	strongHypo	-0.258	0.000592	Distal Intergenic	2	75831410	75847080	15671	-	CG	ENSGALG00000031947
2	80755849	80755879	31	*	strongHyper	0.276	6.24e-05	Promoter (2-3kb)	2	80749037	80753201	4165	-	CG	ENSGALG00000026363
2	81740591	81740630	40	*	strongHyper	0.247	1.29e-06	Distal Intergenic	2	81689978	81693259	3282	+	CG	ENSGALG00000048095
2	82602032	82602053	22	*	strongHypo	-0.225	0.000435	Distal Intergenic	2	82680856	82682232	1377	+	CG	ENSGALG00000049837
2	86605320	86605389	70	*	strongHyper	0.204	5.04e-08	Distal Intergenic	2	86608324	86612432	4109	-	CG	ENSGALG00000013193
2	89711278	89711362	85	*	strongHyper	0.241	8.05e-05	Distal Intergenic	2	89717661	89722211	4551	+	CG	ENSGALG00000013575
2	90370134	90370208	75	*	strongHyper	0.235	0.000212	Distal Intergenic	2	90395819	90410898	15080	-	CG	ENSGALG00000026011
2	90844989	90845148	160	*	strongHypo	-0.228	0.000128	Intron (transcript:ENSGALT00000090502/ENSGALG00000013660, intron 2 of 5)	2	90773130	90866218	93089	+	CG	ENSGALG00000013660
2	96659761	96659816	56	*	strongHyper	0.212	0.00471	Intron (transcript:ENSGALT00000097983/ENSGALG00000013886, intron 3 of 5)	2	96632942	96647804	14863	-	CG	ENSGALG00000013886
2	98936861	98936931	71	*	strongHypo	-0.246	6.5e-05	Intron (transcript:ENSGALT00000053198/ENSGALG00000031284, intron 1 of 30)	2	98873973	98897463	23491	-	CG	ENSGALG00000033608
2	100859549	100859572	24	*	strongHyper	0.259	2.98e-08	Distal Intergenic	2	100866702	100872295	5594	-	CG	ENSGALG00000038635
2	102519650	102519732	83	*	strongHyper	0.247	0.00137	Intron (transcript:ENSGALT00000024152/ENSGALG00000014974, intron 12 of 20)	2	102477248	102545888	68641	+	CG	ENSGALG00000014974
2	102596521	102596697	177	*	strongHypo	-0.216	0.00172	Distal Intergenic	2	102638198	102654114	15917	+	CG	ENSGALG00000014976
2	102656866	102656986	121	*	strongHyper	0.219	0.000485	Distal Intergenic	2	102638198	102654114	15917	+	CG	ENSGALG00000014976
2	102883127	102883245	119	*	strongHyper	0.238	1.6e-07	Distal Intergenic	2	102922659	102950817	28159	+	CG	ENSGALG00000014998
2	104283972	104283998	27	*	strongHypo	-0.238	1.05e-05	Intron (transcript:ENSGALT00000063557/ENSGALG00000015124, intron 4 of 4)	2	104251199	104300241	49043	-	CG	ENSGALG00000015124
2	105736759	105736768	10	*	strongHypo	-0.253	4.79e-05	Distal Intergenic	2	105579856	105581184	1329	-	CG	ENSGALG00000033247
2	107001430	107001435	6	*	strongHypo	-0.227	7.86e-06	Intron (transcript:ENSGALT00000024516/ENSGALG00000015196, intron 10 of 11)	2	106963323	107013873	50551	+	CG	ENSGALG00000015196
2	107283391	107283467	77	*	strongHyper	0.321	1.99e-06	Distal Intergenic	2	107062555	107248585	186031	-	CG	ENSGALG00000015198
2	107302818	107302863	46	*	strongHyper	0.202	8.07e-06	Distal Intergenic	2	107062555	107248585	186031	-	CG	ENSGALG00000015198
2	107739000	107739039	40	*	strongHypo	-0.204	2.48e-05	Intron (transcript:ENSGALT00000092140/ENSGALG00000015226, intron 5 of 19)	2	107710840	107910331	199492	+	CG	ENSGALG00000015226
2	107827236	107827283	48	*	strongHyper	0.302	2.96e-05	Intron (transcript:ENSGALT00000092140/ENSGALG00000015226, intron 8 of 19)	2	107879329	107910331	31003	+	CG	ENSGALG00000015226
2	111543394	111543415	22	*	strongHypo	-0.217	8.86e-07	Distal Intergenic	2	111584670	111601427	16758	-	CG	ENSGALG00000041573
2	111755176	111755290	115	*	strongHyper	0.289	2.17e-05	Distal Intergenic	2	111903414	111904526	1113	+	CG	ENSGALG00000035065
2	111853316	111853394	79	*	strongHypo	-0.238	0.00033	Distal Intergenic	2	111903414	111904526	1113	+	CG	ENSGALG00000035065
2	112051399	112051534	136	*	strongHypo	-0.232	7.77e-06	Promoter (1-2kb)	2	112052407	112062668	10262	+	CG	ENSGALG00000015436
2	112793955	112793965	11	*	strongHyper	0.287	2.46e-05	Distal Intergenic	2	112818627	112860948	42322	+	CG	ENSGALG00000015450
2	113022830	113023105	276	*	strongHyper	0.231	2.78e-06	Distal Intergenic	2	112915343	113003232	87890	+	CG	ENSGALG00000041080
2	115062671	115062731	61	*	strongHypo	-0.295	1.4e-05	Distal Intergenic	2	115081599	115082672	1074	+	CG	ENSGALG00000030890
2	115134882	115134947	66	*	strongHypo	-0.35	3.88e-09	Distal Intergenic	2	115110507	115125929	15423	+	CG	ENSGALG00000034224
2	115287006	115287139	134	*	strongHypo	-0.244	4.17e-09	Promoter (<=1kb)	2	115280942	115286441	5500	-	CG	ENSGALG00000040355
2	116975716	116976028	313	*	strongHypo	-0.23	3.93e-06	Intron (transcript:ENSGALT00000102024/ENSGALG00000043033, intron 9 of 16)	2	116925926	117006438	80513	-	CG	ENSGALG00000043033
2	118078475	118078546	72	*	strongHyper	0.212	0.000116	Distal Intergenic	2	118036890	118043555	6666	+	CG	ENSGALG00000032701
2	121223766	121223835	70	*	strongHypo	-0.201	3.77e-07	Distal Intergenic	2	121112771	121187441	74671	-	CG	ENSGALG00000034188
2	122184449	122184480	32	*	strongHyper	0.25	1.11e-06	Intron (transcript:ENSGALT00000068847/ENSGALG00000036938, intron 2 of 7)	2	122125092	122502774	377683	+	CG	ENSGALG00000036938
2	122883021	122883029	9	*	strongHypo	-0.268	2.58e-05	Distal Intergenic	2	122876542	122878002	1461	-	CG	ENSGALG00000051997
2	126885289	126885332	44	*	strongHypo	-0.208	3.94e-05	Intron (transcript:ENSGALT00000057104/ENSGALG00000030866, intron 1 of 7)	2	126884517	127048750	164234	+	CG	ENSGALG00000030866
2	129105724	129105774	51	*	strongHyper	0.252	4.63e-06	Promoter (2-3kb)	2	129101240	129103618	2379	-	CG	ENSGALG00000037913
2	130833008	130833068	61	*	strongHypo	-0.474	1.24e-12	Intron (transcript:ENSGALT00000062465/ENSGALG00000043433, intron 1 of 1)	2	130809697	130829994	20298	-	CG	ENSGALG00000053353
2	135029539	135029754	216	*	strongHypo	-0.224	2.11e-08	Distal Intergenic	2	134839746	135006696	166951	-	CG	ENSGALG00000031700
2	135032426	135032558	133	*	strongHypo	-0.209	0.000735	Distal Intergenic	2	134839746	135006696	166951	-	CG	ENSGALG00000031700
2	135039677	135039707	31	*	strongHypo	-0.202	7.36e-09	Distal Intergenic	2	134839746	135006696	166951	-	CG	ENSGALG00000031700
2	135908152	135908430	279	*	strongHypo	-0.223	0.000224	Intron (transcript:ENSGALT00000066923/ENSGALG00000039013, intron 4 of 4)	2	135873550	135904477	30928	-	CG	ENSGALG00000039013
2	135948752	135948763	12	*	strongHyper	0.207	3.37e-05	Intron (transcript:ENSGALT00000066923/ENSGALG00000039013, intron 4 of 4)	2	135873550	135904477	30928	-	CG	ENSGALG00000039013
2	137775335	137775426	92	*	strongHypo	-0.208	7.93e-06	Distal Intergenic	2	137877361	137879853	2493	+	CG	ENSGALG00000043827
2	138891224	138891329	106	*	strongHyper	0.245	1.05e-07	Distal Intergenic	2	138859505	138862431	2927	+	CG	ENSGALG00000036456
2	139765515	139765845	331	*	strongHyper	0.213	2.81e-15	Distal Intergenic	2	139734765	139738744	3980	+	CG	ENSGALG00000033631
2	140750204	140750228	25	*	strongHypo	-0.233	0.000147	Distal Intergenic	2	140568060	140731190	163131	-	CG	ENSGALG00000037618
2	148956473	148956480	8	*	strongHypo	-0.296	9.66e-06	Intron (transcript:ENSGALT00000095026/ENSGALG00000049852, intron 1 of 2)	2	148949834	148960922	11089	+	CG	ENSGALG00000049852
2	149491017	149491096	80	*	strongHypo	-0.208	2.52e-05	Intron (transcript:ENSGALT00000067911/ENSGALG00000029760, intron 18 of 18)	2	149468979	149495569	26591	-	CG	ENSGALG00000029760
20	875767	876336	570	*	strongHyper	0.208	2.16e-05	Intron (transcript:ENSGALT00000002265/ENSGALG00000001492, intron 3 of 15)	20	899945	902314	2370	+	CG	ENSGALG00000025948
20	1998319	1998630	312	*	strongHypo	-0.204	0.0017	Intron (transcript:ENSGALT00000065017/ENSGALG00000002083, intron 1 of 7)	20	1875006	2077610	202605	-	CG	ENSGALG00000002083
20	2392508	2392530	23	*	strongHypo	-0.204	5.33e-06	Intron (transcript:ENSGALT00000034624/ENSGALG00000003106, intron 7 of 7)	20	2300399	2414076	113678	-	CG	ENSGALG00000003106
20	2559065	2559378	314	*	strongHyper	0.204	2.51e-05	Intron (transcript:ENSGALT00000004975/ENSGALG00000003147, intron 1 of 18)	20	2557331	2590035	32705	+	CG	ENSGALG00000003147
20	4103562	4103595	34	*	strongHyper	0.201	0.0262	Distal Intergenic	20	3877247	3879595	2349	+	CG	ENSGALG00000053834
20	4696659	4696723	65	*	strongHyper	0.235	1.13e-07	Distal Intergenic	20	4690689	4693338	2650	-	CG	ENSGALG00000003670
20	4785996	4786161	166	*	strongHypo	-0.243	1.48e-05	Distal Intergenic	20	4862868	4896419	33552	+	CG	ENSGALG00000003681
20	4853127	4853156	30	*	strongHypo	-0.226	0.00498	Distal Intergenic	20	4862868	4896419	33552	+	CG	ENSGALG00000003681
20	4905252	4905285	34	*	strongHyper	0.23	0.000169	Promoter (1-2kb)	20	4906846	4930391	23546	+	CG	ENSGALG00000003750
20	5155430	5155528	99	*	strongHypo	-0.222	0.000929	Promoter (<=1kb)	20	5152572	5154700	2129	-	CG	ENSGALG00000050415
20	5602050	5602236	187	*	strongHypo	-0.207	9.03e-06	Distal Intergenic	20	5583217	5590855	7639	+	CG	ENSGALG00000004498
20	5630134	5630212	79	*	strongHyper	0.234	0.000319	Distal Intergenic	20	5667155	5759352	92198	+	CG	ENSGALG00000004508
20	7351469	7351556	88	*	strongHypo	-0.226	0.000274	Intron (transcript:ENSGALT00000051559/ENSGALG00000005102, intron 2 of 15)	20	7354636	7648851	294216	+	CG	ENSGALG00000005102
20	8903721	8903750	30	*	strongHypo	-0.252	0.000995	Distal Intergenic	20	8870865	8890329	19465	-	CG	ENSGALG00000005801
20	9298147	9298249	103	*	strongHypo	-0.284	2.02e-05	Distal Intergenic	20	9251328	9263817	12490	-	CG	ENSGALG00000027965
20	9483200	9483290	91	*	strongHyper	0.218	0.00126	Intron (transcript:ENSGALT00000076756/ENSGALG00000006013, intron 13 of 15)	20	9491130	9503800	12671	+	CG	ENSGALG00000006040
20	9782210	9782236	27	*	strongHyper	0.284	3.41e-06	Exon (transcript:ENSGALT00000093694/ENSGALG00000036219, exon 1 of 3)	20	9773366	9782273	8908	-	CG	ENSGALG00000036219
20	9821019	9821140	122	*	strongHyper	0.24	2.52e-12	Promoter (1-2kb)	20	9822122	9830129	8008	+	CG	ENSGALG00000027151
20	9880467	9880500	34	*	strongHypo	-0.201	0.00246	Distal Intergenic	20	9886560	9892837	6278	+	CG	ENSGALG00000023640
20	9888800	9888812	13	*	strongHyper	0.348	9.9e-05	Intron (transcript:ENSGALT00000105341/ENSGALG00000023640, intron 1 of 4)	20	9886708	9890419	3712	+	CG	ENSGALG00000023640
20	9897988	9898030	43	*	strongHypo	-0.345	2.07e-05	Exon (transcript:ENSGALT00000078274/ENSGALG00000040755, exon 3 of 9)	20	9893704	9900319	6616	+	CG	ENSGALG00000040755
20	9959954	9960152	199	*	strongHyper	0.213	0.000254	Exon (transcript:ENSGALT00000010006/ENSGALG00000006201, exon 2 of 8)	20	9958550	9965786	7237	+	CG	ENSGALG00000006201
20	9990103	9990206	104	*	strongHyper	0.273	5.7e-07	Exon (transcript:ENSGALT00000069111/ENSGALG00000006207, exon 1 of 9)	20	9989963	10000283	10321	+	CG	ENSGALG00000006207
20	10053384	10053490	107	*	strongHyper	0.253	0.000276	Exon (transcript:ENSGALT00000010138/ENSGALG00000006273, exon 2 of 12)	20	10051629	10058646	7018	+	CG	ENSGALG00000006273
20	10057789	10057844	56	*	strongHyper	0.201	2.21e-06	3' UTR	20	10059031	10063374	4344	-	CG	ENSGALG00000043015
20	10251565	10251590	26	*	strongHypo	-0.304	1.97e-05	Intron (transcript:ENSGALT00000083005/ENSGALG00000041461, intron 3 of 19)	20	10249947	10263322	13376	+	CG	ENSGALG00000041461
20	10323305	10323336	32	*	strongHyper	0.273	2.4e-05	Promoter (1-2kb)	20	10325022	10329836	4815	+	CG	ENSGALG00000006693
20	10350176	10350203	28	*	strongHyper	0.329	1.39e-08	Promoter (1-2kb)	20	10341499	10348637	7139	-	CG	ENSGALG00000006756
20	10649961	10650129	169	*	strongHypo	-0.214	0.00177	Exon (transcript:ENSGALT00000011670/ENSGALG00000007211, exon 11 of 11)	20	10623099	10625478	2380	+	CG	ENSGALG00000007015
20	11034280	11034294	15	*	strongHyper	0.256	0.000152	Intron (transcript:ENSGALT00000095073/ENSGALG00000030859, intron 11 of 11)	20	10918510	11045636	127127	-	CG	ENSGALG00000030859
20	12439951	12440009	59	*	strongHypo	-0.202	3.86e-09	Distal Intergenic	20	12384156	12418526	34371	+	CG	ENSGALG00000007796
20	12440477	12440494	18	*	strongHypo	-0.356	1.89e-05	Distal Intergenic	20	12384156	12418526	34371	+	CG	ENSGALG00000007796
20	12537040	12537057	18	*	strongHypo	-0.254	7.84e-08	Intron (transcript:ENSGALT00000075799/ENSGALG00000040886, intron 2 of 2)	20	12531871	12538744	6874	+	CG	ENSGALG00000040886
20	13191670	13191718	49	*	strongHyper	0.276	1.52e-05	Intron (transcript:ENSGALT00000074987/ENSGALG00000007963, intron 3 of 10)	20	13178801	13252920	74120	+	CG	ENSGALG00000007963
20	13891473	13891484	12	*	strongHyper	0.25	5.66e-06	Intron (transcript:ENSGALT00000095886/ENSGALG00000008056, intron 8 of 8)	20	13825425	13895027	69603	-	CG	ENSGALG00000008045
21	486190	486207	18	*	strongHyper	0.222	1.69e-07	Distal Intergenic	21	351773	477250	125478	-	CG	ENSGALG00000047857
21	514250	514272	23	*	strongHypo	-0.269	3.47e-07	Intron (transcript:ENSGALT00000069096/ENSGALG00000033569, intron 2 of 4)	21	508552	539804	31253	-	CG	ENSGALG00000033569
21	1016564	1016662	99	*	strongHyper	0.27	4.74e-10	Distal Intergenic	21	992801	996073	3273	-	CG	ENSGALG00000001024
21	1229513	1229544	32	*	strongHyper	0.233	9.16e-07	Intron (transcript:ENSGALT00000105090/ENSGALG00000036728, intron 16 of 16)	21	1044071	1242675	198605	-	CG	ENSGALG00000036728
21	1233203	1233216	14	*	strongHypo	-0.33	2.23e-05	Intron (transcript:ENSGALT00000105090/ENSGALG00000036728, intron 16 of 16)	21	1044071	1242675	198605	-	CG	ENSGALG00000036728
21	2204096	2204121	26	*	strongHyper	0.326	2.7e-06	Distal Intergenic	21	2206190	2209802	3613	-	CG	ENSGALG00000001534
21	2659282	2659326	45	*	strongHypo	-0.211	4.4e-07	Intron (transcript:ENSGALT00000090947/ENSGALG00000027363, intron 7 of 8)	21	2649964	2660733	10770	-	CG	ENSGALG00000027363
21	2815755	2815949	195	*	strongHypo	-0.217	0.000204	Distal Intergenic	21	2806116	2808648	2533	+	CG	ENSGALG00000002055
21	3054298	3054327	30	*	strongHypo	-0.26	0.000146	Intron (transcript:ENSGALT00000003495/ENSGALG00000002232, intron 12 of 22)	21	2922208	2982448	60241	-	CG	ENSGALG00000034453
21	3093535	3093899	365	*	strongHypo	-0.225	0.000409	Intron (transcript:ENSGALT00000003495/ENSGALG00000002232, intron 13 of 22)	21	3041502	3157181	115680	-	CG	ENSGALG00000002232
21	3366564	3366660	97	*	strongHypo	-0.259	4.33e-05	Distal Intergenic	21	3334701	3354672	19972	+	CG	ENSGALG00000002506
21	3909292	3909454	163	*	strongHypo	-0.22	3.13e-08	Intron (transcript:ENSGALT00000053538/ENSGALG00000002888, intron 17 of 18)	21	3831441	3903236	71796	-	CG	ENSGALG00000002888
21	4263261	4263302	42	*	strongHyper	0.268	1.53e-06	Intron (transcript:ENSGALT00000075217/ENSGALG00000036932, intron 1 of 15)	21	4251057	4306551	55495	+	CG	ENSGALG00000036932
21	4540011	4540090	80	*	strongHypo	-0.204	9.29e-06	Distal Intergenic	21	4552112	4559784	7673	-	CG	ENSGALG00000042184
22	1290099	1290289	191	*	strongHypo	-0.216	7.72e-11	Exon (transcript:ENSGALT00000000496/ENSGALG00000000364, exon 2 of 4)	22	1287781	1294830	7050	+	CG	ENSGALG00000000364
22	1334383	1334518	136	*	strongHyper	0.234	8.63e-05	Promoter (1-2kb)	22	1324249	1333078	8830	-	CG	ENSGALG00000000378
22	1439778	1439896	119	*	strongHyper	0.206	0.00292	Intron (transcript:ENSGALT00000093933/ENSGALG00000049236, intron 1 of 6)	22	1439289	1496589	57301	+	CG	ENSGALG00000049236
22	1532502	1532622	121	*	strongHyper	0.226	0.00916	Intron (transcript:ENSGALT00000103576/ENSGALG00000052825, intron 2 of 8)	22	1525402	1536147	10746	+	CG	ENSGALG00000052825
22	1592642	1592699	58	*	strongHypo	-0.24	1.06e-05	Promoter (1-2kb)	22	1573328	1590750	17423	-	CG	ENSGALG00000041413
22	1695936	1696137	202	*	strongHyper	0.294	3.45e-08	Exon (transcript:ENSGALT00000093275/ENSGALG00000053321, exon 4 of 5)	22	1692013	1697453	5441	+	CG	ENSGALG00000053321
22	1784429	1784434	6	*	strongHyper	0.339	7.34e-06	Distal Intergenic	22	1717727	1734922	17196	+	CG	ENSGALG00000032856
22	1923832	1923892	61	*	strongHypo	-0.217	0.000269	Intron (transcript:ENSGALT00000002505/ENSGALG00000001640, intron 5 of 5)	22	1919874	1925323	5450	-	CG	ENSGALG00000001640
22	2380801	2380881	81	*	strongHyper	0.212	2.84e-05	Distal Intergenic	22	2320119	2342282	22164	+	CG	ENSGALG00000045668
22	2413186	2413223	38	*	strongHyper	0.2	0.00057	Distal Intergenic	22	2479921	2481932	2012	+	CG	ENSGALG00000034229
22	2646022	2646044	23	*	strongHypo	-0.263	0.00398	Distal Intergenic	22	2637855	2642014	4160	+	CG	ENSGALG00000036049
22	3006875	3006906	32	*	strongHypo	-0.253	3.69e-05	Intron (transcript:ENSGALT00000005766/ENSGALG00000003641, intron 15 of 17)	22	2982759	3009704	26946	-	CG	ENSGALG00000003641
22	5138744	5138845	102	*	strongHypo	-0.255	8.51e-08	Promoter (<=1kb)	22	5139565	5147988	8424	+	CG	ENSGALG00000038783
22	5216390	5216552	163	*	strongHypo	-0.207	3.82e-05	Intron (transcript:ENSGALT00000100496/ENSGALG00000038299, intron 2 of 3)	22	5212638	5228843	16206	+	CG	ENSGALG00000038299
22	5348417	5348439	23	*	strongHyper	0.217	5.93e-07	Promoter (<=1kb)	22	5346579	5348434	1856	-	CG	ENSGALG00000033356
22	5412631	5412674	44	*	strongHyper	0.236	1.97e-06	Distal Intergenic	22	5436740	5450461	13722	-	CG	ENSGALG00000051311
23	705434	705630	197	*	strongHyper	0.238	2.17e-06	Intron (transcript:ENSGALT00000079773/ENSGALG00000037050, intron 2 of 3)	23	703621	707046	3426	-	CG	ENSGALG00000037050
23	794744	794765	22	*	strongHypo	-0.225	0.000173	Distal Intergenic	23	722207	728463	6257	+	CG	ENSGALG00000021685
23	1228891	1228984	94	*	strongHypo	-0.231	0.000523	Distal Intergenic	23	1303681	1319424	15744	-	CG	ENSGALG00000026153
23	1281146	1281159	14	*	strongHyper	0.225	3.74e-06	Distal Intergenic	23	1303681	1319424	15744	-	CG	ENSGALG00000026153
23	1331499	1331525	27	*	strongHypo	-0.415	9.37e-06	Distal Intergenic	23	1303681	1319424	15744	-	CG	ENSGALG00000026153
23	2071782	2071864	83	*	strongHypo	-0.264	0.000531	3' UTR	23	2071078	2079995	8918	-	CG	ENSGALG00000014012
23	2231366	2231418	53	*	strongHyper	0.319	6.97e-07	Promoter (2-3kb)	23	2233892	2244712	10821	+	CG	ENSGALG00000040986
23	2310738	2310843	106	*	strongHypo	-0.27	1.59e-05	Distal Intergenic	23	2306659	2310531	3873	+	CG	ENSGALG00000030097
23	2464800	2464853	54	*	strongHypo	-0.201	3.72e-05	Intron (transcript:ENSGALT00000001539/ENSGALG00000001038, intron 7 of 11)	23	2432697	2435041	2345	-	CG	ENSGALG00000001003
23	2488500	2488678	179	*	strongHypo	-0.216	6e-07	Intron (transcript:ENSGALT00000001539/ENSGALG00000001038, intron 11 of 11)	23	2453389	2495023	41635	-	CG	ENSGALG00000001038
23	2631573	2631591	19	*	strongHypo	-0.376	7.08e-08	Intron (transcript:ENSGALT00000047770/ENSGALG00000043372, intron 5 of 5)	23	2603815	2635428	31614	+	CG	ENSGALG00000043372
23	2664151	2664191	41	*	strongHypo	-0.3	1.25e-06	Intron (transcript:ENSGALT00000001916/ENSGALG00000001262, intron 5 of 5)	23	2655282	2672704	17423	-	CG	ENSGALG00000001262
23	2670999	2671040	42	*	strongHypo	-0.289	0.000143	Intron (transcript:ENSGALT00000001916/ENSGALG00000001262, intron 5 of 5)	23	2655282	2672704	17423	-	CG	ENSGALG00000001262
23	2810462	2810618	157	*	strongHyper	0.223	0.00568	Exon (transcript:ENSGALT00000097230/ENSGALG00000001329, exon 17 of 22)	23	2822852	2824408	1557	-	CG	ENSGALG00000024318
23	3011004	3011021	18	*	strongHypo	-0.205	7.46e-07	Intron (transcript:ENSGALT00000078187/ENSGALG00000031440, intron 30 of 30)	23	2920438	2955510	35073	+	CG	ENSGALG00000031440
23	3122551	3122665	115	*	strongHyper	0.202	1.09e-06	Intron (transcript:ENSGALT00000078187/ENSGALG00000031440, intron 30 of 30)	23	2920438	2955510	35073	+	CG	ENSGALG00000031440
23	3255906	3255945	40	*	strongHypo	-0.238	1.67e-05	Distal Intergenic	23	3348448	3349790	1343	+	CG	ENSGALG00000029721
23	3379078	3379097	20	*	strongHypo	-0.228	7.05e-05	Promoter (<=1kb)	23	3379579	3385568	5990	+	CG	ENSGALG00000021658
23	3434525	3434545	21	*	strongHypo	-0.373	4.02e-05	Distal Intergenic	23	3412899	3421791	8893	+	CG	ENSGALG00000033079
23	3599696	3599733	38	*	strongHyper	0.205	1.7e-05	Distal Intergenic	23	3613932	3615056	1125	+	CG	ENSGALG00000031605
23	3663182	3663277	96	*	strongHyper	0.239	2.27e-06	Exon (transcript:ENSGALT00000062100/ENSGALG00000035187, exon 4 of 6)	23	3668446	3675366	6921	+	CG	ENSGALG00000001540
23	3746238	3746324	87	*	strongHyper	0.263	3.58e-06	Promoter (1-2kb)	23	3747602	3776117	28516	+	CG	ENSGALG00000001912
23	3917704	3917715	12	*	strongHyper	0.222	0.000155	Distal Intergenic	23	3918293	3926741	8449	-	CG	ENSGALG00000002021
23	3943639	3943689	51	*	strongHypo	-0.246	0.000239	Distal Intergenic	23	3918293	3926741	8449	-	CG	ENSGALG00000002021
23	4136902	4136928	27	*	strongHyper	0.217	0.000715	Distal Intergenic	23	4144405	4199833	55429	+	CG	ENSGALG00000032925
23	4150690	4150717	28	*	strongHyper	0.294	0.000145	Intron (transcript:ENSGALT00000073558/ENSGALG00000032925, intron 1 of 11)	23	4144405	4199833	55429	+	CG	ENSGALG00000032925
23	4186953	4187002	50	*	strongHyper	0.238	7.74e-06	Promoter (1-2kb)	23	4188607	4200364	11758	+	CG	ENSGALG00000032925
23	4349449	4349554	106	*	strongHypo	-0.275	5.54e-05	Intron (transcript:ENSGALT00000068187/ENSGALG00000002249, intron 18 of 18)	23	4331597	4354226	22630	-	CG	ENSGALG00000002249
23	4493108	4493151	44	*	strongHyper	0.294	4.7e-06	Distal Intergenic	23	4490479	4491440	962	+	CG	ENSGALG00000021627
23	4573468	4573694	227	*	strongHypo	-0.219	0.000213	Distal Intergenic	23	4578052	4585150	7099	+	CG	ENSGALG00000032980
23	4704701	4704760	60	*	strongHypo	-0.233	0.00179	Distal Intergenic	23	4757157	4760744	3588	-	CG	ENSGALG00000045736
23	4993491	4993528	38	*	strongHyper	0.209	0.000504	Exon (transcript:ENSGALT00000071991/ENSGALG00000030229, exon 68 of 70)	23	5030789	5043661	12873	+	CG	ENSGALG00000029244
23	5027908	5028004	97	*	strongHypo	-0.306	8.66e-07	Promoter (2-3kb)	23	5030789	5043661	12873	+	CG	ENSGALG00000029244
23	5028590	5028714	125	*	strongHypo	-0.285	3.26e-10	Promoter (2-3kb)	23	5030789	5043661	12873	+	CG	ENSGALG00000029244
23	5048434	5048452	19	*	strongHyper	0.288	0.000316	3' UTR	23	5047674	5051256	3583	-	CG	ENSGALG00000003174
23	5195147	5195194	48	*	strongHyper	0.281	0.000543	Distal Intergenic	23	5210956	5220327	9372	-	CG	ENSGALG00000003265
23	5204600	5204674	75	*	strongHyper	0.207	0.00277	Distal Intergenic	23	5210956	5220327	9372	-	CG	ENSGALG00000003265
23	5261932	5261998	67	*	strongHyper	0.372	1.38e-05	Promoter (2-3kb)	23	5263950	5350108	86159	+	CG	ENSGALG00000003408
23	5283017	5283167	151	*	strongHypo	-0.244	1.66e-05	Intron (transcript:ENSGALT00000005390/ENSGALG00000003408, intron 1 of 1)	23	5272426	5285757	13332	-	CG	ENSGALG00000003297
23	5286744	5286767	24	*	strongHypo	-0.347	4.58e-05	Promoter (1-2kb)	23	5272426	5285757	13332	-	CG	ENSGALG00000003297
23	5288563	5288666	104	*	strongHyper	0.329	0.000248	Promoter (2-3kb)	23	5272426	5285757	13332	-	CG	ENSGALG00000003297
23	5333711	5333717	7	*	strongHypo	-0.329	4.16e-07	Intron (transcript:ENSGALT00000005390/ENSGALG00000003408, intron 1 of 1)	23	5323393	5339496	16104	-	CG	ENSGALG00000003383
23	5499801	5500008	208	*	strongHypo	-0.226	5.07e-06	Intron (transcript:ENSGALT00000005857/ENSGALG00000003693, intron 1 of 96)	23	5492614	5603434	110821	+	CG	ENSGALG00000003693
23	5501897	5502126	230	*	strongHyper	0.207	2.17e-06	Intron (transcript:ENSGALT00000005857/ENSGALG00000003693, intron 1 of 96)	23	5492614	5603434	110821	+	CG	ENSGALG00000003693
23	5528215	5528307	93	*	strongHyper	0.237	8.16e-05	Intron (transcript:ENSGALT00000005857/ENSGALG00000003693, intron 17 of 96)	23	5492614	5603434	110821	+	CG	ENSGALG00000003693
23	5577478	5577538	61	*	strongHypo	-0.236	0.000157	Exon (transcript:ENSGALT00000005857/ENSGALG00000003693, exon 61 of 97)	23	5603905	5610641	6737	+	CG	ENSGALG00000038984
23	5634272	5634452	181	*	strongHypo	-0.269	4.74e-05	Promoter (<=1kb)	23	5629441	5633789	4349	-	CG	ENSGALG00000034986
24	30231	30267	37	*	strongHyper	0.202	0.000161	Distal Intergenic	24	35022	58169	23148	-	CG	ENSGALG00000034014
24	191154	191209	56	*	strongHypo	-0.203	0.0203	Promoter (2-3kb)	24	167963	188765	20803	-	CG	ENSGALG00000043103
24	316070	316199	130	*	strongHypo	-0.223	2.86e-07	Exon (transcript:ENSGALT00000049344/ENSGALG00000043163, exon 4 of 4)	24	328157	329913	1757	-	CG	ENSGALG00000018942
24	364109	364220	112	*	strongHypo	-0.22	4.5e-05	Intron (transcript:ENSGALT00000072175/ENSGALG00000035419, intron 4 of 17)	24	342462	353153	10692	-	CG	ENSGALG00000000962
24	418161	418286	126	*	strongHyper	0.211	7.11e-05	Promoter (1-2kb)	24	410450	417284	6835	-	CG	ENSGALG00000042730
24	796941	797086	146	*	strongHypo	-0.236	7.28e-08	Distal Intergenic	24	484288	720481	236194	-	CG	ENSGALG00000029197
24	985470	985646	177	*	strongHypo	-0.219	0.00203	Distal Intergenic	24	908937	974253	65317	-	CG	ENSGALG00000001143
24	1014678	1014725	48	*	strongHypo	-0.209	1.72e-05	Promoter (2-3kb)	24	1016857	1088391	71535	+	CG	ENSGALG00000001161
24	1015640	1015681	42	*	strongHypo	-0.24	1.37e-05	Promoter (1-2kb)	24	1016857	1088391	71535	+	CG	ENSGALG00000001161
24	1373929	1373948	20	*	strongHyper	0.216	0.000199	Promoter (1-2kb)	24	1375288	1401419	26132	+	CG	ENSGALG00000029382
24	1509363	1509457	95	*	strongHyper	0.232	9.11e-06	Intron (transcript:ENSGALT00000001898/ENSGALG00000001250, intron 17 of 17)	24	1470298	1511481	41184	-	CG	ENSGALG00000001250
24	1707057	1707152	96	*	strongHypo	-0.203	1.61e-05	Exon (transcript:ENSGALT00000002140/ENSGALG00000001407, exon 1 of 8)	24	1706345	1715873	9529	+	CG	ENSGALG00000001407
24	1930719	1930790	72	*	strongHypo	-0.281	1.15e-07	Intron (transcript:ENSGALT00000002186/ENSGALG00000001437, intron 1 of 8)	24	1893944	2137861	243918	+	CG	ENSGALG00000001437
24	1977114	1977537	424	*	strongHyper	0.201	1.23e-05	Intron (transcript:ENSGALT00000002186/ENSGALG00000001437, intron 1 of 8)	24	2033384	2137987	104604	+	CG	ENSGALG00000001437
24	2021627	2021777	151	*	strongHypo	-0.255	0.000326	Intron (transcript:ENSGALT00000002186/ENSGALG00000001437, intron 1 of 8)	24	2033384	2137987	104604	+	CG	ENSGALG00000001437
24	2032730	2032748	19	*	strongHyper	0.293	1.07e-07	Promoter (<=1kb)	24	2033384	2137987	104604	+	CG	ENSGALG00000001437
24	2117213	2117276	64	*	strongHyper	0.234	0.000888	Exon (transcript:ENSGALT00000002186/ENSGALG00000001437, exon 4 of 9)	24	2132776	2185646	52871	+	CG	ENSGALG00000001437
24	2136411	2136512	102	*	strongHypo	-0.268	1.76e-06	Intron (transcript:ENSGALT00000002186/ENSGALG00000001437, intron 8 of 8)	24	2132776	2185646	52871	+	CG	ENSGALG00000001437
24	2223117	2223158	42	*	strongHypo	-0.209	0.00177	Intron (transcript:ENSGALT00000002194/ENSGALG00000001442, intron 6 of 6)	24	2144948	2230817	85870	-	CG	ENSGALG00000001442
24	2277071	2277111	41	*	strongHyper	0.234	3.69e-08	Intron (transcript:ENSGALT00000089972/ENSGALG00000001442, intron 7 of 7)	24	2144948	2230817	85870	-	CG	ENSGALG00000001442
24	3357386	3357435	50	*	strongHyper	0.27	1.94e-07	Distal Intergenic	24	3169790	3221633	51844	-	CG	ENSGALG00000006567
24	3379486	3379507	22	*	strongHypo	-0.262	4.06e-05	Distal Intergenic	24	3169790	3221633	51844	-	CG	ENSGALG00000006567
24	3390911	3390975	65	*	strongHypo	-0.257	5.19e-05	Distal Intergenic	24	3518080	3550186	32107	-	CG	ENSGALG00000006598
24	3409841	3409870	30	*	strongHypo	-0.231	1.51e-05	Distal Intergenic	24	3518080	3550186	32107	-	CG	ENSGALG00000006598
24	4099164	4099598	435	*	strongHypo	-0.204	0.00381	Intron (transcript:ENSGALT00000103717/ENSGALG00000039196, intron 5 of 5)	24	4061201	4106146	44946	+	CG	ENSGALG00000039196
24	4211018	4211053	36	*	strongHyper	0.299	5.27e-05	Exon (transcript:ENSGALT00000084322/ENSGALG00000006755, exon 2 of 13)	24	4209130	4218970	9841	+	CG	ENSGALG00000006755
24	4445646	4445704	59	*	strongHyper	0.321	1.43e-09	Promoter (<=1kb)	24	4446438	4449757	3320	+	CG	ENSGALG00000006926
24	4517279	4517395	117	*	strongHypo	-0.223	2.74e-05	Intron (transcript:ENSGALT00000048122/ENSGALG00000038540, intron 3 of 6)	24	4489763	4491131	1369	+	CG	ENSGALG00000007004
24	4567309	4567340	32	*	strongHypo	-0.314	1.79e-08	Intron (transcript:ENSGALT00000048122/ENSGALG00000038540, intron 5 of 6)	24	4498522	4569876	71355	-	CG	ENSGALG00000038540
24	4611990	4611998	9	*	strongHypo	-0.251	2.87e-05	Distal Intergenic	24	4595093	4602005	6913	+	CG	ENSGALG00000035980
24	4755788	4755902	115	*	strongHypo	-0.3	1.63e-06	Intron (transcript:ENSGALT00000066785/ENSGALG00000014582, intron 8 of 8)	24	4700563	4856536	155974	-	CG	ENSGALG00000014582
24	4854123	4854144	22	*	strongHypo	-0.324	5.98e-11	Intron (transcript:ENSGALT00000066785/ENSGALG00000014582, intron 8 of 8)	24	4700563	4856536	155974	-	CG	ENSGALG00000014582
24	4918138	4918242	105	*	strongHypo	-0.249	2.59e-05	Distal Intergenic	24	4701170	4856723	155554	-	CG	ENSGALG00000014582
24	4945375	4945473	99	*	strongHyper	0.21	5.08e-05	Distal Intergenic	24	4701170	4856723	155554	-	CG	ENSGALG00000014582
24	5069310	5069553	244	*	strongHyper	0.203	0.0132	Distal Intergenic	24	5105623	5128715	23093	-	CG	ENSGALG00000025882
24	5113096	5113154	59	*	strongHyper	0.33	0.000628	Intron (transcript:ENSGALT00000061633/ENSGALG00000025882, intron 1 of 11)	24	5105623	5128715	23093	-	CG	ENSGALG00000025882
24	5243881	5243990	110	*	strongHypo	-0.212	0.000261	Intron (transcript:ENSGALT00000050114/ENSGALG00000029220, intron 5 of 14)	24	5236175	5239380	3206	+	CG	ENSGALG00000011902
24	5635549	5635618	70	*	strongHyper	0.349	2.65e-09	Distal Intergenic	24	5607649	5619306	11658	-	CG	ENSGALG00000007685
24	5644210	5644414	205	*	strongHypo	-0.254	2.4e-08	Distal Intergenic	24	5659830	5663155	3326	+	CG	ENSGALG00000007689
24	5691975	5692089	115	*	strongHypo	-0.219	2.84e-05	Promoter (<=1kb)	24	5675830	5691720	15891	-	CG	ENSGALG00000007659
24	5843227	5843372	146	*	strongHypo	-0.287	1.58e-06	Intron (transcript:ENSGALT00000047809/ENSGALG00000007839, intron 10 of 18)	24	5814812	5855929	41118	-	CG	ENSGALG00000007839
25	308442	308489	48	*	strongHypo	-0.283	4.66e-08	Promoter (<=1kb)	25	295925	307608	11684	-	CG	ENSGALG00000024034
25	1261037	1261061	25	*	strongHyper	0.271	0.000757	Distal Intergenic	25	1265439	1266269	831	+	CG	ENSGALG00000050295
25	1549294	1549394	101	*	strongHypo	-0.344	2.77e-05	Promoter (<=1kb)	25	1550189	1553398	3210	+	CG	ENSGALG00000053058
25	1998887	1998919	33	*	strongHypo	-0.439	1.47e-05	Distal Intergenic	25	1987363	1989827	2465	+	CG	ENSGALG00000036283
25	2046269	2046354	86	*	strongHyper	0.219	1.17e-06	Distal Intergenic	25	2056337	2062669	6333	-	CG	ENSGALG00000049544
25	2759851	2759944	94	*	strongHypo	-0.261	5.07e-08	Intron (transcript:ENSGALT00000050851/ENSGALG00000037787, intron 7 of 9)	25	2744740	2767985	23246	-	CG	ENSGALG00000037787
25	2960303	2960379	77	*	strongHypo	-0.245	0.00233	Exon (transcript:ENSGALT00000091771/ENSGALG00000021475, exon 8 of 15)	25	2955851	2965638	9788	-	CG	ENSGALG00000021475
25	3022375	3022449	75	*	strongHyper	0.25	2.45e-06	Exon (transcript:ENSGALT00000043511/ENSGALG00000027700, exon 3 of 5)	25	3021113	3024468	3356	+	CG	ENSGALG00000027700
25	3710048	3710130	83	*	strongHypo	-0.203	0.000256	Promoter (<=1kb)	25	3701387	3709503	8117	-	CG	ENSGALG00000043416
26	16559	16681	123	*	strongHypo	-0.26	2.64e-14	Distal Intergenic	26	23574	28720	5147	+	CG	ENSGALG00000046261
26	333876	334110	235	*	strongHypo	-0.228	0.000829	Distal Intergenic	26	323882	327166	3285	+	CG	ENSGALG00000000616
26	382050	382175	126	*	strongHypo	-0.244	0.000941	Intron (transcript:ENSGALT00000107366/ENSGALG00000000584, intron 1 of 39)	26	380663	407065	26403	+	CG	ENSGALG00000000584
26	466449	466483	35	*	strongHyper	0.239	2.16e-09	Intron (transcript:ENSGALT00000000792/ENSGALG00000000568, intron 6 of 11)	26	481428	494950	13523	+	CG	ENSGALG00000000541
26	475874	476033	160	*	strongHypo	-0.212	1.5e-06	Distal Intergenic	26	481428	494950	13523	+	CG	ENSGALG00000000541
26	639708	639786	79	*	strongHypo	-0.326	4.97e-05	Intron (transcript:ENSGALT00000095619/ENSGALG00000037370, intron 2 of 26)	26	617184	633046	15863	-	CG	ENSGALG00000000374
26	739677	739695	19	*	strongHypo	-0.308	9.91e-05	Intron (transcript:ENSGALT00000070223/ENSGALG00000000336, intron 13 of 23)	26	686897	770474	83578	-	CG	ENSGALG00000000336
26	745939	746018	80	*	strongHyper	0.205	0.000405	Exon (transcript:ENSGALT00000070223/ENSGALG00000000336, exon 6 of 24)	26	686897	770474	83578	-	CG	ENSGALG00000000336
26	920030	920093	64	*	strongHypo	-0.26	0.000267	Promoter (<=1kb)	26	915271	919870	4600	-	CG	ENSGALG00000000225
26	1595111	1595179	69	*	strongHypo	-0.232	6.2e-06	Distal Intergenic	26	1599230	1602396	3167	+	CG	ENSGALG00000028318
26	1759093	1759134	42	*	strongHyper	0.258	7.83e-06	Intron (transcript:ENSGALT00000097741/ENSGALG00000038399, intron 23 of 23)	26	1738462	1755374	16913	-	CG	ENSGALG00000038399
26	1930479	1930523	45	*	strongHyper	0.295	6.13e-06	Intron (transcript:ENSGALT00000051817/ENSGALG00000031776, intron 2 of 25)	26	1929555	1973297	43743	+	CG	ENSGALG00000031776
26	2050305	2050392	88	*	strongHyper	0.227	0.00034	Intron (transcript:ENSGALT00000082417/ENSGALG00000034281, intron 1 of 5)	26	2046617	2067198	20582	+	CG	ENSGALG00000034281
26	2070239	2070265	27	*	strongHypo	-0.348	7.03e-07	Distal Intergenic	26	2058112	2066841	8730	+	CG	ENSGALG00000034281
26	2086229	2086254	26	*	strongHypo	-0.219	4.17e-05	Promoter (2-3kb)	26	2075202	2083441	8240	-	CG	ENSGALG00000036616
26	2179152	2179349	198	*	strongHypo	-0.255	3.5e-06	Intron (transcript:ENSGALT00000000983/ENSGALG00000000695, intron 1 of 9)	26	2178133	2192431	14299	+	CG	ENSGALG00000000695
26	2379459	2379604	146	*	strongHyper	0.287	4.15e-06	Distal Intergenic	26	2384161	2389897	5737	-	CG	ENSGALG00000000791
26	2619789	2619822	34	*	strongHypo	-0.241	0.000121	Promoter (<=1kb)	26	2615310	2619004	3695	-	CG	ENSGALG00000037597
26	2812811	2812877	67	*	strongHypo	-0.294	1.47e-05	Intron (transcript:ENSGALT00000001931/ENSGALG00000001264, intron 28 of 30)	26	2758582	2845137	86556	-	CG	ENSGALG00000001264
26	3154936	3154995	60	*	strongHyper	0.263	1.4e-08	5' UTR	26	3154867	3288987	134121	+	CG	ENSGALG00000001373
26	3518948	3518985	38	*	strongHypo	-0.255	7.43e-05	Intron (transcript:ENSGALT00000002337/ENSGALG00000001538, intron 2 of 15)	26	3512831	3533199	20369	-	CG	ENSGALG00000001538
26	3624226	3624302	77	*	strongHypo	-0.217	0.000407	Intron (transcript:ENSGALT00000002634/ENSGALG00000001717, intron 4 of 4)	26	3611404	3626345	14942	-	CG	ENSGALG00000001717
26	3632116	3632210	95	*	strongHyper	0.248	2.89e-07	Distal Intergenic	26	3637430	3652647	15218	+	CG	ENSGALG00000001733
26	3680243	3680434	192	*	strongHyper	0.24	1.05e-06	Intron (transcript:ENSGALT00000101775/ENSGALG00000001816, intron 1 of 20)	26	3668024	3719251	51228	+	CG	ENSGALG00000001816
26	4228454	4228459	6	*	strongHypo	-0.253	1.47e-05	Intron (transcript:ENSGALT00000004295/ENSGALG00000002723, intron 12 of 22)	26	4191024	4209492	18469	-	CG	ENSGALG00000002723
26	4345971	4345991	21	*	strongHyper	0.341	0.000144	Distal Intergenic	26	4351853	4357451	5599	+	CG	ENSGALG00000002792
26	4352187	4352216	30	*	strongHyper	0.208	0.000911	Intron (transcript:ENSGALT00000106312/ENSGALG00000002792, intron 1 of 5)	26	4351853	4357451	5599	+	CG	ENSGALG00000002792
26	4370135	4370272	138	*	strongHypo	-0.224	0.00101	Promoter (<=1kb)	26	4359456	4369874	10419	-	CG	ENSGALG00000002802
26	4448829	4448855	27	*	strongHypo	-0.219	0.000112	Intron (transcript:ENSGALT00000004481/ENSGALG00000002840, intron 3 of 10)	26	4440323	4442317	1995	+	CG	ENSGALG00000002840
26	4644764	4644850	87	*	strongHypo	-0.276	0.000124	Distal Intergenic	26	4615270	4620658	5389	+	CG	ENSGALG00000002881
26	4667839	4667930	92	*	strongHyper	0.265	1.43e-05	Distal Intergenic	26	4677456	4689316	11861	+	CG	ENSGALG00000031493
26	4800298	4800313	16	*	strongHypo	-0.201	4.48e-06	Distal Intergenic	26	4755127	4761551	6425	-	CG	ENSGALG00000023780
26	4801253	4801312	60	*	strongHypo	-0.341	1.17e-11	Distal Intergenic	26	4755127	4761551	6425	-	CG	ENSGALG00000023780
26	4801573	4801816	244	*	strongHyper	0.215	4.6e-10	Distal Intergenic	26	4755127	4761551	6425	-	CG	ENSGALG00000023780
26	4834430	4834450	21	*	strongHypo	-0.357	1.76e-07	Distal Intergenic	26	4844099	4881942	37844	+	CG	ENSGALG00000033497
26	4846922	4847064	143	*	strongHypo	-0.272	3.34e-19	Intron (transcript:ENSGALT00000058860/ENSGALG00000033497, intron 1 of 13)	26	4844099	4881942	37844	+	CG	ENSGALG00000033497
26	5146038	5146125	88	*	strongHypo	-0.297	1.09e-06	Distal Intergenic	26	5133300	5139900	6601	-	CG	ENSGALG00000034067
27	992299	992341	43	*	strongHypo	-0.218	1.19e-05	Distal Intergenic	27	305462	308916	3455	-	CG	ENSGALG00000047446
27	2223335	2223401	67	*	strongHypo	-0.216	0.000753	Intron (transcript:ENSGALT00000065407/ENSGALG00000042963, intron 1 of 14)	27	2213476	2214411	936	-	CG	ENSGALG00000051533
27	2377442	2377467	26	*	strongHyper	0.299	2.35e-05	Intron (transcript:ENSGALT00000076317/ENSGALG00000036395, intron 5 of 5)	27	2403703	2405760	2058	-	CG	ENSGALG00000046177
27	2467460	2467585	126	*	strongHypo	-0.328	0.000156	Intron (transcript:ENSGALT00000076317/ENSGALG00000036395, intron 5 of 5)	27	2434145	2453352	19208	-	CG	ENSGALG00000044547
27	2574759	2574846	88	*	strongHypo	-0.444	2.77e-13	Intron (transcript:ENSGALT00000076317/ENSGALG00000036395, intron 5 of 5)	27	2559034	2562719	3686	-	CG	ENSGALG00000051289
27	2698981	2699005	25	*	strongHypo	-0.291	7.95e-06	Intron (transcript:ENSGALT00000090701/ENSGALG00000054069, intron 2 of 2)	27	2701975	2704352	2378	-	CG	ENSGALG00000049145
27	3786667	3786717	51	*	strongHyper	0.376	1.63e-05	Promoter (2-3kb)	27	3788819	3794502	5684	+	CG	ENSGALG00000032658
27	3868257	3868276	20	*	strongHypo	-0.287	1.9e-09	Intron (transcript:ENSGALT00000106841/ENSGALG00000032658, intron 22 of 22)	27	3889864	3890766	903	-	CG	ENSGALG00000041907
27	3876880	3877081	202	*	strongHypo	-0.407	3.09e-06	Intron (transcript:ENSGALT00000106841/ENSGALG00000032658, intron 22 of 22)	27	3889864	3890766	903	-	CG	ENSGALG00000041907
27	3904985	3905156	172	*	strongHyper	0.309	9.1e-20	Exon (transcript:ENSGALT00000067695/ENSGALG00000030847, exon 1 of 1)	27	3904120	3905793	1674	-	CG	ENSGALG00000030847
27	3926749	3926821	73	*	strongHyper	0.227	2.32e-08	Intron (transcript:ENSGALT00000063910/ENSGALG00000041556, intron 3 of 9)	27	3916290	3941400	25111	+	CG	ENSGALG00000041556
27	3989629	3989645	17	*	strongHypo	-0.325	3.01e-05	3' UTR	27	3982049	3984914	2866	-	CG	ENSGALG00000031762
27	4003322	4003388	67	*	strongHyper	0.45	5.61e-10	Exon (transcript:ENSGALT00000105863/ENSGALG00000044230, exon 1 of 15)	27	3989714	4003494	13781	-	CG	ENSGALG00000044230
27	4026857	4026883	27	*	strongHypo	-0.278	0.000667	Promoter (<=1kb)	27	4020588	4026798	6211	-	CG	ENSGALG00000047878
27	5333727	5333755	29	*	strongHyper	0.215	0.00338	Intron (transcript:ENSGALT00000000842/ENSGALG00000000603, intron 2 of 13)	27	5306233	5359216	52984	+	CG	ENSGALG00000000603
27	5353662	5353911	250	*	strongHyper	0.2	0.0016	Intron (transcript:ENSGALT00000000842/ENSGALG00000000603, intron 10 of 13)	27	5360090	5381198	21109	-	CG	ENSGALG00000000625
27	5614825	5614870	46	*	strongHypo	-0.265	6.43e-05	Intron (transcript:ENSGALT00000105639/ENSGALG00000040529, intron 1 of 1)	27	5613835	5616400	2566	+	CG	ENSGALG00000040529
27	5652066	5652156	91	*	strongHypo	-0.296	6.27e-06	Distal Intergenic	27	5622478	5625191	2714	-	CG	ENSGALG00000045023
27	5810982	5810997	16	*	strongHypo	-0.381	1.51e-09	Distal Intergenic	27	5798929	5800802	1874	-	CG	ENSGALG00000038645
27	5858800	5858831	32	*	strongHypo	-0.252	1.24e-05	Distal Intergenic	27	5865127	5871629	6503	-	CG	ENSGALG00000009935
27	6292214	6292260	47	*	strongHypo	-0.261	0.000519	Distal Intergenic	27	6277279	6280220	2942	+	CG	ENSGALG00000025774
27	6376233	6376241	9	*	strongHypo	-0.212	0.00398	Intron (transcript:ENSGALT00000103500/ENSGALG00000027305, intron 4 of 11)	27	6361061	6459922	98862	+	CG	ENSGALG00000027305
27	6504774	6505216	443	*	strongHyper	0.208	0.00111	Intron (transcript:ENSGALT00000000312/ENSGALG00000000233, intron 3 of 5)	27	6502621	6508099	5479	-	CG	ENSGALG00000000233
27	6556222	6556286	65	*	strongHypo	-0.23	0.000256	Exon (transcript:ENSGALT00000076194/ENSGALG00000029558, exon 2 of 2)	27	6555609	6557437	1829	-	CG	ENSGALG00000029558
27	6756652	6756661	10	*	strongHypo	-0.246	0.00788	Distal Intergenic	27	6759499	6761649	2151	-	CG	ENSGALG00000054364
27	7263735	7263869	135	*	strongHyper	0.375	1.31e-08	Intron (transcript:ENSGALT00000068153/ENSGALG00000040672, intron 1 of 3)	27	7262080	7267283	5204	+	CG	ENSGALG00000040672
27	7502926	7503053	128	*	strongHypo	-0.234	6.77e-05	Exon (transcript:ENSGALT00000045048/ENSGALG00000025764, exon 7 of 10)	27	7499025	7504478	5454	+	CG	ENSGALG00000025764
27	7552158	7552294	137	*	strongHyper	0.243	6.6e-06	Promoter (1-2kb)	27	7553413	7558599	5187	+	CG	ENSGALG00000003457
27	7612635	7612722	88	*	strongHyper	0.279	3.47e-06	Distal Intergenic	27	7595502	7600252	4751	-	CG	ENSGALG00000052994
27	8030982	8031017	36	*	strongHypo	-0.212	0.000133	Distal Intergenic	27	8012005	8018369	6365	-	CG	ENSGALG00000035580
28	100866	100889	24	*	strongHypo	-0.318	2.81e-05	Distal Intergenic	28	118450	128225	9776	+	CG	ENSGALG00000040471
28	711666	711721	56	*	strongHyper	0.291	6.28e-07	Exon (transcript:ENSGALT00000062240/ENSGALG00000000458, exon 2 of 18)	28	710915	722009	11095	+	CG	ENSGALG00000000458
28	772199	772216	18	*	strongHyper	0.224	1.47e-05	Exon (transcript:ENSGALT00000086246/ENSGALG00000000474, exon 3 of 4)	28	770201	772981	2781	+	CG	ENSGALG00000000474
28	1024171	1024249	79	*	strongHyper	0.219	4.14e-06	Distal Intergenic	28	1008962	1014996	6035	+	CG	ENSGALG00000000722
28	1224220	1224250	31	*	strongHypo	-0.37	6.12e-07	Intron (transcript:ENSGALT00000052074/ENSGALG00000041643, intron 9 of 10)	28	1203683	1225557	21875	-	CG	ENSGALG00000041643
28	1229686	1229778	93	*	strongHypo	-0.315	4.74e-16	Intron (transcript:ENSGALT00000052074/ENSGALG00000041643, intron 10 of 10)	28	1203683	1225557	21875	-	CG	ENSGALG00000041643
28	1337772	1337961	190	*	strongHyper	0.274	3.16e-09	3' UTR	28	1327174	1332430	5257	-	CG	ENSGALG00000051278
28	1461053	1461081	29	*	strongHypo	-0.204	2.28e-05	Intron (transcript:ENSGALT00000003015/ENSGALG00000001948, intron 9 of 20)	28	1454529	1467709	13181	+	CG	ENSGALG00000001948
28	1726864	1726987	124	*	strongHypo	-0.284	2.12e-07	Distal Intergenic	28	1680273	1722626	42354	-	CG	ENSGALG00000001773
28	1905718	1905774	57	*	strongHyper	0.394	1.12e-09	Distal Intergenic	28	1911962	1933263	21302	+	CG	ENSGALG00000001486
28	2153021	2153099	79	*	strongHypo	-0.314	2.37e-07	Intron (transcript:ENSGALT00000001236/ENSGALG00000000843, intron 20 of 27)	28	2131873	2184537	52665	-	CG	ENSGALG00000000843
28	2556351	2556387	37	*	strongHypo	-0.28	0.000529	Intron (transcript:ENSGALT00000094224/ENSGALG00000052296, intron 2 of 4)	28	2551411	2558459	7049	+	CG	ENSGALG00000052296
28	2595199	2595379	181	*	strongHypo	-0.201	0.00276	Intron (transcript:ENSGALT00000001690/ENSGALG00000001121, intron 9 of 9)	28	2578636	2605473	26838	-	CG	ENSGALG00000001121
28	2730602	2730656	55	*	strongHypo	-0.23	0.000405	Exon (transcript:ENSGALT00000001942/ENSGALG00000001273, exon 1 of 1)	28	2730221	2731462	1242	-	CG	ENSGALG00000001273
28	2740096	2740129	34	*	strongHyper	0.26	8.46e-05	Exon (transcript:ENSGALT00000001968/ENSGALG00000001289, exon 1 of 12)	28	2734803	2740719	5917	-	CG	ENSGALG00000001289
28	2863408	2863559	152	*	strongHypo	-0.335	5.82e-06	Promoter (1-2kb)	28	2865118	2870984	5867	+	CG	ENSGALG00000044985
28	3025704	3025866	163	*	strongHypo	-0.243	2.16e-07	Exon (transcript:ENSGALT00000074381/ENSGALG00000032469, exon 13 of 21)	28	3019684	3030394	10711	+	CG	ENSGALG00000032469
28	3173887	3174030	144	*	strongHypo	-0.242	6.39e-05	Promoter (2-3kb)	28	3176587	3182020	5434	+	CG	ENSGALG00000030918
28	3208606	3208701	96	*	strongHypo	-0.291	1.19e-09	Intron (transcript:ENSGALT00000075258/ENSGALG00000038629, intron 1 of 3)	28	3202721	3234192	31472	+	CG	ENSGALG00000038629
28	3210131	3210149	19	*	strongHyper	0.348	2.35e-05	Intron (transcript:ENSGALT00000075258/ENSGALG00000038629, intron 1 of 3)	28	3202721	3234192	31472	+	CG	ENSGALG00000038629
28	3321862	3322338	477	*	strongHypo	-0.214	9.86e-08	Promoter (1-2kb)	28	3318632	3320439	1808	-	CG	ENSGALG00000047233
28	3494737	3494862	126	*	strongHyper	0.202	0.000501	Promoter (<=1kb)	28	3491426	3494556	3131	-	CG	ENSGALG00000036297
28	4218309	4218326	18	*	strongHypo	-0.249	8.25e-06	Distal Intergenic	28	4174345	4211793	37449	-	CG	ENSGALG00000003572
28	4335415	4335661	247	*	strongHyper	0.204	3.75e-06	Intron (transcript:ENSGALT00000093638/ENSGALG00000003742, intron 26 of 42)	28	4315217	4353604	38388	+	CG	ENSGALG00000003742
28	4779152	4779374	223	*	strongHypo	-0.245	5.08e-09	Intron (transcript:ENSGALT00000067459/ENSGALG00000004048, intron 6 of 28)	28	4748150	4834713	86564	+	CG	ENSGALG00000004048
28	5043589	5043739	151	*	strongHyper	0.281	2.32e-08	Intron (transcript:ENSGALT00000072596/ENSGALG00000004266, intron 1 of 1)	28	5040873	5047268	6396	-	CG	ENSGALG00000004266
3	588366	588373	8	*	strongHypo	-0.214	2.73e-05	Distal Intergenic	3	414617	471895	57279	+	CG	ENSGALG00000043080
3	3156493	3156527	35	*	strongHyper	0.315	0.000163	Distal Intergenic	3	3133521	3141086	7566	+	CG	ENSGALG00000051135
3	3314503	3314526	24	*	strongHypo	-0.295	4.55e-06	Distal Intergenic	3	3329006	3331372	2367	+	CG	ENSGALG00000008359
3	3318451	3318659	209	*	strongHyper	0.295	3.65e-07	Distal Intergenic	3	3329006	3331372	2367	+	CG	ENSGALG00000008359
3	3325431	3325586	156	*	strongHypo	-0.244	1.43e-07	Distal Intergenic	3	3329006	3331372	2367	+	CG	ENSGALG00000008359
3	3360667	3360748	82	*	strongHyper	0.349	7.35e-07	Distal Intergenic	3	3366094	3369593	3500	+	CG	ENSGALG00000030889
3	3361306	3361314	9	*	strongHypo	-0.27	0.000122	Distal Intergenic	3	3366094	3369593	3500	+	CG	ENSGALG00000030889
3	3363144	3363151	8	*	strongHyper	0.273	5.19e-06	Promoter (2-3kb)	3	3366094	3369593	3500	+	CG	ENSGALG00000030889
3	3491741	3491801	61	*	strongHypo	-0.215	1.36e-08	Exon (transcript:ENSGALT00000079315/ENSGALG00000039040, exon 7 of 7)	3	3491748	3495862	4115	-	CG	ENSGALG00000039040
3	3673267	3673288	22	*	strongHyper	0.273	2.64e-06	Distal Intergenic	3	3599016	3639744	40729	-	CG	ENSGALG00000008386
3	4168493	4168665	173	*	strongHypo	-0.204	8.25e-12	Exon (transcript:ENSGALT00000013781/ENSGALG00000008457, exon 6 of 7)	3	4154808	4176209	21402	+	CG	ENSGALG00000008457
3	4171622	4171740	119	*	strongHypo	-0.26	0.000279	Intron (transcript:ENSGALT00000104954/ENSGALG00000008457, intron 3 of 6)	3	4154808	4176209	21402	+	CG	ENSGALG00000008457
3	4667788	4667856	69	*	strongHypo	-0.203	0.000157	Distal Intergenic	3	4684844	4686787	1944	-	CG	ENSGALG00000008716
3	4868730	4868770	41	*	strongHypo	-0.23	7.08e-06	Distal Intergenic	3	4987766	5164596	176831	+	CG	ENSGALG00000048886
3	7867916	7867953	38	*	strongHypo	-0.213	0.000158	Distal Intergenic	3	8032161	8144170	112010	+	CG	ENSGALG00000009100
3	8315733	8315762	30	*	strongHyper	0.318	7.56e-05	Distal Intergenic	3	8273838	8292236	18399	-	CG	ENSGALG00000009092
3	9305157	9305229	73	*	strongHyper	0.204	0.00068	Intron (transcript:ENSGALT00000014587/ENSGALG00000008969, intron 8 of 8)	3	9310529	9323708	13180	-	CG	ENSGALG00000008960
3	9769094	9769198	105	*	strongHypo	-0.229	9.71e-07	Distal Intergenic	3	9788250	9983993	195744	+	CG	ENSGALG00000040348
3	9811258	9811279	22	*	strongHyper	0.353	2.63e-05	Intron (transcript:ENSGALT00000081958/ENSGALG00000040348, intron 2 of 22)	3	9788250	9983993	195744	+	CG	ENSGALG00000040348
3	10697555	10697575	21	*	strongHyper	0.246	0.000176	Intron (transcript:ENSGALT00000067005/ENSGALG00000008778, intron 5 of 5)	3	10658095	10707270	49176	-	CG	ENSGALG00000008778
3	11082312	11082332	21	*	strongHypo	-0.331	6.98e-07	Promoter (1-2kb)	3	11084141	11176058	91918	+	CG	ENSGALG00000041626
3	11089395	11089440	46	*	strongHypo	-0.225	3.91e-06	Exon (transcript:ENSGALT00000080362/ENSGALG00000041626, exon 5 of 11)	3	11084141	11176058	91918	+	CG	ENSGALG00000041626
3	11728068	11728278	211	*	strongHyper	0.228	0.000698	Distal Intergenic	3	11828964	11846423	17460	-	CG	ENSGALG00000008765
3	11766886	11767155	270	*	strongHypo	-0.22	4.38e-05	Distal Intergenic	3	11828964	11846423	17460	-	CG	ENSGALG00000008765
3	13045116	13045209	94	*	strongHyper	0.342	7.59e-06	Distal Intergenic	3	13104506	13105711	1206	-	CG	ENSGALG00000055099
3	14970238	14970426	189	*	strongHypo	-0.206	4.45e-07	Distal Intergenic	3	14754615	14781742	27128	+	CG	ENSGALG00000008845
3	15553533	15553605	73	*	strongHyper	0.222	9.18e-05	Intron (transcript:ENSGALT00000014161/ENSGALG00000008702, intron 2 of 3)	3	15552060	15557418	5359	+	CG	ENSGALG00000008702
3	15598900	15599005	106	*	strongHyper	0.222	9.88e-05	Distal Intergenic	3	15616824	15644003	27180	+	CG	ENSGALG00000008676
3	16256848	16256873	26	*	strongHypo	-0.25	1.65e-07	Distal Intergenic	3	16201791	16246746	44956	-	CG	ENSGALG00000008550
3	16480705	16480744	40	*	strongHyper	0.221	8.3e-05	Intron (transcript:ENSGALT00000013920/ENSGALG00000008544, intron 2 of 9)	3	16497527	16500460	2934	+	CG	ENSGALG00000008538
3	18208579	18208585	7	*	strongHypo	-0.248	0.00015	Distal Intergenic	3	18172150	18187318	15169	+	CG	ENSGALG00000045729
3	18665772	18665842	71	*	strongHyper	0.2	4.19e-11	Distal Intergenic	3	18695571	18698897	3327	-	CG	ENSGALG00000037257
3	19177562	19177627	66	*	strongHypo	-0.239	1.64e-08	Distal Intergenic	3	19224626	19249474	24849	-	CG	ENSGALG00000026385
3	20801978	20802105	128	*	strongHyper	0.219	5.38e-08	Exon (transcript:ENSGALT00000015716/ENSGALG00000009652, exon 63 of 72)	3	20828976	20854141	25166	-	CG	ENSGALG00000009678
3	21593478	21593737	260	*	strongHyper	0.225	0.00227	Distal Intergenic	3	21385127	21421817	36691	-	CG	ENSGALG00000009791
3	21846773	21846841	69	*	strongHypo	-0.276	5.08e-05	Exon (transcript:ENSGALT00000097624/ENSGALG00000020067, exon 5 of 7)	3	21842847	21864792	21946	-	CG	ENSGALG00000020067
3	22610319	22610454	136	*	strongHypo	-0.32	3.26e-06	Distal Intergenic	3	22477962	22599043	121082	+	CG	ENSGALG00000009877
3	23055237	23055245	9	*	strongHyper	0.207	2.99e-05	Distal Intergenic	3	22966378	23038588	72211	-	CG	ENSGALG00000009896
3	24036833	24036919	87	*	strongHyper	0.205	0.000125	Intron (transcript:ENSGALT00000016131/ENSGALG00000009919, intron 1 of 1)	3	24028612	24038420	9809	-	CG	ENSGALG00000009919
3	25941328	25941346	19	*	strongHypo	-0.223	4.92e-06	Promoter (1-2kb)	3	25943217	25946344	3128	+	CG	ENSGALG00000032259
3	26008789	26008834	46	*	strongHyper	0.219	0.000395	Promoter (2-3kb)	3	26002837	26005896	3060	-	CG	ENSGALG00000023303
3	26721739	26721911	173	*	strongHypo	-0.217	3.43e-05	Intron (transcript:ENSGALT00000046856/ENSGALG00000010005, intron 2 of 15)	3	26671415	26746226	74812	+	CG	ENSGALG00000010005
3	27225908	27225947	40	*	strongHypo	-0.243	2.92e-05	Distal Intergenic	3	27252150	27260599	8450	-	CG	ENSGALG00000010023
3	27931688	27931733	46	*	strongHyper	0.226	0.000109	Intron (transcript:ENSGALT00000016329/ENSGALG00000010048, intron 3 of 3)	3	27919747	27934487	14741	+	CG	ENSGALG00000010048
3	30415829	30415836	8	*	strongHyper	0.25	0.0109	Distal Intergenic	3	30399448	30404762	5315	-	CG	ENSGALG00000010182
3	30665417	30665564	148	*	strongHyper	0.232	4.88e-06	Distal Intergenic	3	30775054	30796571	21518	-	CG	ENSGALG00000010290
3	30725475	30725546	72	*	strongHyper	0.289	0.00046	Distal Intergenic	3	30775054	30796571	21518	-	CG	ENSGALG00000010290
3	31101163	31101217	55	*	strongHypo	-0.209	0.00272	Promoter (<=1kb)	3	31101931	31106033	4103	+	CG	ENSGALG00000010386
3	34184954	34185114	161	*	strongHypo	-0.224	3.52e-05	Intron (transcript:ENSGALT00000107100/ENSGALG00000010653, intron 5 of 12)	3	34165752	34412338	246587	+	CG	ENSGALG00000010653
3	34984370	34984527	158	*	strongHypo	-0.258	2.5e-05	Distal Intergenic	3	34997069	35001412	4344	-	CG	ENSGALG00000010705
3	38218873	38218924	52	*	strongHypo	-0.218	0.000113	Intron (transcript:ENSGALT00000060614/ENSGALG00000034003, intron 1 of 21)	3	38194654	38276962	82309	+	CG	ENSGALG00000034003
3	38495626	38495699	74	*	strongHyper	0.248	5.33e-07	Distal Intergenic	3	38524569	38557190	32622	+	CG	ENSGALG00000011000
3	39079122	39079207	86	*	strongHyper	0.212	2.54e-06	Distal Intergenic	3	39082821	39098599	15779	-	CG	ENSGALG00000053073
3	39873090	39873096	7	*	strongHyper	0.276	0.000437	Intron (transcript:ENSGALT00000042798/ENSGALG00000025738, intron 2 of 2)	3	39870601	39877069	6469	+	CG	ENSGALG00000025738
3	40464059	40464182	124	*	strongHypo	-0.208	2.24e-08	Intron (transcript:ENSGALT00000074168/ENSGALG00000011111, intron 6 of 6)	3	40401196	40465340	64145	-	CG	ENSGALG00000011111
3	44264222	44264520	299	*	strongHypo	-0.203	9.53e-05	Intron (transcript:ENSGALT00000018844/ENSGALG00000011555, intron 5 of 8)	3	44240243	44346748	106506	-	CG	ENSGALG00000011555
3	44338275	44338286	12	*	strongHypo	-0.249	0.00014	Intron (transcript:ENSGALT00000018844/ENSGALG00000011555, intron 8 of 8)	3	44240243	44346748	106506	-	CG	ENSGALG00000011555
3	45793908	45793934	27	*	strongHypo	-0.255	1.22e-06	Distal Intergenic	3	45740686	45749159	8474	+	CG	ENSGALG00000011661
3	47346323	47346582	260	*	strongHyper	0.251	0.000374	Distal Intergenic	3	47340007	47341418	1412	+	CG	ENSGALG00000028420
3	47568387	47568427	41	*	strongHyper	0.209	0.00021	Distal Intergenic	3	47674685	47675797	1113	+	CG	ENSGALG00000052283
3	48930387	48930559	173	*	strongHypo	-0.235	6.76e-05	Intron (transcript:ENSGALT00000066530/ENSGALG00000036240, intron 1 of 2)	3	48927875	48942841	14967	+	CG	ENSGALG00000036240
3	51294522	51294620	99	*	strongHypo	-0.202	0.000205	Distal Intergenic	3	51465143	51497370	32228	+	CG	ENSGALG00000013683
3	51360293	51360321	29	*	strongHyper	0.214	2.95e-06	Distal Intergenic	3	51465143	51497370	32228	+	CG	ENSGALG00000013683
3	54067464	54067478	15	*	strongHypo	-0.221	0.00195	Distal Intergenic	3	54059667	54061125	1459	+	CG	ENSGALG00000013818
3	54591210	54591232	23	*	strongHyper	0.346	2.39e-06	Distal Intergenic	3	54597280	54606430	9151	+	CG	ENSGALG00000027207
3	54733950	54734114	165	*	strongHyper	0.218	0.000275	Distal Intergenic	3	54664503	54683327	18825	-	CG	ENSGALG00000013861
3	54856317	54856371	55	*	strongHyper	0.203	0.000211	Distal Intergenic	3	54895190	54914161	18972	+	CG	ENSGALG00000013865
3	57244115	57244148	34	*	strongHypo	-0.244	1.47e-05	Promoter (1-2kb)	3	57245588	57247861	2274	+	CG	ENSGALG00000037402
3	59857593	59857672	80	*	strongHyper	0.232	0.00019	Intron (transcript:ENSGALT00000031745/ENSGALG00000014834, intron 8 of 13)	3	59825963	59831811	5849	-	CG	ENSGALG00000044342
3	63319098	63319109	12	*	strongHypo	-0.306	9.04e-05	Distal Intergenic	3	63296036	63310724	14689	+	CG	ENSGALG00000014899
3	63382718	63382773	56	*	strongHyper	0.212	0.00856	Intron (transcript:ENSGALT00000106028/ENSGALG00000029011, intron 1 of 7)	3	63377159	63592181	215023	+	CG	ENSGALG00000029011
3	63438498	63438554	57	*	strongHyper	0.263	6.15e-05	Intron (transcript:ENSGALT00000106028/ENSGALG00000029011, intron 1 of 7)	3	63437964	63592181	154218	+	CG	ENSGALG00000029011
3	63713428	63713522	95	*	strongHypo	-0.221	5.77e-06	Exon (transcript:ENSGALT00000024061/ENSGALG00000014918, exon 15 of 18)	3	63709871	63742912	33042	-	CG	ENSGALG00000014918
3	66625662	66625702	41	*	strongHyper	0.296	2.53e-05	Distal Intergenic	3	66629521	66666402	36882	-	CG	ENSGALG00000015061
3	67880091	67880101	11	*	strongHyper	0.252	9.33e-06	Intron (transcript:ENSGALT00000037269/ENSGALG00000015313, intron 1 of 7)	3	67850522	67962399	111878	+	CG	ENSGALG00000015313
3	67890286	67890314	29	*	strongHyper	0.214	6.81e-06	Intron (transcript:ENSGALT00000037269/ENSGALG00000015313, intron 1 of 7)	3	67850522	67962399	111878	+	CG	ENSGALG00000015313
3	68189450	68189482	33	*	strongHypo	-0.367	9.68e-06	Intron (transcript:ENSGALT00000103881/ENSGALG00000015345, intron 8 of 8)	3	68170177	68185279	15103	-	CG	ENSGALG00000015345
3	75136731	75136800	70	*	strongHypo	-0.39	2.84e-06	Distal Intergenic	3	75083923	75132422	48500	+	CG	ENSGALG00000015596
3	76609058	76609301	244	*	strongHyper	0.298	1.49e-05	Distal Intergenic	3	76593631	76603827	10197	+	CG	ENSGALG00000015824
3	77235475	77235514	40	*	strongHyper	0.234	0.00547	Distal Intergenic	3	77240681	77263108	22428	+	CG	ENSGALG00000032789
3	77728229	77728313	85	*	strongHyper	0.263	1.37e-05	Intron (transcript:ENSGALT00000105974/ENSGALG00000055053, intron 2 of 2)	3	77724855	77729607	4753	-	CG	ENSGALG00000055053
3	77938444	77938483	40	*	strongHypo	-0.235	7.23e-05	Intron (transcript:ENSGALT00000025568/ENSGALG00000015858, intron 1 of 38)	3	77926558	77936295	9738	+	CG	ENSGALG00000015854
3	80700582	80700626	45	*	strongHypo	-0.247	3.78e-06	Intron (transcript:ENSGALT00000103142/ENSGALG00000039001, intron 1 of 4)	3	80704752	80766290	61539	+	CG	ENSGALG00000039001
3	82289674	82289860	187	*	strongHypo	-0.264	2.19e-06	Distal Intergenic	3	82298027	82321213	23187	+	CG	ENSGALG00000015949
3	92505248	92505319	72	*	strongHypo	-0.255	1.08e-05	Distal Intergenic	3	92598069	92724636	126568	+	CG	ENSGALG00000016367
3	95057115	95057409	295	*	strongHypo	-0.219	1.74e-05	Intron (transcript:ENSGALT00000044995/ENSGALG00000028709, intron 8 of 8)	3	95000776	95059703	58928	+	CG	ENSGALG00000028709
3	96353411	96353527	117	*	strongHypo	-0.233	3.38e-07	Distal Intergenic	3	96396186	96441051	44866	+	CG	ENSGALG00000038495
3	100958124	100958147	24	*	strongHyper	0.298	1.12e-06	Distal Intergenic	3	100974921	100976156	1236	-	CG	ENSGALG00000050009
3	101010814	101010868	55	*	strongHypo	-0.205	0.000218	Distal Intergenic	3	101012220	101014419	2200	-	CG	ENSGALG00000016473
3	101329482	101329608	127	*	strongHyper	0.227	0.000108	Promoter (2-3kb)	3	101331559	101347513	15955	+	CG	ENSGALG00000016475
3	101722146	101722293	148	*	strongHypo	-0.225	0.0395	Distal Intergenic	3	101681364	101683698	2335	+	CG	ENSGALG00000016485
3	103696279	103696324	46	*	strongHyper	0.209	7.85e-06	Distal Intergenic	3	103966616	104035930	69315	-	CG	ENSGALG00000037872
3	104163276	104163318	43	*	strongHyper	0.275	9.44e-05	Intron (transcript:ENSGALT00000063526/ENSGALG00000016500, intron 2 of 3)	3	104141639	104187699	46061	+	CG	ENSGALG00000016500
3	105397824	105398100	277	*	strongHypo	-0.211	0.000123	Exon (transcript:ENSGALT00000096243/ENSGALG00000016605, exon 12 of 23)	3	105385231	105388173	2943	+	CG	ENSGALG00000016600
3	105474431	105474613	183	*	strongHyper	0.218	6.47e-12	Distal Intergenic	3	105463857	105471230	7374	+	CG	ENSGALG00000016610
3	107086491	107086554	64	*	strongHypo	-0.223	0.000199	Intron (transcript:ENSGALT00000098237/ENSGALG00000054235, intron 1 of 1)	3	107052719	107090156	37438	-	CG	ENSGALG00000054235
3	107244570	107244690	121	*	strongHyper	0.24	0.000266	Intron (transcript:ENSGALT00000108076/ENSGALG00000016661, intron 1 of 12)	3	107244112	107271386	27275	+	CG	ENSGALG00000016661
3	107333458	107333520	63	*	strongHyper	0.232	1.19e-05	Intron (transcript:ENSGALT00000031548/ENSGALG00000016662, intron 1 of 5)	3	107328235	107354072	25838	+	CG	ENSGALG00000016662
3	109297744	109297813	70	*	strongHyper	0.246	3.53e-05	Intron (transcript:ENSGALT00000077870/ENSGALG00000040276, intron 1 of 6)	3	109295891	109443058	147168	+	CG	ENSGALG00000040276
3	109359551	109359615	65	*	strongHypo	-0.214	7.04e-05	Intron (transcript:ENSGALT00000077870/ENSGALG00000040276, intron 2 of 6)	3	109064071	109337621	273551	-	CG	ENSGALG00000016705
3	109853210	109853293	84	*	strongHypo	-0.211	8.01e-05	Promoter (1-2kb)	3	109851221	109852186	966	-	CG	ENSGALG00000010334
3	110140351	110140377	27	*	strongHyper	0.278	9.91e-08	Distal Intergenic	3	110092843	110116096	23254	+	CG	ENSGALG00000016725
3	110458887	110458997	111	*	strongHypo	-0.231	3.24e-06	Distal Intergenic	3	110287354	110288388	1035	+	CG	ENSGALG00000047063
30	591278	591337	60	*	strongHyper	0.434	5.33e-06	Promoter (2-3kb)	30	561818	589313	27496	-	CG	ENSGALG00000051144
30	809496	809542	47	*	strongHyper	0.284	0.000128	Intron (transcript:ENSGALT00000061360/ENSGALG00000039573, intron 1 of 10)	30	792438	834813	42376	+	CG	ENSGALG00000039573
30	1788678	1788694	17	*	strongHypo	-0.269	3.58e-06	Distal Intergenic	30	1759676	1780337	20662	-	CG	ENSGALG00000051260
31	522982	523018	37	*	strongHypo	-0.257	2.86e-09	Distal Intergenic	31	467852	472876	5025	+	CG	ENSGALG00000049917
31	680308	680394	87	*	strongHyper	0.392	0.000257	Distal Intergenic	31	684339	689517	5179	-	CG	ENSGALG00000051242
31	811753	811759	7	*	strongHypo	-0.544	7.5e-09	Distal Intergenic	31	832318	836649	4332	-	CG	ENSGALG00000049900
31	837684	837806	123	*	strongHypo	-0.231	0.00116	Promoter (1-2kb)	31	832318	836649	4332	-	CG	ENSGALG00000049900
31	878072	878161	90	*	strongHypo	-0.311	0.000103	Distal Intergenic	31	891597	908754	17158	-	CG	ENSGALG00000053412
31	2199720	2199730	11	*	strongHyper	0.456	1.64e-05	Distal Intergenic	31	2186535	2196233	9699	-	CG	ENSGALG00000048887
31	3434877	3434929	53	*	strongHyper	0.226	0.000765	Exon (transcript:ENSGALT00000085701/ENSGALG00000044801, exon 7 of 7)	31	3424053	3426080	2028	-	CG	ENSGALG00000052122
31	4853068	4853221	154	*	strongHypo	-0.209	1.95e-05	Exon (transcript:ENSGALT00000087070/ENSGALG00000044326, exon 7 of 11)	31	4845515	4858005	12491	+	CG	ENSGALG00000044326
31	6106332	6106586	255	*	strongHypo	-0.363	5.41e-06	Distal Intergenic	31	6112422	6114481	2060	-	CG	ENSGALG00000053708
32	332683	332703	21	*	strongHypo	-0.424	1.12e-05	Intron (transcript:ENSGALT00000107754/ENSGALG00000054458, intron 6 of 11)	32	326896	337710	10815	+	CG	ENSGALG00000054458
33	898541	898558	18	*	strongHyper	0.373	3.79e-05	Intron (transcript:ENSGALT00000069566/ENSGALG00000053420, intron 1 of 1)	33	854404	916156	61753	-	CG	ENSGALG00000053077
33	963214	963300	87	*	strongHyper	0.255	5.95e-06	Intron (transcript:ENSGALT00000057106/ENSGALG00000047375, intron 1 of 1)	33	854404	968705	114302	-	CG	ENSGALG00000053077
33	3332755	3332835	81	*	strongHyper	0.226	1.57e-06	Intron (transcript:ENSGALT00000098556/ENSGALG00000055075, intron 23 of 26)	33	3321126	3337279	16154	-	CG	ENSGALG00000055075
33	3367917	3368099	183	*	strongHypo	-0.234	1.28e-05	Intron (transcript:ENSGALT00000096919/ENSGALG00000047646, intron 5 of 8)	33	3361792	3370670	8879	-	CG	ENSGALG00000047646
33	3523856	3523871	16	*	strongHypo	-0.208	1.47e-06	Distal Intergenic	33	3422447	3427155	4709	+	CG	ENSGALG00000043009
33	3647626	3647733	108	*	strongHypo	-0.209	1.64e-05	Intron (transcript:ENSGALT00000092602/ENSGALG00000046983, intron 3 of 3)	33	3650737	3675340	24604	+	CG	ENSGALG00000047648
33	4703633	4703991	359	*	strongHypo	-0.209	1.39e-09	Intron (transcript:ENSGALT00000065590/ENSGALG00000030904, intron 48 of 87)	33	4669033	4681904	12872	-	CG	ENSGALG00000054216
33	4962263	4962472	210	*	strongHypo	-0.236	6.28e-05	Exon (transcript:ENSGALT00000103032/ENSGALG00000051983, exon 5 of 9)	33	4956605	4967991	11387	+	CG	ENSGALG00000051983
33	5041979	5042011	33	*	strongHyper	0.35	4.59e-08	Promoter (1-2kb)	33	5033336	5040958	7623	-	CG	ENSGALG00000037929
33	5055901	5055916	16	*	strongHyper	0.244	2.86e-06	Intron (transcript:ENSGALT00000068087/ENSGALG00000041101, intron 6 of 11)	33	5043391	5047091	3701	-	CG	ENSGALG00000034825
33	5527685	5527733	49	*	strongHypo	-0.236	9.18e-05	Intron (transcript:ENSGALT00000060248/ENSGALG00000030342, intron 3 of 11)	33	5515547	5538000	22454	-	CG	ENSGALG00000030342
33	5580107	5580264	158	*	strongHyper	0.241	3e-07	Distal Intergenic	33	5586870	5605814	18945	+	CG	ENSGALG00000043736
33	5688299	5688373	75	*	strongHypo	-0.301	2.22e-05	Intron (transcript:ENSGALT00000091790/ENSGALG00000034965, intron 37 of 37)	33	5646392	5674073	27682	-	CG	ENSGALG00000034965
33	5741986	5742077	92	*	strongHypo	-0.22	0.012	Exon (transcript:ENSGALT00000094813/ENSGALG00000034742, exon 4 of 11)	33	5733808	5757902	24095	+	CG	ENSGALG00000034742
33	5833288	5833495	208	*	strongHypo	-0.238	7.57e-05	Exon (transcript:ENSGALT00000105725/ENSGALG00000033231, exon 15 of 18)	33	5827267	5834294	7028	+	CG	ENSGALG00000033231
33	5935881	5935911	31	*	strongHypo	-0.225	6e-05	Intron (transcript:ENSGALT00000074330/ENSGALG00000036380, intron 2 of 2)	33	5929622	5940135	10514	-	CG	ENSGALG00000036380
33	7468519	7468793	275	*	strongHyper	0.213	0.00102	Distal Intergenic	33	7434990	7463320	28331	-	CG	ENSGALG00000039134
33	7535209	7535233	25	*	strongHyper	0.237	9.42e-05	Distal Intergenic	33	7539365	7542378	3014	+	CG	ENSGALG00000036082
33	7688318	7688506	189	*	strongHypo	-0.208	1.98e-06	Distal Intergenic	33	7661545	7663344	1800	+	CG	ENSGALG00000035539
4	745659	745758	100	*	strongHypo	-0.247	3.1e-06	Distal Intergenic	4	600807	612498	11692	-	CG	ENSGALG00000029764
4	1098694	1098711	18	*	strongHyper	0.339	1.14e-05	Distal Intergenic	4	1105128	1120637	15510	+	CG	ENSGALG00000041437
4	1613252	1613469	218	*	strongHyper	0.218	2.49e-06	Promoter (2-3kb)	4	1591207	1611198	19992	-	CG	ENSGALG00000003976
4	1735184	1735315	132	*	strongHyper	0.237	4.59e-06	Intron (transcript:ENSGALT00000006133/ENSGALG00000003860, intron 6 of 8)	4	1724355	1762986	38632	-	CG	ENSGALG00000003860
4	1782458	1782463	6	*	strongHypo	-0.287	0.000481	Distal Intergenic	4	1786951	1794003	7053	+	CG	ENSGALG00000027069
4	1806243	1806361	119	*	strongHyper	0.204	0.000185	Distal Intergenic	4	1811660	1817142	5483	+	CG	ENSGALG00000028084
4	1844488	1844558	71	*	strongHypo	-0.26	2.8e-09	Intron (transcript:ENSGALT00000006097/ENSGALG00000003841, intron 21 of 28)	4	1834265	1850149	15885	-	CG	ENSGALG00000003841
4	2260360	2260580	221	*	strongHyper	0.237	1.18e-06	Intron (transcript:ENSGALT00000008819/ENSGALG00000005493, intron 3 of 9)	4	2247938	2257549	9612	-	CG	ENSGALG00000005475
4	2762617	2762640	24	*	strongHypo	-0.269	7.93e-05	Intron (transcript:ENSGALT00000094283/ENSGALG00000005853, intron 2 of 4)	4	2756469	2824486	68018	+	CG	ENSGALG00000005853
4	3542417	3542556	140	*	strongHypo	-0.204	0.000915	Intron (transcript:ENSGALT00000103228/ENSGALG00000053597, intron 8 of 8)	4	3489980	3548893	58914	-	CG	ENSGALG00000053597
4	3668330	3668403	74	*	strongHypo	-0.274	0.000298	Intron (transcript:ENSGALT00000067058/ENSGALG00000034250, intron 1 of 1)	4	3594161	3693891	99731	-	CG	ENSGALG00000034250
4	3717453	3717484	32	*	strongHyper	0.203	3.38e-08	Distal Intergenic	4	3594161	3693891	99731	-	CG	ENSGALG00000034250
4	3724911	3725048	138	*	strongHyper	0.229	9.68e-08	Distal Intergenic	4	3594161	3693891	99731	-	CG	ENSGALG00000034250
4	3725755	3725778	24	*	strongHypo	-0.214	0.000171	Distal Intergenic	4	3594161	3693891	99731	-	CG	ENSGALG00000034250
4	4394090	4394186	97	*	strongHyper	0.236	3.08e-05	Intron (transcript:ENSGALT00000010390/ENSGALG00000006439, intron 19 of 21)	4	4375005	4398844	23840	-	CG	ENSGALG00000006439
4	4802877	4802909	33	*	strongHyper	0.371	3.84e-07	Promoter (<=1kb)	4	4750152	4802508	52357	-	CG	ENSGALG00000006508
4	5116901	5116962	62	*	strongHypo	-0.219	4.64e-07	Intron (transcript:ENSGALT00000054417/ENSGALG00000006623, intron 28 of 28)	4	5080054	5118217	38164	-	CG	ENSGALG00000006623
4	5163428	5163514	87	*	strongHyper	0.251	1.45e-06	Promoter (<=1kb)	4	5163565	5169836	6272	+	CG	ENSGALG00000006786
4	5193828	5193888	61	*	strongHyper	0.218	4.76e-08	Promoter (1-2kb)	4	5184912	5192800	7889	-	CG	ENSGALG00000006821
4	5225247	5225255	9	*	strongHyper	0.367	2.34e-05	Intron (transcript:ENSGALT00000095684/ENSGALG00000006822, intron 2 of 4)	4	5208408	5257439	49032	+	CG	ENSGALG00000006822
4	7043550	7043596	47	*	strongHypo	-0.24	0.000463	Distal Intergenic	4	6808113	6989919	181807	-	CG	ENSGALG00000006851
4	10897566	10897668	103	*	strongHyper	0.268	1.09e-05	Distal Intergenic	4	10908948	10914589	5642	-	CG	ENSGALG00000007282
4	10948330	10948343	14	*	strongHypo	-0.273	7.29e-05	Distal Intergenic	4	10939321	10941844	2524	+	CG	ENSGALG00000007311
4	11069804	11069900	97	*	strongHypo	-0.241	0.000137	Distal Intergenic	4	11085059	11086604	1546	+	CG	ENSGALG00000034567
4	11597893	11597970	78	*	strongHypo	-0.222	4.16e-07	Distal Intergenic	4	11545349	11576801	31453	-	CG	ENSGALG00000029462
4	11737986	11738027	42	*	strongHyper	0.218	2.33e-06	Intron (transcript:ENSGALT00000103443/ENSGALG00000007608, intron 4 of 12)	4	11756732	11871881	115150	+	CG	ENSGALG00000007608
4	11840037	11840110	74	*	strongHyper	0.28	0.000364	Intron (transcript:ENSGALT00000103443/ENSGALG00000007608, intron 9 of 12)	4	11773739	11872215	98477	+	CG	ENSGALG00000007608
4	12019932	12019997	66	*	strongHyper	0.261	1.68e-05	Intron (transcript:ENSGALT00000012370/ENSGALG00000007646, intron 19 of 29)	4	12082701	12098482	15782	+	CG	ENSGALG00000007656
4	12125954	12126061	108	*	strongHyper	0.283	0.000643	Intron (transcript:ENSGALT00000067476/ENSGALG00000040956, intron 1 of 5)	4	12120945	12139732	18788	+	CG	ENSGALG00000040956
4	13418763	13418979	217	*	strongHypo	-0.204	0.0034	Intron (transcript:ENSGALT00000013077/ENSGALG00000008058, intron 12 of 14)	4	13392419	13452859	60441	-	CG	ENSGALG00000008058
4	14420805	14421102	298	*	strongHyper	0.263	3.3e-07	Distal Intergenic	4	14314490	14340811	26322	+	CG	ENSGALG00000008431
4	15627081	15627144	64	*	strongHyper	0.233	1.05e-05	Distal Intergenic	4	15574392	15623964	49573	-	CG	ENSGALG00000008482
4	15763445	15763489	45	*	strongHypo	-0.213	0.00231	Intron (transcript:ENSGALT00000049874/ENSGALG00000034109, intron 4 of 15)	4	15682570	15730263	47694	+	CG	ENSGALG00000008507
4	16849321	16849403	83	*	strongHyper	0.229	3.74e-05	Intron (transcript:ENSGALT00000014447/ENSGALG00000008888, intron 1 of 10)	4	16845822	17180206	334385	+	CG	ENSGALG00000008888
4	17301344	17301389	46	*	strongHypo	-0.313	2.25e-05	Promoter (<=1kb)	4	17301974	17322995	21022	+	CG	ENSGALG00000008990
4	19379778	19379818	41	*	strongHypo	-0.269	2.12e-05	Distal Intergenic	4	19319215	19321788	2574	+	CG	ENSGALG00000009192
4	19711431	19711439	9	*	strongHyper	0.504	9.37e-06	Distal Intergenic	4	19768464	19869713	101250	+	CG	ENSGALG00000009207
4	20006659	20006701	43	*	strongHyper	0.239	3.02e-05	Distal Intergenic	4	20020334	20028386	8053	+	CG	ENSGALG00000034722
4	20254731	20254791	61	*	strongHyper	0.236	9.78e-07	Intron (transcript:ENSGALT00000089304/ENSGALG00000009257, intron 1 of 15)	4	20249413	20305236	55824	-	CG	ENSGALG00000009257
4	22503951	22504058	108	*	strongHypo	-0.228	0.000527	Distal Intergenic	4	22167053	22231141	64089	+	CG	ENSGALG00000020249
4	22977044	22977071	28	*	strongHyper	0.253	1.41e-06	Intron (transcript:ENSGALT00000049990/ENSGALG00000041736, intron 12 of 13)	4	22803369	22971597	168229	-	CG	ENSGALG00000041736
4	23366658	23366681	24	*	strongHypo	-0.225	1.11e-05	Intron (transcript:ENSGALT00000105245/ENSGALG00000009499, intron 4 of 14)	4	23356377	23396539	40163	+	CG	ENSGALG00000009499
4	24170745	24170870	126	*	strongHypo	-0.207	2.72e-05	Exon (transcript:ENSGALT00000015583/ENSGALG00000009567, exon 11 of 21)	4	24131492	24205658	74167	+	CG	ENSGALG00000009567
4	25456234	25456325	92	*	strongHypo	-0.201	0.0021	Exon (transcript:ENSGALT00000015774/ENSGALG00000009692, exon 2 of 12)	4	25454977	25526708	71732	+	CG	ENSGALG00000009692
4	27383468	27383602	135	*	strongHyper	0.239	4.77e-08	Distal Intergenic	4	27504578	27506362	1785	+	CG	ENSGALG00000048743
4	29527545	29527717	173	*	strongHyper	0.238	2.44e-05	Intron (transcript:ENSGALT00000071103/ENSGALG00000009809, intron 2 of 2)	4	29379320	29572109	192790	-	CG	ENSGALG00000009809
4	30053782	30053912	131	*	strongHyper	0.299	4.1e-05	Distal Intergenic	4	29989973	30022143	32171	+	CG	ENSGALG00000009870
4	30451982	30451991	10	*	strongHypo	-0.231	1.52e-05	Distal Intergenic	4	30455566	30576708	121143	+	CG	ENSGALG00000009898
4	34375768	34375806	39	*	strongHypo	-0.226	1.17e-07	Intron (transcript:ENSGALT00000016584/ENSGALG00000010201, intron 3 of 13)	4	34381415	34388762	7348	+	CG	ENSGALG00000010201
4	35130329	35130415	87	*	strongHyper	0.245	1.53e-06	Intron (transcript:ENSGALT00000064524/ENSGALG00000010371, intron 16 of 17)	4	35094094	35148823	54730	-	CG	ENSGALG00000010371
4	37055714	37055747	34	*	strongHypo	-0.212	4.75e-06	Distal Intergenic	4	37126690	37163562	36873	+	CG	ENSGALG00000037339
4	37897921	37897992	72	*	strongHyper	0.202	4.77e-06	Intron (transcript:ENSGALT00000091791/ENSGALG00000031960, intron 3 of 10)	4	37872687	37908838	36152	+	CG	ENSGALG00000031960
4	38720329	38720511	183	*	strongHyper	0.213	0.000952	Intron (transcript:ENSGALT00000055778/ENSGALG00000010577, intron 12 of 13)	4	38695973	38730384	34412	-	CG	ENSGALG00000010577
4	39534864	39535030	167	*	strongHyper	0.229	3.71e-06	Intron (transcript:ENSGALT00000075597/ENSGALG00000010642, intron 1 of 9)	4	39520242	39561578	41337	+	CG	ENSGALG00000010642
4	44225402	44225491	90	*	strongHyper	0.32	5.65e-05	Intron (transcript:ENSGALT00000078108/ENSGALG00000043480, intron 6 of 6)	4	44148957	44247845	98889	-	CG	ENSGALG00000043480
4	45295232	45295268	37	*	strongHypo	-0.212	0.00307	Intron (transcript:ENSGALT00000055938/ENSGALG00000043675, intron 14 of 16)	4	45202097	45302156	100060	-	CG	ENSGALG00000043675
4	45715289	45715332	44	*	strongHyper	0.205	2.53e-05	Exon (transcript:ENSGALT00000017886/ENSGALG00000010979, exon 1 of 7)	4	45715041	45720203	5163	+	CG	ENSGALG00000010979
4	46552304	46552497	194	*	strongHyper	0.21	8.46e-09	Distal Intergenic	4	46506402	46524029	17628	+	CG	ENSGALG00000011221
4	46773103	46773151	49	*	strongHyper	0.23	9.79e-05	Distal Intergenic	4	46797201	46798328	1128	-	CG	ENSGALG00000032545
4	46795527	46795544	18	*	strongHyper	0.227	9.5e-05	Distal Intergenic	4	46797201	46798328	1128	-	CG	ENSGALG00000032545
4	46796904	46797396	493	*	strongHypo	-0.206	7.78e-18	Exon (transcript:ENSGALT00000051056/ENSGALG00000032545, exon 5 of 5)	4	46797201	46798328	1128	-	CG	ENSGALG00000032545
4	47367685	47367699	15	*	strongHypo	-0.223	6.65e-07	Distal Intergenic	4	47550157	47553339	3183	-	CG	ENSGALG00000054035
4	47972836	47972896	61	*	strongHypo	-0.208	0.00045	Distal Intergenic	4	47983446	48374220	390775	+	CG	ENSGALG00000011319
4	49714709	49714866	158	*	strongHypo	-0.264	5.93e-07	Distal Intergenic	4	49658327	49708196	49870	-	CG	ENSGALG00000011476
4	54923831	54923895	65	*	strongHyper	0.273	3.32e-05	Intron (transcript:ENSGALT00000019581/ENSGALG00000011998, intron 2 of 22)	4	54922265	54969632	47368	+	CG	ENSGALG00000011998
4	57230337	57230437	101	*	strongHyper	0.209	0.00406	Distal Intergenic	4	57218817	57223543	4727	-	CG	ENSGALG00000037129
4	57785131	57785156	26	*	strongHypo	-0.22	1.01e-08	Intron (transcript:ENSGALT00000075932/ENSGALG00000042492, intron 1 of 3)	4	57785050	57798919	13870	+	CG	ENSGALG00000042492
4	57798974	57799045	72	*	strongHypo	-0.209	3.71e-18	Distal Intergenic	4	57794829	57798938	4110	+	CG	ENSGALG00000042492
4	57801652	57801756	105	*	strongHypo	-0.27	9.29e-10	Distal Intergenic	4	57794829	57798938	4110	+	CG	ENSGALG00000042492
4	58655271	58655583	313	*	strongHyper	0.21	3.21e-07	Intron (transcript:ENSGALT00000019955/ENSGALG00000012219, intron 13 of 15)	4	58597982	58837212	239231	-	CG	ENSGALG00000012219
4	60505189	60505212	24	*	strongHypo	-0.217	0.00452	Distal Intergenic	4	60301963	60491846	189884	-	CG	ENSGALG00000039498
4	63219276	63219347	72	*	strongHyper	0.212	9.39e-06	Intron (transcript:ENSGALT00000069097/ENSGALG00000013661, intron 1 of 13)	4	63178948	63206134	27187	-	CG	ENSGALG00000013655
4	65380009	65380151	143	*	strongHypo	-0.207	8.21e-05	Distal Intergenic	4	65398425	65429966	31542	-	CG	ENSGALG00000013929
4	66347148	66347450	303	*	strongHyper	0.228	1.98e-05	Intron (transcript:ENSGALT00000095464/ENSGALG00000014103, intron 1 of 61)	4	66324529	66439427	114899	+	CG	ENSGALG00000014103
4	68105765	68105774	10	*	strongHypo	-0.222	2.84e-05	Distal Intergenic	4	68051862	68086837	34976	-	CG	ENSGALG00000023032
4	68529293	68529346	54	*	strongHyper	0.222	1.05e-06	Intron (transcript:ENSGALT00000091383/ENSGALG00000051022, intron 3 of 5)	4	68509592	68515621	6030	-	CG	ENSGALG00000014258
4	68893327	68893332	6	*	strongHyper	0.22	1.54e-05	Intron (transcript:ENSGALT00000077417/ENSGALG00000014267, intron 1 of 1)	4	68865637	68933834	68198	+	CG	ENSGALG00000014267
4	68995480	68995544	65	*	strongHypo	-0.21	3.17e-05	Distal Intergenic	4	69001643	69004434	2792	-	CG	ENSGALG00000014277
4	73213652	73213870	219	*	strongHyper	0.208	0.00124	Distal Intergenic	4	73203371	73210227	6857	+	CG	ENSGALG00000030801
4	73562612	73562669	58	*	strongHyper	0.257	0.000224	Distal Intergenic	4	73567819	73587984	20166	+	CG	ENSGALG00000043283
4	73667344	73667390	47	*	strongHyper	0.28	2.78e-05	5' UTR	4	73665483	73667513	2031	-	CG	ENSGALG00000018557
4	73848366	73848495	130	*	strongHyper	0.213	0.000318	Distal Intergenic	4	73938490	74073870	135381	+	CG	ENSGALG00000042851
4	76597398	76597413	16	*	strongHypo	-0.27	2.21e-05	Distal Intergenic	4	76602399	76622926	20528	-	CG	ENSGALG00000014508
4	78807688	78807858	171	*	strongHypo	-0.229	2.32e-05	3' UTR	4	78805627	78808134	2508	+	CG	ENSGALG00000015013
4	79525317	79525378	62	*	strongHypo	-0.282	3.72e-05	Distal Intergenic	4	79483567	79516954	33388	+	CG	ENSGALG00000015529
4	81338566	81338589	24	*	strongHypo	-0.255	2.34e-06	Distal Intergenic	4	81401297	81403526	2230	-	CG	ENSGALG00000015599
4	82461117	82461136	20	*	strongHyper	0.225	9.41e-05	Distal Intergenic	4	82441244	82449180	7937	+	CG	ENSGALG00000015666
4	83486856	83486906	51	*	strongHypo	-0.239	4.79e-07	Distal Intergenic	4	83408777	83460342	51566	-	CG	ENSGALG00000015708
4	84121868	84121987	120	*	strongHyper	0.233	4.64e-05	Distal Intergenic	4	83973112	84040349	67238	+	CG	ENSGALG00000015713
4	84272091	84272129	39	*	strongHypo	-0.213	1.61e-05	Distal Intergenic	4	84414007	84423443	9437	+	CG	ENSGALG00000035650
4	84421791	84421857	67	*	strongHypo	-0.227	3.54e-05	Intron (transcript:ENSGALT00000053155/ENSGALG00000035650, intron 3 of 3)	4	84414007	84423443	9437	+	CG	ENSGALG00000035650
4	85293911	85293933	23	*	strongHyper	0.202	0.00049	Distal Intergenic	4	85314167	85334055	19889	+	CG	ENSGALG00000033083
4	85539576	85539742	167	*	strongHypo	-0.206	0.00553	Intron (transcript:ENSGALT00000095594/ENSGALG00000050058, intron 6 of 6)	4	85516799	85536405	19607	-	CG	ENSGALG00000050058
4	85758725	85758744	20	*	strongHyper	0.297	6.73e-05	Intron (transcript:ENSGALT00000086588/ENSGALG00000044755, intron 5 of 5)	4	85760692	85763038	2347	-	CG	ENSGALG00000051050
4	87566157	87566179	23	*	strongHypo	-0.247	5.58e-05	Intron (transcript:ENSGALT00000025728/ENSGALG00000027853, intron 11 of 16)	4	87571874	87575381	3508	+	CG	ENSGALG00000015967
4	89163011	89163091	81	*	strongHypo	-0.207	6.47e-05	Distal Intergenic	4	89176735	89302505	125771	+	CG	ENSGALG00000016034
4	89737527	89737720	194	*	strongHypo	-0.273	5.37e-05	Promoter (<=1kb)	4	89737708	89761162	23455	+	CG	ENSGALG00000047393
4	90806459	90806656	198	*	strongHypo	-0.206	6.23e-09	Promoter (1-2kb)	4	90807622	90815932	8311	+	CG	ENSGALG00000036142
4	90808477	90808554	78	*	strongHyper	0.301	2.42e-05	Exon (transcript:ENSGALT00000104440/ENSGALG00000036142, exon 2 of 12)	4	90807622	90815932	8311	+	CG	ENSGALG00000036142
4	90843967	90844312	346	*	strongHypo	-0.217	0.0023	Exon (transcript:ENSGALT00000073493/ENSGALG00000036547, exon 39 of 50)	4	90826518	90836978	10461	+	CG	ENSGALG00000030148
4	90885032	90885062	31	*	strongHypo	-0.203	4.52e-05	Exon (transcript:ENSGALT00000073493/ENSGALG00000036547, exon 15 of 50)	4	90839747	90892554	52808	-	CG	ENSGALG00000036547
4	90935012	90935322	311	*	strongHyper	0.213	0.000272	Intron (transcript:ENSGALT00000051878/ENSGALG00000031211, intron 1 of 1)	4	90933015	90936387	3373	+	CG	ENSGALG00000031211
4	91209861	91209885	25	*	strongHyper	0.474	1.86e-05	Intron (transcript:ENSGALT00000092858/ENSGALG00000049119, intron 22 of 22)	4	91173719	91213573	39855	-	CG	ENSGALG00000049119
5	180964	180982	19	*	strongHyper	0.319	8.28e-05	Promoter (<=1kb)	5	178109	180096	1988	-	CG	ENSGALG00000040120
5	237102	237200	99	*	strongHypo	-0.225	7.79e-05	Exon (transcript:ENSGALT00000050674/ENSGALG00000042641, exon 4 of 17)	5	233987	238674	4688	-	CG	ENSGALG00000042641
5	355256	355365	110	*	strongHypo	-0.231	1.56e-05	Intron (transcript:ENSGALT00000057682/ENSGALG00000043139, intron 6 of 8)	5	346692	347501	810	+	CG	ENSGALG00000045169
5	447557	447576	20	*	strongHyper	0.275	1.57e-05	Intron (transcript:ENSGALT00000054574/ENSGALG00000041253, intron 1 of 20)	5	446077	478889	32813	+	CG	ENSGALG00000041253
5	863349	863490	142	*	strongHyper	0.215	2.17e-05	Distal Intergenic	5	875773	882206	6434	+	CG	ENSGALG00000034605
5	865308	865330	23	*	strongHyper	0.266	0.00046	Distal Intergenic	5	875773	882206	6434	+	CG	ENSGALG00000034605
5	1019542	1019587	46	*	strongHypo	-0.286	0.000142	Promoter (<=1kb)	5	1019913	1035629	15717	+	CG	ENSGALG00000040267
5	1339149	1339189	41	*	strongHyper	0.253	7.54e-06	Intron (transcript:ENSGALT00000099548/ENSGALG00000030151, intron 2 of 11)	5	1279266	1281024	1759	+	CG	ENSGALG00000044550
5	1518343	1518392	50	*	strongHypo	-0.257	4.35e-05	Distal Intergenic	5	1329740	1496599	166860	-	CG	ENSGALG00000030151
5	1854396	1854487	92	*	strongHypo	-0.22	0.00738	3' UTR	5	1847182	1851872	4691	+	CG	ENSGALG00000032496
5	2008216	2008225	10	*	strongHypo	-0.265	0.000144	Intron (transcript:ENSGALT00000107084/ENSGALG00000003999, intron 2 of 39)	5	1960331	2261543	301213	+	CG	ENSGALG00000003999
5	2016310	2016375	66	*	strongHyper	0.23	0.000113	Intron (transcript:ENSGALT00000107084/ENSGALG00000003999, intron 2 of 39)	5	1960331	2261543	301213	+	CG	ENSGALG00000003999
5	5691181	5691243	63	*	strongHypo	-0.251	1.69e-06	Intron (transcript:ENSGALT00000019788/ENSGALG00000012115, intron 3 of 8)	5	5686041	5713903	27863	-	CG	ENSGALG00000012115
5	5711197	5711220	24	*	strongHyper	0.256	4.88e-05	Intron (transcript:ENSGALT00000019788/ENSGALG00000012115, intron 8 of 8)	5	5686041	5713903	27863	-	CG	ENSGALG00000012115
5	5868098	5868244	147	*	strongHyper	0.222	2.46e-08	Promoter (1-2kb)	5	5869833	5891566	21734	+	CG	ENSGALG00000012030
5	5990301	5990321	21	*	strongHypo	-0.249	6.42e-06	Promoter (2-3kb)	5	5992970	5994869	1900	+	CG	ENSGALG00000048040
5	5999234	5999275	42	*	strongHypo	-0.236	0.000715	Promoter (<=1kb)	5	6000023	6001640	1618	+	CG	ENSGALG00000044298
5	6833701	6833771	71	*	strongHypo	-0.262	5.58e-05	Distal Intergenic	5	6652202	6815435	163234	-	CG	ENSGALG00000038775
5	7163587	7163640	54	*	strongHyper	0.275	4.21e-05	Promoter (<=1kb)	5	7054297	7162808	108512	-	CG	ENSGALG00000012020
5	7218176	7218215	40	*	strongHypo	-0.259	5.19e-07	Intron (transcript:ENSGALT00000019117/ENSGALG00000011695, intron 15 of 15)	5	7168359	7213195	44837	-	CG	ENSGALG00000011695
5	7218939	7218955	17	*	strongHyper	0.224	3.51e-05	Intron (transcript:ENSGALT00000019117/ENSGALG00000011695, intron 15 of 15)	5	7166886	7224571	57686	-	CG	ENSGALG00000011695
5	8141344	8141372	29	*	strongHyper	0.222	0.00211	Distal Intergenic	5	8004041	8091334	87294	-	CG	ENSGALG00000005415
5	8437477	8437487	11	*	strongHyper	0.236	1.04e-06	Intron (transcript:ENSGALT00000043792/ENSGALG00000005569, intron 13 of 28)	5	8423475	8474884	51410	-	CG	ENSGALG00000005569
5	9501529	9501778	250	*	strongHyper	0.214	6.7e-07	Distal Intergenic	5	9534149	9568096	33948	-	CG	ENSGALG00000005750
5	12547494	12547554	61	*	strongHyper	0.26	2.92e-06	Intron (transcript:ENSGALT00000010072/ENSGALG00000006231, intron 1 of 10)	5	12523791	12654177	130387	-	CG	ENSGALG00000006231
5	12795705	12795777	73	*	strongHyper	0.378	2.84e-06	Exon (transcript:ENSGALT00000010272/ENSGALG00000006355, exon 3 of 6)	5	12791511	12803475	11965	-	CG	ENSGALG00000006355
5	14485032	14485232	201	*	strongHyper	0.291	9.26e-05	Intron (transcript:ENSGALT00000092347/ENSGALG00000006608, intron 8 of 8)	5	14479897	14510671	30775	+	CG	ENSGALG00000030499
5	15459847	15459858	12	*	strongHyper	0.25	2.08e-05	3' UTR	5	15355812	15459759	103948	+	CG	ENSGALG00000006830
5	16032160	16032212	53	*	strongHyper	0.386	7.62e-09	Intron (transcript:ENSGALT00000069515/ENSGALG00000039335, intron 2 of 9)	5	16016176	16051789	35614	+	CG	ENSGALG00000039335
5	16566391	16566419	29	*	strongHyper	0.284	3.36e-08	Distal Intergenic	5	16487533	16507831	20299	+	CG	ENSGALG00000020488
5	16981727	16981966	240	*	strongHypo	-0.22	6.78e-15	Promoter (2-3kb)	5	16966656	16979956	13301	-	CG	ENSGALG00000007203
5	17989657	17989857	201	*	strongHypo	-0.263	1.62e-08	Intron (transcript:ENSGALT00000064540/ENSGALG00000041808, intron 1 of 25)	5	17981909	18052740	70832	+	CG	ENSGALG00000041808
5	18824348	18824361	14	*	strongHypo	-0.255	0.0106	Intron (transcript:ENSGALT00000063214/ENSGALG00000047061, intron 2 of 2)	5	18776803	18784074	7272	-	CG	ENSGALG00000052396
5	19224377	19224609	233	*	strongHypo	-0.226	1.9e-06	Intron (transcript:ENSGALT00000077825/ENSGALG00000039080, intron 7 of 13)	5	19192093	19248208	56116	+	CG	ENSGALG00000039080
5	19251097	19251145	49	*	strongHyper	0.298	1.08e-06	Distal Intergenic	5	19192093	19248208	56116	+	CG	ENSGALG00000039080
5	21853206	21853288	83	*	strongHyper	0.21	2.83e-06	Intron (transcript:ENSGALT00000052146/ENSGALG00000036787, intron 3 of 10)	5	21884897	21900048	15152	+	CG	ENSGALG00000041309
5	22190050	22190084	35	*	strongHypo	-0.231	0.000429	Distal Intergenic	5	22211473	22245391	33919	+	CG	ENSGALG00000038217
5	23953102	23953133	32	*	strongHypo	-0.212	0.000127	Intron (transcript:ENSGALT00000013673/ENSGALG00000008393, intron 10 of 11)	5	23934630	23975322	40693	-	CG	ENSGALG00000008393
5	24028397	24028467	71	*	strongHypo	-0.322	4.73e-05	Intron (transcript:ENSGALT00000101057/ENSGALG00000008403, intron 1 of 17)	5	24037584	24128129	90546	+	CG	ENSGALG00000008403
5	24238057	24238348	292	*	strongHypo	-0.237	1.48e-07	Intron (transcript:ENSGALT00000036105/ENSGALG00000022531, intron 2 of 2)	5	24237569	24241495	3927	-	CG	ENSGALG00000022531
5	25177703	25177837	135	*	strongHypo	-0.247	7.91e-05	Intron (transcript:ENSGALT00000014067/ENSGALG00000008631, intron 12 of 18)	5	25195649	25251697	56049	+	CG	ENSGALG00000008653
5	25275346	25275455	110	*	strongHypo	-0.25	1.26e-05	Intron (transcript:ENSGALT00000014145/ENSGALG00000052873, intron 2 of 31)	5	25266455	25356420	89966	+	CG	ENSGALG00000052873
5	26519471	26519569	99	*	strongHyper	0.237	0.000181	Intron (transcript:ENSGALT00000015137/ENSGALG00000009300, intron 10 of 11)	5	26485906	26521383	35478	+	CG	ENSGALG00000009300
5	28291926	28291938	13	*	strongHypo	-0.233	1.45e-05	Intron (transcript:ENSGALT00000015383/ENSGALG00000009452, intron 14 of 14)	5	28252274	28309388	57115	-	CG	ENSGALG00000009452
5	28424517	28424544	28	*	strongHyper	0.257	3.17e-06	Promoter (2-3kb)	5	28427292	28508904	81613	+	CG	ENSGALG00000042458
5	28565736	28565956	221	*	strongHypo	-0.285	2.86e-07	Distal Intergenic	5	28553320	28555369	2050	+	CG	ENSGALG00000039228
5	28590227	28590277	51	*	strongHypo	-0.202	2.3e-07	Distal Intergenic	5	28553320	28555369	2050	+	CG	ENSGALG00000039228
5	31440361	31440420	60	*	strongHyper	0.254	5.91e-06	Intron (transcript:ENSGALT00000060228/ENSGALG00000039118, intron 2 of 12)	5	31437974	31606534	168561	+	CG	ENSGALG00000039118
5	31441990	31442016	27	*	strongHypo	-0.259	3.82e-06	Intron (transcript:ENSGALT00000060228/ENSGALG00000039118, intron 5 of 12)	5	31437974	31606534	168561	+	CG	ENSGALG00000039118
5	31643234	31643266	33	*	strongHypo	-0.241	0.000525	Distal Intergenic	5	31693369	31766409	73041	-	CG	ENSGALG00000009801
5	34745044	34745064	21	*	strongHypo	-0.238	2.47e-06	Intron (transcript:ENSGALT00000052755/ENSGALG00000009983, intron 4 of 8)	5	34744468	34788246	43779	+	CG	ENSGALG00000009983
5	37376911	37377230	320	*	strongHyper	0.23	5.78e-11	Distal Intergenic	5	37377807	37382222	4416	-	CG	ENSGALG00000032713
5	37911583	37911590	8	*	strongHyper	0.293	8.28e-05	Exon (transcript:ENSGALT00000016576/ENSGALG00000010197, exon 9 of 12)	5	37907101	37914653	7553	+	CG	ENSGALG00000010197
5	38165655	38165894	240	*	strongHyper	0.3	1.99e-07	Intron (transcript:ENSGALT00000091669/ENSGALG00000010258, intron 26 of 33)	5	38136479	38138708	2230	+	CG	ENSGALG00000010237
5	38167888	38168015	128	*	strongHypo	-0.215	8.26e-06	Intron (transcript:ENSGALT00000091669/ENSGALG00000010258, intron 27 of 33)	5	38136479	38138708	2230	+	CG	ENSGALG00000010237
5	38450898	38450939	42	*	strongHyper	0.216	9.32e-06	Distal Intergenic	5	38459491	38481098	21608	+	CG	ENSGALG00000010322
5	38466890	38467025	136	*	strongHyper	0.202	3.18e-05	Intron (transcript:ENSGALT00000097372/ENSGALG00000010322, intron 1 of 3)	5	38465596	38480354	14759	+	CG	ENSGALG00000010322
5	39146183	39146310	128	*	strongHyper	0.255	2.61e-06	Distal Intergenic	5	39094027	39104510	10484	-	CG	ENSGALG00000010372
5	44295320	44295591	272	*	strongHypo	-0.254	3.68e-05	Intron (transcript:ENSGALT00000061412/ENSGALG00000010680, intron 19 of 19)	5	44183260	44303401	120142	-	CG	ENSGALG00000010680
5	45102891	45102930	40	*	strongHyper	0.211	8.36e-06	Intron (transcript:ENSGALT00000101381/ENSGALG00000034898, intron 1 of 9)	5	45084388	45094601	10214	+	CG	ENSGALG00000010820
5	47618013	47618168	156	*	strongHyper	0.249	7.61e-07	Distal Intergenic	5	47980006	48068279	88274	-	CG	ENSGALG00000031862
5	48401445	48401506	62	*	strongHypo	-0.3	1.47e-06	Distal Intergenic	5	48411424	48530200	118777	+	CG	ENSGALG00000039735
5	50284133	50284227	95	*	strongHypo	-0.243	0.00142	Distal Intergenic	5	50298314	50318822	20509	+	CG	ENSGALG00000011443
5	52862396	52862711	316	*	strongHyper	0.264	6.23e-06	Intron (transcript:ENSGALT00000019132/ENSGALG00000011705, intron 3 of 17)	5	52935364	52938063	2700	+	CG	ENSGALG00000033813
5	52936884	52936900	17	*	strongHyper	0.218	1.48e-05	Intron (transcript:ENSGALT00000057576/ENSGALG00000033813, intron 3 of 3)	5	52935364	52938063	2700	+	CG	ENSGALG00000033813
5	54614495	54614626	132	*	strongHyper	0.226	2.4e-07	Distal Intergenic	5	54616844	54619695	2852	-	CG	ENSGALG00000020359
5	54786477	54786482	6	*	strongHyper	0.279	0.000134	Promoter (1-2kb)	5	54775094	54784642	9549	-	CG	ENSGALG00000011922
5	55293353	55293455	103	*	strongHypo	-0.308	3.64e-10	Exon (transcript:ENSGALT00000019620/ENSGALG00000012023, exon 4 of 4)	5	55293165	55300584	7420	-	CG	ENSGALG00000012023
5	55846747	55846969	223	*	strongHypo	-0.264	1.33e-05	Distal Intergenic	5	55759095	55769932	10838	-	CG	ENSGALG00000012101
5	56090592	56090642	51	*	strongHyper	0.275	0.000113	Intron (transcript:ENSGALT00000019792/ENSGALG00000012118, intron 13 of 15)	5	56071886	56100318	28433	-	CG	ENSGALG00000012118
5	56615449	56615718	270	*	strongHyper	0.207	4.26e-05	Intron (transcript:ENSGALT00000063249/ENSGALG00000041790, intron 11 of 11)	5	56558643	56624336	65694	-	CG	ENSGALG00000041790
5	56622219	56622231	13	*	strongHypo	-0.211	7.89e-06	Intron (transcript:ENSGALT00000063249/ENSGALG00000041790, intron 11 of 11)	5	56558643	56624336	65694	-	CG	ENSGALG00000041790
5	57090811	57090817	7	*	strongHypo	-0.266	1.78e-06	Intron (transcript:ENSGALT00000019970/ENSGALG00000012228, intron 12 of 16)	5	57049205	57050824	1620	+	CG	ENSGALG00000047825
5	57501955	57502187	233	*	strongHyper	0.213	7.55e-07	Distal Intergenic	5	57738424	57745588	7165	+	CG	ENSGALG00000012230
5	58033827	58033857	31	*	strongHypo	-0.238	8.56e-09	Exon (transcript:ENSGALT00000020162/ENSGALG00000012339, exon 7 of 13)	5	58016047	58042735	26689	+	CG	ENSGALG00000012339
5	58419946	58420037	92	*	strongHyper	0.409	1.01e-08	Intron (transcript:ENSGALT00000020309/ENSGALG00000012425, intron 7 of 15)	5	58397792	58403918	6127	-	CG	ENSGALG00000012414
5	58432870	58432889	20	*	strongHypo	-0.214	1.58e-06	Intron (transcript:ENSGALT00000020309/ENSGALG00000012425, intron 13 of 15)	5	58413781	58449844	36064	-	CG	ENSGALG00000012425
5	58581460	58581634	175	*	strongHypo	-0.227	5.84e-05	Distal Intergenic	5	58463837	58525746	61910	-	CG	ENSGALG00000012426
5	58672656	58672748	93	*	strongHypo	-0.268	1.55e-05	Distal Intergenic	5	58714564	58717395	2832	-	CG	ENSGALG00000012429
5	59030934	59031025	92	*	strongHyper	0.258	0.044	Distal Intergenic	5	59000367	59011185	10819	+	CG	ENSGALG00000012489
6	1081653	1082090	438	*	strongHyper	0.3	3.4e-21	Distal Intergenic	6	985563	992761	7199	-	CG	ENSGALG00000050205
6	2298845	2298951	107	*	strongHypo	-0.208	9.25e-06	Distal Intergenic	6	2282853	2284631	1779	-	CG	ENSGALG00000053215
6	3345719	3345822	104	*	strongHypo	-0.386	0.000185	Intron (transcript:ENSGALT00000003136/ENSGALG00000002015, intron 4 of 4)	6	3352386	3354716	2331	+	CG	ENSGALG00000030461
6	3635456	3635465	10	*	strongHyper	0.235	0.000172	Distal Intergenic	6	3650070	3681305	31236	-	CG	ENSGALG00000002289
6	5668800	5668855	56	*	strongHypo	-0.236	6.12e-07	Distal Intergenic	6	5520195	5598425	78231	-	CG	ENSGALG00000002555
6	6528508	6528811	304	*	strongHyper	0.296	8.61e-07	Distal Intergenic	6	7005075	7289252	284178	+	CG	ENSGALG00000002744
6	7000954	7000967	14	*	strongHyper	0.262	2.46e-06	Distal Intergenic	6	7005075	7289252	284178	+	CG	ENSGALG00000002744
6	9039764	9039932	169	*	strongHyper	0.203	1.65e-05	Intron (transcript:ENSGALT00000053154/ENSGALG00000031534, intron 7 of 8)	6	8972573	9078177	105605	-	CG	ENSGALG00000031534
6	9528766	9528773	8	*	strongHyper	0.244	0.000373	Intron (transcript:ENSGALT00000041033/ENSGALG00000003135, intron 2 of 41)	6	9566250	9766762	200513	+	CG	ENSGALG00000003135
6	10965478	10965491	14	*	strongHyper	0.304	7.35e-05	Distal Intergenic	6	10918336	10919304	969	+	CG	ENSGALG00000003814
6	12189233	12189260	28	*	strongHypo	-0.212	5.06e-05	Intron (transcript:ENSGALT00000089611/ENSGALG00000026019, intron 5 of 9)	6	12181528	12208613	27086	+	CG	ENSGALG00000026019
6	12203874	12204142	269	*	strongHypo	-0.215	7.45e-06	Intron (transcript:ENSGALT00000089611/ENSGALG00000026019, intron 9 of 9)	6	12209119	12212113	2995	+	CG	ENSGALG00000049951
6	12473397	12473522	126	*	strongHypo	-0.213	0.0232	Promoter (<=1kb)	6	12473957	12503037	29081	+	CG	ENSGALG00000004569
6	12687745	12687781	37	*	strongHyper	0.401	1.66e-06	Exon (transcript:ENSGALT00000040590/ENSGALG00000024056, exon 3 of 3)	6	12685653	12688272	2620	+	CG	ENSGALG00000024056
6	12897234	12897303	70	*	strongHypo	-0.217	0.000314	Distal Intergenic	6	12886667	12889967	3301	+	CG	ENSGALG00000047037
6	13105299	13105310	12	*	strongHypo	-0.276	1.49e-05	Promoter (2-3kb)	6	13095237	13103157	7921	-	CG	ENSGALG00000004809
6	15520415	15520456	42	*	strongHypo	-0.228	4.94e-05	Distal Intergenic	6	15415982	15419961	3980	+	CG	ENSGALG00000051505
6	15978343	15978355	13	*	strongHypo	-0.234	9.64e-06	Intron (transcript:ENSGALT00000076547/ENSGALG00000005057, intron 2 of 10)	6	15829762	15916612	86851	-	CG	ENSGALG00000005035
6	16108244	16108294	51	*	strongHypo	-0.236	5.96e-05	Intron (transcript:ENSGALT00000076547/ENSGALG00000005057, intron 7 of 10)	6	15948142	16212049	263908	-	CG	ENSGALG00000005057
6	16482978	16482991	14	*	strongHypo	-0.27	9.27e-08	Intron (transcript:ENSGALT00000008159/ENSGALG00000005088, intron 5 of 16)	6	16558510	16661215	102706	+	CG	ENSGALG00000005107
6	17976916	17977179	264	*	strongHyper	0.25	3.09e-06	Exon (transcript:ENSGALT00000075370/ENSGALG00000005689, exon 5 of 10)	6	17930807	18009556	78750	-	CG	ENSGALG00000005689
6	17993450	17993461	12	*	strongHypo	-0.354	3.37e-05	Intron (transcript:ENSGALT00000075370/ENSGALG00000005689, intron 7 of 9)	6	17930807	18009556	78750	-	CG	ENSGALG00000005689
6	18171089	18171185	97	*	strongHyper	0.238	1.35e-05	Distal Intergenic	6	18236535	18246423	9889	-	CG	ENSGALG00000005698
6	19978244	19978320	77	*	strongHyper	0.238	4.03e-06	Distal Intergenic	6	19964195	19969503	5309	+	CG	ENSGALG00000026808
6	21210761	21210784	24	*	strongHypo	-0.274	3.65e-05	Distal Intergenic	6	21081566	21200763	119198	-	CG	ENSGALG00000039528
6	23100422	23100442	21	*	strongHyper	0.432	7.74e-06	Exon (transcript:ENSGALT00000012100/ENSGALG00000007484, exon 2 of 9)	6	23099863	23103500	3638	+	CG	ENSGALG00000007484
6	23108372	23108485	114	*	strongHyper	0.239	1.97e-06	Exon (transcript:ENSGALT00000012106/ENSGALG00000007489, exon 8 of 12)	6	23116734	23202994	86261	+	CG	ENSGALG00000007508
6	23230912	23230954	43	*	strongHyper	0.326	1.31e-05	Distal Intergenic	6	23234581	23244162	9582	+	CG	ENSGALG00000017378
6	24003376	24003408	33	*	strongHyper	0.214	1.19e-05	Distal Intergenic	6	23992226	23998712	6487	-	CG	ENSGALG00000007831
6	24013611	24013892	282	*	strongHyper	0.234	1.85e-07	Distal Intergenic	6	24015945	24019958	4014	-	CG	ENSGALG00000007837
6	24024599	24024618	20	*	strongHyper	0.373	0.00015	Exon (transcript:ENSGALT00000107472/ENSGALG00000023621, exon 7 of 9)	6	24023221	24026186	2966	-	CG	ENSGALG00000023621
6	24049370	24049713	344	*	strongHypo	-0.226	5.83e-06	Promoter (1-2kb)	6	24043811	24048263	4453	-	CG	ENSGALG00000026957
6	24254663	24254682	20	*	strongHyper	0.202	0.00141	Distal Intergenic	6	24231051	24250341	19291	+	CG	ENSGALG00000036785
6	24316985	24317129	145	*	strongHyper	0.28	2.12e-08	Promoter (<=1kb)	6	24317980	24339647	21668	+	CG	ENSGALG00000041010
6	24476301	24476405	105	*	strongHyper	0.208	5.19e-10	Promoter (<=1kb)	6	24461635	24476058	14424	-	CG	ENSGALG00000008179
6	24574827	24574832	6	*	strongHyper	0.311	8.89e-06	Exon (transcript:ENSGALT00000056557/ENSGALG00000008265, exon 16 of 28)	6	24565603	24582928	17326	+	CG	ENSGALG00000008265
6	28146768	28146884	117	*	strongHyper	0.203	3.15e-07	Intron (transcript:ENSGALT00000014436/ENSGALG00000008883, intron 4 of 13)	6	28006780	28176498	169719	+	CG	ENSGALG00000008883
6	28170950	28170964	15	*	strongHypo	-0.214	2.24e-05	Intron (transcript:ENSGALT00000014436/ENSGALG00000008883, intron 13 of 13)	6	28006780	28176498	169719	+	CG	ENSGALG00000008883
6	28258015	28258289	275	*	strongHypo	-0.304	0.000923	Distal Intergenic	6	28388027	28407872	19846	+	CG	ENSGALG00000008905
6	28316137	28316209	73	*	strongHyper	0.27	6.58e-06	Distal Intergenic	6	28388027	28407872	19846	+	CG	ENSGALG00000008905
6	29099077	29099174	98	*	strongHypo	-0.226	9.21e-06	Intron (transcript:ENSGALT00000092670/ENSGALG00000009152, intron 1 of 26)	6	29096845	29464269	367425	+	CG	ENSGALG00000009152
6	30236687	30236728	42	*	strongHyper	0.335	1.51e-06	3' UTR	6	30232675	30236498	3824	+	CG	ENSGALG00000009302
6	30237936	30237953	18	*	strongHyper	0.238	0.000719	Distal Intergenic	6	30232675	30236498	3824	+	CG	ENSGALG00000009302
6	30238359	30238482	124	*	strongHyper	0.217	5.48e-06	Distal Intergenic	6	30232675	30236498	3824	+	CG	ENSGALG00000009302
6	31840432	31840599	168	*	strongHypo	-0.205	8.07e-06	Intron (transcript:ENSGALT00000038732/ENSGALG00000009495, intron 3 of 16)	6	31834743	31906927	72185	-	CG	ENSGALG00000009495
6	32547895	32547973	79	*	strongHyper	0.204	4.2e-05	Distal Intergenic	6	32458913	32470394	11482	+	CG	ENSGALG00000009681
6	32657629	32657806	178	*	strongHypo	-0.228	8.06e-10	Distal Intergenic	6	32678749	32691860	13112	+	CG	ENSGALG00000009684
6	33081153	33081228	76	*	strongHypo	-0.245	1.44e-06	Distal Intergenic	6	33084591	33085682	1092	-	CG	ENSGALG00000009718
6	33415782	33415940	159	*	strongHypo	-0.226	2.91e-06	Distal Intergenic	6	33448529	33469510	20982	+	CG	ENSGALG00000013685
6	34136569	34136653	85	*	strongHypo	-0.23	1.44e-05	Distal Intergenic	6	34153579	34156676	3098	+	CG	ENSGALG00000052512
6	34818357	34818372	16	*	strongHypo	-0.224	2.12e-07	Distal Intergenic	6	34943123	35085265	142143	+	CG	ENSGALG00000042949
6	34919782	34919912	131	*	strongHyper	0.218	1.33e-07	Distal Intergenic	6	34943123	35085265	142143	+	CG	ENSGALG00000042949
6	35086016	35086109	94	*	strongHypo	-0.234	0.000114	Distal Intergenic	6	35112704	35223797	111094	-	CG	ENSGALG00000010461
6	35225864	35225906	43	*	strongHyper	0.21	6.33e-06	Promoter (2-3kb)	6	35112704	35223797	111094	-	CG	ENSGALG00000010461
6	35226817	35226882	66	*	strongHyper	0.212	0.000348	Intron (transcript:ENSGALT00000060399/ENSGALG00000010461, intron 16 of 16)	6	35112704	35223797	111094	-	CG	ENSGALG00000010461
6	35572542	35572781	240	*	strongHypo	-0.219	2.21e-06	Intron (transcript:ENSGALT00000017051/ENSGALG00000010470, intron 9 of 12)	6	35538901	35604326	65426	-	CG	ENSGALG00000010470
6	35839825	35839837	13	*	strongHypo	-0.391	0.000238	3' UTR	6	35825582	35837204	11623	+	CG	ENSGALG00000010490
6	35922171	35922281	111	*	strongHypo	-0.29	1.44e-05	Intron (transcript:ENSGALT00000017083/ENSGALG00000010491, intron 1 of 2)	6	35920340	35936635	16296	+	CG	ENSGALG00000010491
7	66142	66172	31	*	strongHypo	-0.349	2.11e-07	Distal Intergenic	7	93419	111688	18270	-	CG	ENSGALG00000037778
7	66749	66913	165	*	strongHyper	0.207	1.1e-17	Distal Intergenic	7	93419	111688	18270	-	CG	ENSGALG00000037778
7	108468	108519	52	*	strongHypo	-0.253	0.000271	Intron (transcript:ENSGALT00000080972/ENSGALG00000037778, intron 6 of 6)	7	93419	111688	18270	-	CG	ENSGALG00000037778
7	2494584	2494594	11	*	strongHypo	-0.215	2.85e-05	Intron (transcript:ENSGALT00000004407/ENSGALG00000002789, intron 2 of 11)	7	2516708	2577037	60330	+	CG	ENSGALG00000002789
7	2710872	2710934	63	*	strongHypo	-0.261	7.91e-09	Intron (transcript:ENSGALT00000096268/ENSGALG00000051397, intron 6 of 6)	7	2708760	2714305	5546	+	CG	ENSGALG00000051397
7	4180945	4181000	56	*	strongHypo	-0.203	2.18e-05	Intron (transcript:ENSGALT00000039946/ENSGALG00000003472, intron 3 of 3)	7	4153280	4189147	35868	+	CG	ENSGALG00000003472
7	4287510	4287526	17	*	strongHypo	-0.226	0.000214	Intron (transcript:ENSGALT00000005620/ENSGALG00000003553, intron 19 of 54)	7	4211052	4254224	43173	-	CG	ENSGALG00000003484
7	5450089	5450129	41	*	strongHyper	0.241	2.04e-06	Intron (transcript:ENSGALT00000006438/ENSGALG00000004045, intron 16 of 16)	7	5234473	5435854	201382	-	CG	ENSGALG00000004045
7	5483999	5484009	11	*	strongHypo	-0.261	2e-06	Intron (transcript:ENSGALT00000006438/ENSGALG00000004045, intron 16 of 16)	7	5234473	5522177	287705	-	CG	ENSGALG00000004045
7	6736367	6736457	91	*	strongHypo	-0.203	2.55e-08	Distal Intergenic	7	6741231	6760769	19539	+	CG	ENSGALG00000005974
7	7046125	7046192	68	*	strongHyper	0.223	1.37e-05	Distal Intergenic	7	7010419	7011277	859	+	CG	ENSGALG00000050048
7	7974972	7975044	73	*	strongHyper	0.28	3.03e-06	Promoter (<=1kb)	7	7937367	7974968	37602	-	CG	ENSGALG00000033087
7	10132777	10132866	90	*	strongHyper	0.248	1.81e-07	Intron (transcript:ENSGALT00000012982/ENSGALG00000007996, intron 27 of 27)	7	10057110	10167732	110623	-	CG	ENSGALG00000007996
7	10163060	10163152	93	*	strongHyper	0.205	0.00153	Intron (transcript:ENSGALT00000012982/ENSGALG00000007996, intron 27 of 27)	7	10057110	10167732	110623	-	CG	ENSGALG00000007996
7	10252678	10252744	67	*	strongHypo	-0.247	3.16e-05	3' UTR	7	10239859	10249549	9691	+	CG	ENSGALG00000008128
7	10381472	10381639	168	*	strongHypo	-0.215	3.91e-05	Distal Intergenic	7	10323371	10366305	42935	-	CG	ENSGALG00000008113
7	10774426	10774458	33	*	strongHypo	-0.331	7.17e-06	Distal Intergenic	7	10794292	10917551	123260	-	CG	ENSGALG00000008135
7	10924196	10924270	75	*	strongHypo	-0.293	6.13e-12	5' UTR	7	10794292	10924557	130266	-	CG	ENSGALG00000008135
7	11055676	11055692	17	*	strongHyper	0.333	4.97e-07	Distal Intergenic	7	11020813	11026849	6037	-	CG	ENSGALG00000008145
7	11683759	11683935	177	*	strongHypo	-0.27	4.29e-06	Exon (transcript:ENSGALT00000048401/ENSGALG00000034973, exon 1 of 1)	7	11682384	11685456	3073	+	CG	ENSGALG00000034973
7	11812997	11813153	157	*	strongHyper	0.21	0.000687	Distal Intergenic	7	11821550	11914471	92922	+	CG	ENSGALG00000008459
7	12653345	12653406	62	*	strongHyper	0.239	2.07e-09	Distal Intergenic	7	12599657	12630183	30527	+	CG	ENSGALG00000029701
7	12684626	12684687	62	*	strongHyper	0.206	0.000374	Exon (transcript:ENSGALT00000075635/ENSGALG00000008621, exon 14 of 18)	7	12666450	12744588	78139	-	CG	ENSGALG00000008621
7	13034992	13035117	126	*	strongHyper	0.202	7.72e-06	Intron (transcript:ENSGALT00000094015/ENSGALG00000042645, intron 21 of 22)	7	12763689	13129732	366044	-	CG	ENSGALG00000042645
7	13904245	13904379	135	*	strongHypo	-0.215	3.2e-05	Distal Intergenic	7	13877069	13896783	19715	-	CG	ENSGALG00000008862
7	14005100	14005158	59	*	strongHyper	0.241	8.38e-06	Intron (transcript:ENSGALT00000014439/ENSGALG00000008885, intron 1 of 13)	7	13988323	14095263	106941	+	CG	ENSGALG00000008885
7	14469618	14469660	43	*	strongHyper	0.233	7.09e-06	Distal Intergenic	7	14520428	14573490	53063	-	CG	ENSGALG00000020793
7	14758524	14758689	166	*	strongHypo	-0.252	1.45e-05	Distal Intergenic	7	14780212	14809720	29509	+	CG	ENSGALG00000009001
7	16262104	16262186	83	*	strongHyper	0.263	9.38e-09	Distal Intergenic	7	16262309	16266918	4610	-	CG	ENSGALG00000023420
7	16318196	16318285	90	*	strongHyper	0.217	4.53e-07	Distal Intergenic	7	16319229	16321094	1866	-	CG	ENSGALG00000009274
7	17363463	17363516	54	*	strongHyper	0.221	0.000212	Intron (transcript:ENSGALT00000103771/ENSGALG00000035237, intron 5 of 19)	7	17331574	17339738	8165	-	CG	ENSGALG00000040833
7	17831821	17831862	42	*	strongHypo	-0.218	7.19e-07	5' UTR	7	17715353	17831994	116642	-	CG	ENSGALG00000034007
7	18222057	18222103	47	*	strongHypo	-0.239	1.8e-05	Intron (transcript:ENSGALT00000067302/ENSGALG00000034070, intron 14 of 16)	7	18202368	18226959	24592	-	CG	ENSGALG00000034070
7	21372320	21372332	13	*	strongHypo	-0.296	2.57e-06	Intron (transcript:ENSGALT00000067150/ENSGALG00000036378, intron 5 of 5)	7	21367600	21373226	5627	-	CG	ENSGALG00000036378
7	21674642	21674702	61	*	strongHyper	0.209	2.33e-05	Promoter (2-3kb)	7	21676826	21764152	87327	+	CG	ENSGALG00000011132
7	21996809	21996919	111	*	strongHypo	-0.226	1.13e-05	Promoter (<=1kb)	7	21930914	21996451	65538	-	CG	ENSGALG00000011172
7	22092149	22092182	34	*	strongHypo	-0.217	0.0102	Promoter (1-2kb)	7	22086695	22090999	4305	-	CG	ENSGALG00000011250
7	22268623	22268828	206	*	strongHyper	0.249	0.000168	Exon (transcript:ENSGALT00000018498/ENSGALG00000011335, exon 4 of 8)	7	22266262	22298170	31909	+	CG	ENSGALG00000011335
7	22489638	22489651	14	*	strongHyper	0.411	8.3e-05	Promoter (<=1kb)	7	22482907	22488774	5868	-	CG	ENSGALG00000026687
7	22645364	22645501	138	*	strongHypo	-0.233	0.000108	3' UTR	7	22607293	22645929	38637	+	CG	ENSGALG00000041013
7	22726084	22726139	56	*	strongHyper	0.202	0.000346	Distal Intergenic	7	22607293	22645929	38637	+	CG	ENSGALG00000041013
7	23661988	23662014	27	*	strongHypo	-0.267	8.33e-08	Exon (transcript:ENSGALT00000018803/ENSGALG00000011532, exon 4 of 8)	7	23656426	23668770	12345	+	CG	ENSGALG00000011532
7	23771255	23771314	60	*	strongHypo	-0.339	8.26e-08	Distal Intergenic	7	23682689	23766446	83758	+	CG	ENSGALG00000011541
7	25323316	25323377	62	*	strongHypo	-0.218	1.25e-07	Distal Intergenic	7	25353898	25421281	67384	+	CG	ENSGALG00000011596
7	25323730	25323807	78	*	strongHypo	-0.207	8.87e-06	Distal Intergenic	7	25353898	25421281	67384	+	CG	ENSGALG00000011596
7	25916786	25916894	109	*	strongHypo	-0.208	1.9e-06	Intron (transcript:ENSGALT00000018998/ENSGALG00000011630, intron 3 of 13)	7	25827826	25938046	110221	+	CG	ENSGALG00000011630
7	25929908	25929977	70	*	strongHypo	-0.206	1.87e-07	Intron (transcript:ENSGALT00000018998/ENSGALG00000011630, intron 5 of 13)	7	25827826	25938046	110221	+	CG	ENSGALG00000011630
7	25955679	25955846	168	*	strongHyper	0.261	3.21e-05	3' UTR	7	26038309	26066954	28646	-	CG	ENSGALG00000011635
7	26441717	26441751	35	*	strongHypo	-0.2	9.19e-05	Distal Intergenic	7	26448702	26471265	22564	-	CG	ENSGALG00000011677
7	26486891	26486949	59	*	strongHypo	-0.212	0.000119	Intron (transcript:ENSGALT00000077553/ENSGALG00000032632, intron 1 of 8)	7	26482244	26538765	56522	+	CG	ENSGALG00000032632
7	26598706	26599026	321	*	strongHypo	-0.238	0.000474	Intron (transcript:ENSGALT00000105496/ENSGALG00000011686, intron 11 of 22)	7	26498045	26538765	40721	+	CG	ENSGALG00000032632
7	27575790	27575825	36	*	strongHypo	-0.228	0.000136	Intron (transcript:ENSGALT00000019179/ENSGALG00000011744, intron 3 of 59)	7	27415443	27857542	442100	+	CG	ENSGALG00000011744
7	27896700	27896718	19	*	strongHypo	-0.29	2.25e-05	Intron (transcript:ENSGALT00000081641/ENSGALG00000029766, intron 10 of 15)	7	27871850	27912771	40922	-	CG	ENSGALG00000029766
7	28511170	28511208	39	*	strongHyper	0.334	5.03e-06	Distal Intergenic	7	28518095	28521131	3037	+	CG	ENSGALG00000042389
7	29687273	29687334	62	*	strongHyper	0.263	6.77e-06	Distal Intergenic	7	29705706	29769983	64278	+	CG	ENSGALG00000012171
7	31491885	31491922	38	*	strongHypo	-0.269	5.37e-05	Intron (transcript:ENSGALT00000104730/ENSGALG00000048656, intron 1 of 5)	7	31427110	31457806	30697	-	CG	ENSGALG00000029083
7	33298891	33298928	38	*	strongHyper	0.212	4.18e-07	Distal Intergenic	7	33114173	33278345	164173	-	CG	ENSGALG00000012424
7	33399386	33399424	39	*	strongHypo	-0.204	0.000927	Intron (transcript:ENSGALT00000100475/ENSGALG00000040465, intron 8 of 9)	7	33308586	33410632	102047	-	CG	ENSGALG00000040465
7	34977714	34977725	12	*	strongHypo	-0.221	3.81e-06	Distal Intergenic	7	34920849	34933480	12632	-	CG	ENSGALG00000012473
7	35019617	35019625	9	*	strongHypo	-0.24	7.54e-07	Intron (transcript:ENSGALT00000045484/ENSGALG00000026313, intron 3 of 4)	7	35008798	35022843	14046	-	CG	ENSGALG00000026313
7	35364526	35364562	37	*	strongHypo	-0.228	0.000398	Intron (transcript:ENSGALT00000102719/ENSGALG00000035466, intron 5 of 6)	7	35330672	35357651	26980	-	CG	ENSGALG00000035466
7	35394397	35394411	15	*	strongHyper	0.302	1.62e-05	Intron (transcript:ENSGALT00000102719/ENSGALG00000035466, intron 5 of 6)	7	35349813	35401729	51917	-	CG	ENSGALG00000035466
7	35499455	35499464	10	*	strongHyper	0.374	3.99e-07	Intron (transcript:ENSGALT00000081709/ENSGALG00000012525, intron 3 of 25)	7	35441647	35544948	103302	+	CG	ENSGALG00000012525
7	35981470	35981558	89	*	strongHyper	0.223	0.000146	Distal Intergenic	7	36032926	36037744	4819	-	CG	ENSGALG00000012538
7	36030284	36030348	65	*	strongHyper	0.223	2.06e-06	Distal Intergenic	7	36032926	36037744	4819	-	CG	ENSGALG00000012538
7	36111232	36111282	51	*	strongHyper	0.201	5.35e-07	Distal Intergenic	7	36066556	36108269	41714	+	CG	ENSGALG00000012543
7	36282778	36283106	329	*	strongHyper	0.278	6.92e-08	Intron (transcript:ENSGALT00000085664/ENSGALG00000037301, intron 9 of 9)	7	36260312	36291425	31114	-	CG	ENSGALG00000037301
7	36497916	36497979	64	*	strongHyper	0.218	3.65e-06	Intron (transcript:ENSGALT00000020527/ENSGALG00000012570, intron 3 of 25)	7	36480800	36530667	49868	+	CG	ENSGALG00000012570
7	36719616	36719638	23	*	strongHyper	0.213	0.000181	Distal Intergenic	7	36710535	36713993	3459	+	CG	ENSGALG00000012587
7	36721181	36721287	107	*	strongHyper	0.229	1.52e-09	Distal Intergenic	7	36710535	36713993	3459	+	CG	ENSGALG00000012587
8	2412196	2412205	10	*	strongHyper	0.22	0.013	Distal Intergenic	8	2418766	2492350	73585	-	CG	ENSGALG00000002192
8	4255773	4255846	74	*	strongHyper	0.223	1.61e-05	Distal Intergenic	8	4221758	4251652	29895	-	CG	ENSGALG00000036871
8	4544799	4544891	93	*	strongHypo	-0.305	1.21e-05	Promoter (1-2kb)	8	4546230	4623840	77611	+	CG	ENSGALG00000002922
8	4550884	4551074	191	*	strongHypo	-0.219	0.00669	Intron (transcript:ENSGALT00000102585/ENSGALG00000002922, intron 1 of 33)	8	4546294	4625309	79016	+	CG	ENSGALG00000002922
8	4643132	4643276	145	*	strongHypo	-0.253	6.36e-07	5' UTR	8	4641234	4644323	3090	+	CG	ENSGALG00000052208
8	5560701	5560898	198	*	strongHypo	-0.223	8.06e-08	Intron (transcript:ENSGALT00000005411/ENSGALG00000003424, intron 3 of 7)	8	5540636	5563972	23337	+	CG	ENSGALG00000003424
8	5593875	5593921	47	*	strongHyper	0.268	0.000122	Intron (transcript:ENSGALT00000021887/ENSGALG00000003429, intron 1 of 8)	8	5540636	5563972	23337	+	CG	ENSGALG00000003424
8	5628740	5628944	205	*	strongHypo	-0.262	2.8e-08	Intron (transcript:ENSGALT00000021887/ENSGALG00000003429, intron 7 of 8)	8	5595449	5693271	97823	-	CG	ENSGALG00000003429
8	5658448	5658513	66	*	strongHypo	-0.209	0.000146	Intron (transcript:ENSGALT00000021887/ENSGALG00000003429, intron 7 of 8)	8	5595449	5693271	97823	-	CG	ENSGALG00000003429
8	5659742	5659991	250	*	strongHypo	-0.266	2.12e-07	Intron (transcript:ENSGALT00000021887/ENSGALG00000003429, intron 7 of 8)	8	5595449	5693271	97823	-	CG	ENSGALG00000003429
8	5909982	5910047	66	*	strongHyper	0.224	0.00013	Promoter (<=1kb)	8	5910398	5933209	22812	+	CG	ENSGALG00000036931
8	6047816	6047902	87	*	strongHyper	0.278	4.64e-07	Distal Intergenic	8	6060838	6066350	5513	-	CG	ENSGALG00000049588
8	6088721	6088745	25	*	strongHypo	-0.374	0.000145	Distal Intergenic	8	6060809	6067736	6928	-	CG	ENSGALG00000049588
8	6132596	6132638	43	*	strongHypo	-0.208	0.000123	Intron (transcript:ENSGALT00000079028/ENSGALG00000003833, intron 40 of 46)	8	6089202	6154993	65792	-	CG	ENSGALG00000003833
8	6248643	6248732	90	*	strongHypo	-0.236	1.78e-06	Intron (transcript:ENSGALT00000006190/ENSGALG00000003893, intron 13 of 14)	8	6212265	6287512	75248	-	CG	ENSGALG00000003893
8	6251533	6251588	56	*	strongHypo	-0.317	1.65e-05	Intron (transcript:ENSGALT00000006190/ENSGALG00000003893, intron 13 of 14)	8	6212265	6287512	75248	-	CG	ENSGALG00000003893
8	6274972	6275037	66	*	strongHypo	-0.24	4.39e-06	Intron (transcript:ENSGALT00000006190/ENSGALG00000003893, intron 13 of 14)	8	6212265	6287512	75248	-	CG	ENSGALG00000003893
8	6279325	6279425	101	*	strongHypo	-0.201	0.000739	Intron (transcript:ENSGALT00000006190/ENSGALG00000003893, intron 13 of 14)	8	6212265	6287512	75248	-	CG	ENSGALG00000003893
8	6469270	6469332	63	*	strongHypo	-0.295	0.00013	Distal Intergenic	8	6479524	6484942	5419	+	CG	ENSGALG00000047573
8	7198210	7198222	13	*	strongHypo	-0.291	1.16e-05	Intron (transcript:ENSGALT00000066360/ENSGALG00000040432, intron 12 of 22)	8	7158790	7231728	72939	-	CG	ENSGALG00000040432
8	9070872	9070924	53	*	strongHypo	-0.305	1.15e-07	Distal Intergenic	8	8900690	8901772	1083	+	CG	ENSGALG00000049810
8	15856332	15856400	69	*	strongHyper	0.204	7.46e-06	Distal Intergenic	8	15570672	15620490	49819	-	CG	ENSGALG00000006237
8	16126941	16126975	35	*	strongHyper	0.239	0.000189	Intron (transcript:ENSGALT00000104993/ENSGALG00000006252, intron 3 of 4)	8	16116468	16129437	12970	-	CG	ENSGALG00000006252
8	16592016	16592073	58	*	strongHypo	-0.205	0.000388	Promoter (1-2kb)	8	16587842	16590293	2452	-	CG	ENSGALG00000008661
8	20167336	20167827	492	*	strongHypo	-0.253	3.08e-08	Distal Intergenic	8	20123832	20126561	2730	-	CG	ENSGALG00000033943
8	20430142	20430161	20	*	strongHyper	0.254	2.06e-06	Intron (transcript:ENSGALT00000057707/ENSGALG00000010053, intron 6 of 30)	8	20507881	20527431	19551	+	CG	ENSGALG00000010074
8	20685372	20685468	97	*	strongHypo	-0.238	0.00155	Promoter (2-3kb)	8	20688080	20690861	2782	+	CG	ENSGALG00000032098
8	20751054	20751106	53	*	strongHypo	-0.438	1.11e-06	Promoter (2-3kb)	8	20733964	20748606	14643	-	CG	ENSGALG00000010098
8	20804296	20804450	155	*	strongHypo	-0.287	1.26e-13	Distal Intergenic	8	20773988	20800963	26976	+	CG	ENSGALG00000010104
8	20977361	20977409	49	*	strongHypo	-0.208	0.00388	Intron (transcript:ENSGALT00000089107/ENSGALG00000045795, intron 2 of 2)	8	21031854	21081679	49826	+	CG	ENSGALG00000010109
8	21048082	21048192	111	*	strongHypo	-0.211	4.47e-07	Intron (transcript:ENSGALT00000033168/ENSGALG00000010109, intron 4 of 10)	8	21031854	21081679	49826	+	CG	ENSGALG00000010109
8	21089424	21089450	27	*	strongHypo	-0.322	1.83e-09	Intron (transcript:ENSGALT00000033166/ENSGALG00000020716, intron 1 of 11)	8	21088565	21100451	11887	+	CG	ENSGALG00000020716
8	21160021	21160071	51	*	strongHypo	-0.379	1.74e-07	Intron (transcript:ENSGALT00000016479/ENSGALG00000010133, intron 21 of 21)	8	21151297	21166349	15053	-	CG	ENSGALG00000010133
8	21296458	21296558	101	*	strongHypo	-0.23	5.93e-06	Distal Intergenic	8	21291712	21295998	4287	+	CG	ENSGALG00000010219
8	21779323	21779540	218	*	strongHypo	-0.209	6.85e-19	Distal Intergenic	8	21786013	21811771	25759	-	CG	ENSGALG00000010335
8	22108919	22109021	103	*	strongHypo	-0.281	0.000157	Distal Intergenic	8	22153804	22173662	19859	-	CG	ENSGALG00000010440
8	22340420	22340450	31	*	strongHypo	-0.352	3.33e-06	Distal Intergenic	8	22326174	22327334	1161	+	CG	ENSGALG00000028153
8	22343424	22343537	114	*	strongHypo	-0.242	1.84e-07	Distal Intergenic	8	22326174	22327334	1161	+	CG	ENSGALG00000028153
8	22383165	22383178	14	*	strongHypo	-0.336	6.87e-06	Distal Intergenic	8	22326174	22327334	1161	+	CG	ENSGALG00000028153
8	22629999	22630017	19	*	strongHyper	0.22	2.58e-05	Intron (transcript:ENSGALT00000043593/ENSGALG00000027655, intron 3 of 6)	8	22557337	22809760	252424	-	CG	ENSGALG00000027655
8	22808433	22808628	196	*	strongHypo	-0.243	4.13e-10	Exon (transcript:ENSGALT00000043593/ENSGALG00000027655, exon 2 of 7)	8	22557337	22809760	252424	-	CG	ENSGALG00000027655
8	22956082	22956125	44	*	strongHyper	0.33	1.08e-09	Distal Intergenic	8	22961544	22982526	20983	+	CG	ENSGALG00000010494
8	24305277	24305293	17	*	strongHypo	-0.304	7.9e-05	Distal Intergenic	8	24299173	24303146	3974	+	CG	ENSGALG00000010537
8	24850153	24850304	152	*	strongHypo	-0.2	0.000373	Distal Intergenic	8	24856006	24857573	1568	-	CG	ENSGALG00000040910
8	25493550	25493566	17	*	strongHypo	-0.276	1.4e-05	3' UTR	8	25489529	25493551	4023	+	CG	ENSGALG00000010749
8	27399620	27399662	43	*	strongHyper	0.327	1.78e-09	Promoter (2-3kb)	8	27401819	27628797	226979	+	CG	ENSGALG00000010924
8	27404031	27404088	58	*	strongHyper	0.288	1.15e-05	Intron (transcript:ENSGALT00000038017/ENSGALG00000010924, intron 2 of 10)	8	27401819	27628797	226979	+	CG	ENSGALG00000010924
8	27407158	27407195	38	*	strongHypo	-0.21	0.000371	Intron (transcript:ENSGALT00000038017/ENSGALG00000010924, intron 2 of 10)	8	27401819	27628797	226979	+	CG	ENSGALG00000010924
8	27417984	27418090	107	*	strongHyper	0.268	0.000792	Intron (transcript:ENSGALT00000038017/ENSGALG00000010924, intron 2 of 10)	8	27401819	27628797	226979	+	CG	ENSGALG00000010924
8	27476729	27476802	74	*	strongHypo	-0.202	0.00132	Intron (transcript:ENSGALT00000038017/ENSGALG00000010924, intron 2 of 10)	8	27401819	27628797	226979	+	CG	ENSGALG00000010924
8	27492679	27492787	109	*	strongHypo	-0.261	1.11e-06	Intron (transcript:ENSGALT00000038017/ENSGALG00000010924, intron 2 of 10)	8	27401819	27628797	226979	+	CG	ENSGALG00000010924
8	27625129	27625207	79	*	strongHypo	-0.231	6.79e-09	Intron (transcript:ENSGALT00000038017/ENSGALG00000010924, intron 10 of 10)	8	27649860	27667196	17337	-	CG	ENSGALG00000051415
8	27626791	27626845	55	*	strongHypo	-0.24	9.05e-07	Intron (transcript:ENSGALT00000038017/ENSGALG00000010924, intron 10 of 10)	8	27649860	27667196	17337	-	CG	ENSGALG00000051415
8	27834728	27834892	165	*	strongHyper	0.262	1.85e-06	Distal Intergenic	8	27839632	27849256	9625	+	CG	ENSGALG00000010957
8	28606052	28606089	38	*	strongHypo	-0.337	7.66e-06	Promoter (2-3kb)	8	28552333	28603383	51051	-	CG	ENSGALG00000011031
8	28900694	28900780	87	*	strongHypo	-0.208	0.000194	Intron (transcript:ENSGALT00000018103/ENSGALG00000011113, intron 11 of 20)	8	28885345	28911667	26323	+	CG	ENSGALG00000011113
8	29080176	29080252	77	*	strongHypo	-0.246	9.17e-05	Intron (transcript:ENSGALT00000018328/ENSGALG00000011238, intron 8 of 11)	8	29072809	29096474	23666	-	CG	ENSGALG00000011238
8	29376509	29376533	25	*	strongHyper	0.255	2.26e-05	Distal Intergenic	8	29380976	29385711	4736	-	CG	ENSGALG00000047190
8	30045530	30045564	35	*	strongHyper	0.326	5.29e-05	Distal Intergenic	8	30056346	30067892	11547	+	CG	ENSGALG00000011369
9	1348320	1348338	19	*	strongHypo	-0.278	3.33e-05	Intron (transcript:ENSGALT00000002475/ENSGALG00000001619, intron 2 of 18)	9	1346740	1365532	18793	+	CG	ENSGALG00000001619
9	1909927	1909952	26	*	strongHypo	-0.344	2.05e-07	Distal Intergenic	9	1733842	1899914	166073	-	CG	ENSGALG00000002155
9	1918698	1918769	72	*	strongHyper	0.234	3.23e-05	Distal Intergenic	9	1733842	1899914	166073	-	CG	ENSGALG00000002155
9	2471142	2471279	138	*	strongHypo	-0.249	0.000182	Promoter (<=1kb)	9	2461870	2470822	8953	-	CG	ENSGALG00000002193
9	2917846	2917896	51	*	strongHyper	0.315	1.18e-06	Intron (transcript:ENSGALT00000078804/ENSGALG00000040316, intron 7 of 8)	9	2860487	2863677	3191	-	CG	ENSGALG00000000399
9	2982072	2982155	84	*	strongHyper	0.266	1.73e-05	Intron (transcript:ENSGALT00000078804/ENSGALG00000040316, intron 8 of 8)	9	2867618	3029975	162358	-	CG	ENSGALG00000040316
9	3980410	3980625	216	*	strongHypo	-0.216	2.82e-06	Distal Intergenic	9	3883599	3930088	46490	+	CG	ENSGALG00000006609
9	4240419	4240438	20	*	strongHypo	-0.233	5.05e-06	Distal Intergenic	9	4278717	4281923	3207	+	CG	ENSGALG00000006600
9	4769631	4769635	5	*	strongHypo	-0.264	1.27e-06	Exon (transcript:ENSGALT00000010419/ENSGALG00000006453, exon 12 of 18)	9	4758467	4765591	7125	-	CG	ENSGALG00000026302
9	4798615	4798629	15	*	strongHypo	-0.236	0.00571	Exon (transcript:ENSGALT00000010393/ENSGALG00000006440, exon 4 of 4)	9	4800305	4802155	1851	-	CG	ENSGALG00000006436
9	5259399	5259411	13	*	strongHyper	0.2	8.06e-05	Intron (transcript:ENSGALT00000099695/ENSGALG00000005772, intron 1 of 4)	9	5258003	5276844	18842	+	CG	ENSGALG00000005772
9	5624536	5624592	57	*	strongHyper	0.213	0.00117	Distal Intergenic	9	5618012	5621025	3014	+	CG	ENSGALG00000028415
9	5642291	5642636	346	*	strongHyper	0.211	8.6e-08	Distal Intergenic	9	5640778	5642220	1443	+	CG	ENSGALG00000048261
9	5846270	5846304	35	*	strongHyper	0.206	0.00182	Intron (transcript:ENSGALT00000008754/ENSGALG00000005505, intron 24 of 24)	9	5767466	5850702	83237	-	CG	ENSGALG00000005505
9	6053913	6053954	42	*	strongHypo	-0.457	1.71e-06	Promoter (<=1kb)	9	6039052	6053320	14269	-	CG	ENSGALG00000005357
9	7463809	7463862	54	*	strongHyper	0.259	1.19e-05	Distal Intergenic	9	7784937	7875062	90126	-	CG	ENSGALG00000005256
9	8280512	8280554	43	*	strongHyper	0.235	2.65e-06	Promoter (<=1kb)	9	8280662	8282369	1708	+	CG	ENSGALG00000031350
9	8439176	8439295	120	*	strongHypo	-0.276	1.12e-05	Exon (transcript:ENSGALT00000098202/ENSGALG00000005171, exon 1 of 5)	9	8423201	8439506	16306	-	CG	ENSGALG00000005171
9	8796160	8796199	40	*	strongHyper	0.23	6.28e-06	Distal Intergenic	9	8661263	8781136	119874	-	CG	ENSGALG00000005030
9	9971623	9971659	37	*	strongHypo	-0.24	0.000158	Distal Intergenic	9	9999445	10077916	78472	-	CG	ENSGALG00000002963
9	10108785	10108826	42	*	strongHypo	-0.236	6.48e-06	Intron (transcript:ENSGALT00000004678/ENSGALG00000002958, intron 4 of 12)	9	9999445	10077916	78472	-	CG	ENSGALG00000002963
9	11092896	11092941	46	*	strongHypo	-0.26	0.000114	Distal Intergenic	9	11068495	11083089	14595	+	CG	ENSGALG00000002347
9	11503615	11503672	58	*	strongHypo	-0.232	0.00882	Distal Intergenic	9	11648159	11697914	49756	-	CG	ENSGALG00000006783
9	12633242	12633295	54	*	strongHyper	0.276	0.000101	Intron (transcript:ENSGALT00000033424/ENSGALG00000006855, intron 14 of 14)	9	12619519	12635941	16423	-	CG	ENSGALG00000006855
9	12728204	12728269	66	*	strongHypo	-0.24	1.88e-06	Intron (transcript:ENSGALT00000011195/ENSGALG00000006908, intron 22 of 24)	9	12637636	12769122	131487	-	CG	ENSGALG00000006908
9	12947668	12947681	14	*	strongHypo	-0.236	0.00654	Distal Intergenic	9	12971183	12972271	1089	-	CG	ENSGALG00000041898
9	12952833	12952866	34	*	strongHyper	0.333	0.000634	Distal Intergenic	9	12971183	12972271	1089	-	CG	ENSGALG00000041898
9	13156107	13156138	32	*	strongHypo	-0.264	0.000124	Distal Intergenic	9	13092443	13093885	1443	-	CG	ENSGALG00000028015
9	14291084	14291231	148	*	strongHypo	-0.269	1.63e-05	Intron (transcript:ENSGALT00000087959/ENSGALG00000007324, intron 13 of 13)	9	14201848	14296035	94188	-	CG	ENSGALG00000007324
9	14473816	14473835	20	*	strongHyper	0.231	0.0439	Distal Intergenic	9	14201848	14296035	94188	-	CG	ENSGALG00000007324
9	15448082	15448159	78	*	strongHypo	-0.231	1.18e-05	Promoter (1-2kb)	9	15443328	15446163	2836	-	CG	ENSGALG00000007714
9	15525925	15526016	92	*	strongHyper	0.223	1.34e-07	Exon (transcript:ENSGALT00000012571/ENSGALG00000007752, exon 1 of 7)	9	15525421	15538000	12580	+	CG	ENSGALG00000007752
9	15611270	15611450	181	*	strongHyper	0.256	7.58e-07	Intron (transcript:ENSGALT00000063343/ENSGALG00000007767, intron 6 of 20)	9	15557468	15719509	162042	+	CG	ENSGALG00000007767
9	16116185	16116352	168	*	strongHyper	0.227	2.97e-06	Distal Intergenic	9	16102960	16105780	2821	-	CG	ENSGALG00000008534
9	16163178	16163372	195	*	strongHyper	0.216	0.000111	Distal Intergenic	9	16119700	16130843	11144	-	CG	ENSGALG00000008537
9	16263993	16264072	80	*	strongHyper	0.205	2.44e-07	Distal Intergenic	9	16291385	16337111	45727	+	CG	ENSGALG00000008601
9	17011677	17011689	13	*	strongHyper	0.245	2.89e-06	Distal Intergenic	9	17025522	17026706	1185	-	CG	ENSGALG00000043460
9	17019102	17019129	28	*	strongHypo	-0.252	1.61e-05	Distal Intergenic	9	17025522	17026706	1185	-	CG	ENSGALG00000043460
9	17270897	17270934	38	*	strongHyper	0.219	9.01e-06	Intron (transcript:ENSGALT00000071833/ENSGALG00000008864, intron 18 of 18)	9	17248230	17276069	27840	-	CG	ENSGALG00000008864
9	17665464	17665505	42	*	strongHyper	0.274	1.68e-05	Distal Intergenic	9	17665771	17684776	19006	-	CG	ENSGALG00000041873
9	18094338	18094486	149	*	strongHyper	0.206	2.74e-07	Promoter (2-3kb)	9	18096524	18182208	85685	+	CG	ENSGALG00000039182
9	19065637	19065649	13	*	strongHypo	-0.292	6.35e-08	Intron (transcript:ENSGALT00000047878/ENSGALG00000040938, intron 4 of 6)	9	18880997	19157283	276287	-	CG	ENSGALG00000040938
9	19320175	19320180	6	*	strongHyper	0.244	2.09e-06	Intron (transcript:ENSGALT00000052301/ENSGALG00000030383, intron 3 of 10)	9	19298207	19363271	65065	+	CG	ENSGALG00000030383
9	19665768	19665893	126	*	strongHyper	0.209	1.81e-08	Distal Intergenic	9	19674293	19709791	35499	+	CG	ENSGALG00000009252
9	19794101	19794288	188	*	strongHypo	-0.21	2.33e-05	Intron (transcript:ENSGALT00000015126/ENSGALG00000050897, intron 4 of 6)	9	19829026	19858603	29578	+	CG	ENSGALG00000009298
9	19855271	19855466	196	*	strongHyper	0.2	2.21e-05	Intron (transcript:ENSGALT00000081157/ENSGALG00000009298, intron 14 of 16)	9	19861346	19868706	7361	+	CG	ENSGALG00000009306
9	20462211	20462251	41	*	strongHypo	-0.215	1.72e-05	Distal Intergenic	9	20308971	20436791	127821	+	CG	ENSGALG00000032577
9	22415728	22415900	173	*	strongHypo	-0.225	3.08e-08	Intron (transcript:ENSGALT00000015601/ENSGALG00000009574, intron 4 of 4)	9	22414329	22416411	2083	-	CG	ENSGALG00000009574
9	22431674	22431705	32	*	strongHypo	-0.392	1.86e-06	Intron (transcript:ENSGALT00000092662/ENSGALG00000039468, intron 6 of 6)	9	22422760	22432014	9255	-	CG	ENSGALG00000039468
9	23058305	23058407	103	*	strongHypo	-0.236	7.46e-05	Intron (transcript:ENSGALT00000089976/ENSGALG00000010269, intron 13 of 13)	9	23040155	23068606	28452	-	CG	ENSGALG00000010269
9	23256598	23256790	193	*	strongHyper	0.346	1.33e-14	Distal Intergenic	9	23214990	23250380	35391	-	CG	ENSGALG00000010331
9	23513669	23513762	94	*	strongHypo	-0.261	0.002	Distal Intergenic	9	23519306	23520980	1675	-	CG	ENSGALG00000010357
9	23577527	23577538	12	*	strongHypo	-0.226	0.000319	Intron (transcript:ENSGALT00000076947/ENSGALG00000029190, intron 8 of 8)	9	23532039	23579253	47215	-	CG	ENSGALG00000029190
W	1680241	1680409	169	*	strongHyper	0.276	5.81e-07	Distal Intergenic	W	1706524	1707633	1110	+	CG	ENSGALG00000050817
W	1752342	1752556	215	*	strongHypo	-0.239	1.45e-16	Distal Intergenic	W	1742569	1744158	1590	-	CG	ENSGALG00000054501
W	1956098	1956172	75	*	strongHyper	0.248	0.00166	Distal Intergenic	W	1871809	1874957	3149	-	CG	ENSGALG00000048286
W	2217834	2217842	9	*	strongHypo	-0.208	0.00089	Promoter (1-2kb)	W	2219751	2222720	2970	+	CG	ENSGALG00000046681
W	2259469	2259597	129	*	strongHyper	0.224	6.11e-05	Distal Intergenic	W	2219751	2222720	2970	+	CG	ENSGALG00000046681
W	2465996	2466052	57	*	strongHyper	0.294	0.000157	Distal Intergenic	W	2444786	2446174	1389	-	CG	ENSGALG00000052997
W	3370100	3370225	126	*	strongHypo	-0.262	0.00027	Intron (transcript:ENSGALT00000098314/ENSGALG00000031355, intron 29 of 29)	W	3025104	3404746	379643	-	CG	ENSGALG00000031355
W	3526376	3526436	61	*	strongHyper	0.318	6.43e-06	Distal Intergenic	W	3536813	3538309	1497	+	CG	ENSGALG00000048170
W	3835819	3835988	170	*	strongHyper	0.239	4.62e-06	Distal Intergenic	W	3862514	3865009	2496	-	CG	ENSGALG00000053584
W	3859472	3859483	12	*	strongHyper	0.244	0.00137	Distal Intergenic	W	3862514	3865009	2496	-	CG	ENSGALG00000053584
W	4656152	4656170	19	*	strongHypo	-0.229	1.05e-05	Distal Intergenic	W	4669320	4670792	1473	+	CG	ENSGALG00000051237
W	5760429	5760479	51	*	strongHypo	-0.237	0.00108	Distal Intergenic	W	5800153	5801724	1572	-	CG	ENSGALG00000051422
W	5959968	5960085	118	*	strongHypo	-0.323	1.82e-10	Intron (transcript:ENSGALT00000077692/ENSGALG00000040704, intron 1 of 4)	W	5967073	5970279	3207	-	CG	ENSGALG00000053933
W	6148166	6148363	198	*	strongHyper	0.246	4.36e-05	Distal Intergenic	W	5967073	5970279	3207	-	CG	ENSGALG00000053933
Z	239670	239704	35	*	strongHypo	-0.321	7.4e-10	Distal Intergenic	Z	334119	365812	31694	+	CG	ENSGALG00000030834
Z	1259502	1259666	165	*	strongHypo	-0.272	2.88e-09	Intron (transcript:ENSGALT00000050099/ENSGALG00000037160, intron 3 of 3)	Z	1243251	1267913	24663	+	CG	ENSGALG00000037160
Z	1480636	1480688	53	*	strongHypo	-0.296	0.000166	Intron (transcript:ENSGALT00000104691/ENSGALG00000033408, intron 2 of 3)	Z	1488996	1494818	5823	+	CG	ENSGALG00000033408
Z	2293540	2293811	272	*	strongHyper	0.288	0.00025	5' UTR	Z	2279305	2293812	14508	-	CG	ENSGALG00000035595
Z	2306745	2306879	135	*	strongHyper	0.206	0.00937	Distal Intergenic	Z	2279305	2293812	14508	-	CG	ENSGALG00000035595
Z	5732800	5732816	17	*	strongHyper	0.315	8.19e-06	Distal Intergenic	Z	5408840	5410258	1419	+	CG	ENSGALG00000050555
Z	5874290	5874296	7	*	strongHypo	-0.277	9.82e-05	Distal Intergenic	Z	6156148	6256742	100595	+	CG	ENSGALG00000038930
Z	6411852	6412076	225	*	strongHyper	0.341	2.86e-05	Distal Intergenic	Z	6156148	6256742	100595	+	CG	ENSGALG00000038930
Z	6421535	6421583	49	*	strongHyper	0.293	0.000612	Distal Intergenic	Z	6156148	6256742	100595	+	CG	ENSGALG00000038930
Z	9056737	9056861	125	*	strongHyper	0.303	1.04e-05	3' UTR	Z	9056639	9060366	3728	-	CG	ENSGALG00000005194
Z	9363595	9363676	82	*	strongHypo	-0.29	0.000149	Distal Intergenic	Z	9303582	9323467	19886	-	CG	ENSGALG00000027785
Z	12672186	12672254	69	*	strongHyper	0.274	2.44e-05	Distal Intergenic	Z	12811438	12813012	1575	-	CG	ENSGALG00000049152
Z	13966767	13967106	340	*	strongHyper	0.245	0.00043	Distal Intergenic	Z	14029949	14032349	2401	-	CG	ENSGALG00000014872
Z	14905951	14906019	69	*	strongHyper	0.23	2.04e-05	Exon (transcript:ENSGALT00000024009/ENSGALG00000014880, exon 26 of 26)	Z	14799199	14906049	106851	+	CG	ENSGALG00000014880
Z	15042483	15042646	164	*	strongHypo	-0.312	9.24e-05	Distal Intergenic	Z	15144193	15155463	11271	+	CG	ENSGALG00000014884
Z	16649898	16650160	263	*	strongHyper	0.321	9.61e-06	5' UTR	Z	16648999	16655098	6100	-	CG	ENSGALG00000013546
Z	16892094	16892282	189	*	strongHyper	0.255	3.28e-05	Intron (transcript:ENSGALT00000023723/ENSGALG00000014712, intron 2 of 14)	Z	16804983	16861020	56038	-	CG	ENSGALG00000014711
Z	17106417	17106426	10	*	strongHypo	-0.389	1.56e-06	Intron (transcript:ENSGALT00000023730/ENSGALG00000014717, intron 2 of 10)	Z	17092305	17142593	50289	-	CG	ENSGALG00000014717
Z	17410271	17410501	231	*	strongHypo	-0.217	1.33e-07	Intron (transcript:ENSGALT00000052933/ENSGALG00000014718, intron 1 of 19)	Z	17405389	17460684	55296	+	CG	ENSGALG00000014718
Z	19097429	19097675	247	*	strongHyper	0.217	2.93e-05	Intron (transcript:ENSGALT00000067548/ENSGALG00000014734, intron 1 of 12)	Z	19094374	19204727	110354	+	CG	ENSGALG00000014734
Z	20459955	20459977	23	*	strongHyper	0.297	0.000712	Intron (transcript:ENSGALT00000023786/ENSGALG00000014751, intron 16 of 23)	Z	20369274	20519860	150587	-	CG	ENSGALG00000014751
Z	21646682	21646787	106	*	strongHyper	0.207	0.000171	Promoter (<=1kb)	Z	21646684	21656088	9405	+	CG	ENSGALG00000014786
Z	22085173	22085205	33	*	strongHyper	0.373	6.01e-05	Distal Intergenic	Z	22058493	22068952	10460	+	CG	ENSGALG00000014807
Z	23448178	23448427	250	*	strongHypo	-0.211	4.49e-08	Exon (transcript:ENSGALT00000024170/ENSGALG00000014983, exon 2 of 2)	Z	23447817	23454784	6968	-	CG	ENSGALG00000014983
Z	23634978	23635013	36	*	strongHyper	0.208	0.00219	Intron (transcript:ENSGALT00000032846/ENSGALG00000014967, intron 9 of 12)	Z	23595088	23689449	94362	-	CG	ENSGALG00000014967
Z	24752778	24752868	91	*	strongHypo	-0.241	6.28e-10	Distal Intergenic	Z	24736603	24743170	6568	-	CG	ENSGALG00000013512
Z	27357498	27357642	145	*	strongHyper	0.205	0.000963	Distal Intergenic	Z	27444539	27453951	9413	+	CG	ENSGALG00000014448
Z	29087041	29087509	469	*	strongHypo	-0.218	8.24e-08	Intron (transcript:ENSGALT00000024292/ENSGALG00000015058, intron 36 of 36)	Z	28784783	29057036	272254	-	CG	ENSGALG00000015058
Z	32223402	32223459	58	*	strongHypo	-0.203	7.21e-07	Exon (transcript:ENSGALT00000091075/ENSGALG00000053886, exon 1 of 1)	Z	32223128	32226544	3417	+	CG	ENSGALG00000053886
Z	35170439	35170609	171	*	strongHyper	0.236	0.000378	Intron (transcript:ENSGALT00000024411/ENSGALG00000015126, intron 17 of 24)	Z	35032928	35045290	12363	-	CG	ENSGALG00000027374
Z	36653550	36653782	233	*	strongHyper	0.211	0.00111	Intron (transcript:ENSGALT00000024445/ENSGALG00000015150, intron 2 of 9)	Z	36554623	36687861	133239	+	CG	ENSGALG00000015150
Z	37384021	37384221	201	*	strongHypo	-0.3	5.55e-09	Distal Intergenic	Z	37363154	37376174	13021	+	CG	ENSGALG00000015166
Z	38563711	38563843	133	*	strongHypo	-0.325	2.62e-05	Intron (transcript:ENSGALT00000032809/ENSGALG00000015184, intron 8 of 19)	Z	38482984	38580242	97259	+	CG	ENSGALG00000015184
Z	38772326	38772443	118	*	strongHypo	-0.286	9.94e-05	Distal Intergenic	Z	39044079	39045551	1473	-	CG	ENSGALG00000050834
Z	39753226	39753352	127	*	strongHyper	0.336	0.000136	Exon (transcript:ENSGALT00000077398/ENSGALG00000012576, exon 3 of 18)	Z	39728943	39767984	39042	-	CG	ENSGALG00000012576
Z	42559584	42559601	18	*	strongHypo	-0.311	0.000177	Distal Intergenic	Z	42489132	42547323	58192	+	CG	ENSGALG00000013634
Z	44471668	44471861	194	*	strongHypo	-0.235	6.99e-05	Distal Intergenic	Z	44458348	44459877	1530	+	CG	ENSGALG00000048460
Z	46847151	46847337	187	*	strongHypo	-0.266	0.00488	Distal Intergenic	Z	46811852	46841797	29946	-	CG	ENSGALG00000000247
Z	47192708	47192729	22	*	strongHyper	0.259	0.000161	Distal Intergenic	Z	47239613	47357106	117494	-	CG	ENSGALG00000000255
Z	50813990	50814034	45	*	strongHyper	0.278	1.33e-05	Distal Intergenic	Z	50730982	50785339	54358	+	CG	ENSGALG00000026192
Z	55854451	55854490	40	*	strongHypo	-0.337	7.97e-06	Distal Intergenic	Z	55788643	55792227	3585	-	CG	ENSGALG00000026928
Z	56217490	56217639	150	*	strongHypo	-0.209	2.52e-05	Distal Intergenic	Z	56385484	56394437	8954	+	CG	ENSGALG00000014691
Z	57682058	57682207	150	*	strongHypo	-0.218	0.000115	Intron (transcript:ENSGALT00000087757/ENSGALG00000044037, intron 3 of 7)	Z	57677180	57710787	33608	-	CG	ENSGALG00000044037
Z	58924084	58924116	33	*	strongHypo	-0.223	2.44e-05	Distal Intergenic	Z	58579552	58587854	8303	-	CG	ENSGALG00000027907
Z	59398964	59398972	9	*	strongHypo	-0.238	0.000245	Distal Intergenic	Z	59536399	59549088	12690	+	CG	ENSGALG00000025915
Z	60988993	60989065	73	*	strongHyper	0.312	1.17e-05	Distal Intergenic	Z	60803931	60830335	26405	+	CG	ENSGALG00000010896
Z	63433987	63434004	18	*	strongHypo	-0.27	0.00408	Distal Intergenic	Z	63542055	63557854	15800	-	CG	ENSGALG00000015618
Z	64080860	64080869	10	*	strongHypo	-0.264	0.00113	Intron (transcript:ENSGALT00000025150/ENSGALG00000015598, intron 26 of 26)	Z	63986799	64109277	122479	-	CG	ENSGALG00000015598
Z	66009139	66009203	65	*	strongHypo	-0.238	3.1e-06	Intron (transcript:ENSGALT00000065015/ENSGALG00000015656, intron 6 of 8)	Z	66053892	66060597	6706	+	CG	ENSGALG00000027345
Z	66479653	66479920	268	*	strongHyper	0.202	0.00021	Intron (transcript:ENSGALT00000025295/ENSGALG00000015682, intron 8 of 8)	Z	66458648	66484239	25592	-	CG	ENSGALG00000015682
Z	68427144	68427183	40	*	strongHypo	-0.351	6.93e-06	Distal Intergenic	Z	68690379	68707323	16945	-	CG	ENSGALG00000001765
Z	68783831	68783871	41	*	strongHypo	-0.25	0.00128	Exon (transcript:ENSGALT00000102096/ENSGALG00000001840, exon 3 of 23)	Z	68766483	68801923	35441	+	CG	ENSGALG00000001840
Z	69079223	69079269	47	*	strongHyper	0.207	0.00157	Intron (transcript:ENSGALT00000002902/ENSGALG00000001869, intron 1 of 3)	Z	68929630	68933625	3996	-	CG	ENSGALG00000001864
Z	69114007	69114252	246	*	strongHyper	0.204	0.000331	Intron (transcript:ENSGALT00000002902/ENSGALG00000001869, intron 1 of 3)	Z	69047285	69263974	216690	-	CG	ENSGALG00000001869
Z	69679166	69679220	55	*	strongHyper	0.281	2.19e-05	Distal Intergenic	Z	69047285	69263974	216690	-	CG	ENSGALG00000001869
Z	70650027	70650176	150	*	strongHypo	-0.24	0.000603	Distal Intergenic	Z	70684899	70731210	46312	-	CG	ENSGALG00000001933
Z	70659660	70659920	261	*	strongHyper	0.257	0.000639	Distal Intergenic	Z	70684899	70731210	46312	-	CG	ENSGALG00000001933
Z	71735923	71736197	275	*	strongHyper	0.267	2.31e-05	Distal Intergenic	Z	71751387	71804015	52629	-	CG	ENSGALG00000002187
Z	73253445	73253508	64	*	strongHyper	0.229	0.00848	Exon (transcript:ENSGALT00000003846/ENSGALG00000002439, exon 2 of 40)	Z	73250107	73302354	52248	+	CG	ENSGALG00000002439
Z	73995055	73995070	16	*	strongHyper	0.23	0.000254	Intron (transcript:ENSGALT00000105083/ENSGALG00000047088, intron 1 of 2)	Z	73758494	73855377	96884	-	CG	ENSGALG00000045877
Z	74525413	74525456	44	*	strongHypo	-0.227	0.00037	Intron (transcript:ENSGALT00000103025/ENSGALG00000049550, intron 1 of 1)	Z	74469746	74539871	70126	-	CG	ENSGALG00000045708
Z	74896140	74896154	15	*	strongHypo	-0.252	0.00797	Intron (transcript:ENSGALT00000101378/ENSGALG00000053444, intron 1 of 1)	Z	74894360	74981005	86646	+	CG	ENSGALG00000053731
Z	75668693	75668736	44	*	strongHyper	0.388	2.38e-06	Intron (transcript:ENSGALT00000105654/ENSGALG00000049466, intron 2 of 10)	Z	75736163	75762383	26221	+	CG	ENSGALG00000044978
Z	76136518	76136657	140	*	strongHyper	0.252	0.00312	Intron (transcript:ENSGALT00000105528/ENSGALG00000048135, intron 4 of 11)	Z	76141197	76144564	3368	+	CG	ENSGALG00000052345
Z	78113231	78113254	24	*	strongHyper	0.22	6.18e-05	Intron (transcript:ENSGALT00000107904/ENSGALG00000050672, intron 4 of 8)	Z	77987413	78117585	130173	-	CG	ENSGALG00000051478
Z	78255262	78255515	254	*	strongHypo	-0.237	0.000393	Intron (transcript:ENSGALT00000107904/ENSGALG00000050672, intron 5 of 8)	Z	78143279	78169862	26584	-	CG	ENSGALG00000047236
Z	78265433	78265551	119	*	strongHypo	-0.217	0.000244	Intron (transcript:ENSGALT00000107904/ENSGALG00000050672, intron 5 of 8)	Z	78143279	78169862	26584	-	CG	ENSGALG00000047236
Z	79847988	79848137	150	*	strongHyper	0.222	0.0002	Intron (transcript:ENSGALT00000008032/ENSGALG00000005016, intron 2 of 9)	Z	79844243	79926708	82466	+	CG	ENSGALG00000005016
Z	80514957	80515096	140	*	strongHyper	0.212	0.000703	Distal Intergenic	Z	80571923	80647009	75087	+	CG	ENSGALG00000050678
Z	81223198	81223470	273	*	strongHypo	-0.264	0.0001	Distal Intergenic	Z	81295733	81371393	75661	+	CG	ENSGALG00000005330
Z	81232535	81232786	252	*	strongHypo	-0.219	5.38e-08	Distal Intergenic	Z	81295733	81371393	75661	+	CG	ENSGALG00000005330
Z	81500948	81501004	57	*	strongHyper	0.252	0.000147	Intron (transcript:ENSGALT00000029784/ENSGALG00000018874, intron 1 of 6)	Z	81496873	81572966	76094	+	CG	ENSGALG00000018874
Z	82362544	82362908	365	*	strongHypo	-0.204	0.00104	Distal Intergenic	Z	82333364	82335345	1982	-	CG	ENSGALG00000047385
1	9552218	9552251	34	*	strongHyper	0.109	1.66e-05	Distal Intergenic	1	9659444	9790390	130947	+	CHG	ENSGALG00000038225
1	21436616	21436673	58	*	strongHyper	0.158	5.86e-06	Distal Intergenic	1	21744328	21745368	1041	+	CHG	ENSGALG00000049783
14	178212	178474	263	*	strongHypo	-0.161	2.28e-08	Distal Intergenic	14	449210	477061	27852	+	CHG	ENSGALG00000034829
14	358829	359031	203	*	strongHypo	-0.187	0.000422	Distal Intergenic	14	449210	477061	27852	+	CHG	ENSGALG00000034829
2	120005126	120005336	211	*	strongHypo	-0.176	1.07e-05	Distal Intergenic	2	119938214	119940145	1932	+	CHG	ENSGALG00000054098
3	12329956	12330062	107	*	strongHypo	-0.215	5.66e-07	Distal Intergenic	3	12111907	12286838	174932	-	CHG	ENSGALG00000008734
33	2898227	2898551	325	*	strongHyper	0.204	2.61e-08	Distal Intergenic	33	2920707	2953159	32453	+	CHG	ENSGALG00000047202
1	1018	1097	80	*	strongHypo	-0.481	3.35e-78	Distal Intergenic	1	5536	8775	3240	-	CHH	ENSGALG00000054818
1	144295	144437	143	*	strongHyper	0.158	7.84e-75	Intron (transcript:ENSGALT00000075758/ENSGALG00000051297, intron 4 of 4)	1	166296	170671	4376	+	CHH	ENSGALG00000046962
1	146473	146536	64	*	strongHypo	-0.135	4.32e-38	Intron (transcript:ENSGALT00000075758/ENSGALG00000051297, intron 4 of 4)	1	166296	170671	4376	+	CHH	ENSGALG00000046962
1	900041	900103	63	*	strongHyper	0.12	0.00153	Exon (transcript:ENSGALT00000104330/ENSGALG00000054163, exon 2 of 2)	1	898103	902842	4740	-	CHH	ENSGALG00000054163
1	1024051	1024093	43	*	strongHyper	0.226	1.93e-10	Distal Intergenic	1	1045168	1071292	26125	+	CHH	ENSGALG00000054297
1	1098409	1098464	56	*	strongHypo	-0.19	1.11e-09	Intron (transcript:ENSGALT00000056542/ENSGALG00000043476, intron 3 of 4)	1	1096008	1102807	6800	-	CHH	ENSGALG00000043476
1	4256938	4257001	64	*	strongHypo	-0.101	2.24e-10	Distal Intergenic	1	4157562	4175325	17764	+	CHH	ENSGALG00000040369
1	4941395	4941456	62	*	strongHypo	-0.12	1.01e-14	Distal Intergenic	1	4968059	4987014	18956	+	CHH	ENSGALG00000029270
1	5510685	5510802	118	*	strongHypo	-0.143	1.88e-14	Distal Intergenic	1	4968947	4987014	18068	+	CHH	ENSGALG00000029270
1	5537474	5537621	148	*	strongHypo	-0.107	1.04e-09	Distal Intergenic	1	4968947	4987014	18068	+	CHH	ENSGALG00000029270
1	8321049	8321243	195	*	strongHyper	0.104	3.99e-14	Distal Intergenic	1	8188214	8295700	107487	-	CHH	ENSGALG00000006576
1	8359877	8359980	104	*	strongHyper	0.162	4.78e-18	Distal Intergenic	1	8188214	8295700	107487	-	CHH	ENSGALG00000006576
1	8635937	8635950	14	*	strongHyper	0.134	2.6e-05	Distal Intergenic	1	8841295	8982974	141680	+	CHH	ENSGALG00000006563
1	8690999	8691069	71	*	strongHypo	-0.128	6.87e-09	Distal Intergenic	1	8841295	8982974	141680	+	CHH	ENSGALG00000006563
1	9338070	9338337	268	*	strongHypo	-0.182	2.67e-23	Distal Intergenic	1	9343631	9514353	170723	+	CHH	ENSGALG00000006560
1	9547574	9547600	27	*	strongHyper	0.115	1.1e-06	Distal Intergenic	1	9659444	9790390	130947	+	CHH	ENSGALG00000038225
1	9548476	9548489	14	*	strongHyper	0.11	2.93e-09	Distal Intergenic	1	9659444	9790390	130947	+	CHH	ENSGALG00000038225
1	9549653	9549679	27	*	strongHypo	-0.25	1.1e-13	Distal Intergenic	1	9659444	9790390	130947	+	CHH	ENSGALG00000038225
1	9550200	9550238	39	*	strongHypo	-0.13	3.55e-12	Distal Intergenic	1	9659444	9790390	130947	+	CHH	ENSGALG00000038225
1	9552182	9552257	76	*	strongHyper	0.131	2.67e-46	Distal Intergenic	1	9659444	9790390	130947	+	CHH	ENSGALG00000038225
1	9556887	9557038	152	*	strongHyper	0.157	2.28e-47	Distal Intergenic	1	9659444	9790390	130947	+	CHH	ENSGALG00000038225
1	9575976	9576068	93	*	strongHyper	0.163	4.83e-30	Distal Intergenic	1	9659444	9790390	130947	+	CHH	ENSGALG00000038225
1	10765597	10765619	23	*	strongHyper	0.11	0.000125	Distal Intergenic	1	10800773	10860504	59732	+	CHH	ENSGALG00000033974
1	10791362	10791414	53	*	strongHyper	0.104	1.07e-05	Distal Intergenic	1	10800773	10860504	59732	+	CHH	ENSGALG00000033974
1	10991528	10991590	63	*	strongHypo	-0.141	2.5e-09	Distal Intergenic	1	10932924	10934159	1236	+	CHH	ENSGALG00000052917
1	11129800	11129832	33	*	strongHypo	-0.102	0.000112	Distal Intergenic	1	11192619	11310904	118286	+	CHH	ENSGALG00000040444
1	11129832	11129859	28	*	strongHyper	0.131	0.000101	Distal Intergenic	1	11192619	11310904	118286	+	CHH	ENSGALG00000040444
1	11129877	11129895	19	*	strongHyper	0.237	2.36e-06	Distal Intergenic	1	11192619	11310904	118286	+	CHH	ENSGALG00000040444
1	11386146	11386366	221	*	strongHyper	0.116	2.51e-53	Distal Intergenic	1	11333589	11371413	37825	-	CHH	ENSGALG00000008439
1	11755798	11755825	28	*	strongHyper	0.21	0.000449	Distal Intergenic	1	11833981	12556826	722846	+	CHH	ENSGALG00000038834
1	12212463	12212507	45	*	strongHyper	0.12	4.51e-05	Intron (transcript:ENSGALT00000091933/ENSGALG00000038834, intron 2 of 22)	1	12258643	12556083	297441	+	CHH	ENSGALG00000038834
1	14424896	14424983	88	*	strongHypo	-0.126	9.74e-09	Distal Intergenic	1	14365885	14392312	26428	-	CHH	ENSGALG00000008098
1	15771042	15771212	171	*	strongHypo	-0.14	7.5e-23	Distal Intergenic	1	15818747	15825318	6572	-	CHH	ENSGALG00000040272
1	15801706	15801717	12	*	strongHyper	0.131	0.00125	Distal Intergenic	1	15818747	15825318	6572	-	CHH	ENSGALG00000040272
1	19783524	19783649	126	*	strongHypo	-0.129	4.98e-17	Distal Intergenic	1	19335370	19339085	3716	-	CHH	ENSGALG00000023576
1	19892766	19892840	75	*	strongHypo	-0.152	2.85e-09	Distal Intergenic	1	20198062	20240989	42928	-	CHH	ENSGALG00000008554
1	21436565	21436711	147	*	strongHyper	0.312	2.47e-49	Distal Intergenic	1	21744328	21745368	1041	+	CHH	ENSGALG00000049783
1	22608816	22608908	93	*	strongHyper	0.224	7.2e-16	Distal Intergenic	1	22565977	22590094	24118	+	CHH	ENSGALG00000008874
1	25513952	25514014	63	*	strongHyper	0.107	1.21e-06	Distal Intergenic	1	25430603	25492285	61683	+	CHH	ENSGALG00000040557
1	25625813	25625842	30	*	strongHyper	0.163	0.00398	Distal Intergenic	1	25430603	25492285	61683	+	CHH	ENSGALG00000040557
1	25794648	25794754	107	*	strongHypo	-0.1	9.93e-10	Distal Intergenic	1	25908238	25954804	46567	-	CHH	ENSGALG00000026838
1	26753846	26753903	58	*	strongHypo	-0.286	5.37e-09	Distal Intergenic	1	26817562	26821855	4294	+	CHH	ENSGALG00000009439
1	27019828	27019990	163	*	strongHypo	-0.158	0.0011	Distal Intergenic	1	27049177	27056263	7087	-	CHH	ENSGALG00000009446
1	27020002	27020099	98	*	strongHyper	0.119	6.02e-11	Distal Intergenic	1	27049177	27056263	7087	-	CHH	ENSGALG00000009446
1	27997456	27997671	216	*	strongHyper	0.101	7.51e-33	Distal Intergenic	1	27616564	27618690	2127	-	CHH	ENSGALG00000009488
1	28251555	28251592	38	*	strongHypo	-0.174	1.84e-05	Distal Intergenic	1	28377261	28378307	1047	-	CHH	ENSGALG00000052984
1	30608856	30608918	63	*	strongHyper	0.109	1.59e-11	Promoter (2-3kb)	1	30463926	30606675	142750	-	CHH	ENSGALG00000009601
1	31173153	31173185	33	*	strongHypo	-0.179	3.28e-09	Distal Intergenic	1	31106674	31121733	15060	-	CHH	ENSGALG00000008497
1	31268249	31268286	38	*	strongHypo	-0.224	1.31e-10	Distal Intergenic	1	31223236	31253936	30701	-	CHH	ENSGALG00000009730
1	31629130	31629172	43	*	strongHyper	0.138	9.47e-08	Distal Intergenic	1	31563284	31570534	7251	+	CHH	ENSGALG00000009747
1	31659518	31659636	119	*	strongHypo	-0.156	2.39e-21	Distal Intergenic	1	31563284	31570534	7251	+	CHH	ENSGALG00000009747
1	31664095	31664169	75	*	strongHyper	0.2	6.43e-09	Distal Intergenic	1	31563284	31570534	7251	+	CHH	ENSGALG00000009747
1	31901457	31901749	293	*	strongHyper	0.101	2.49e-13	Distal Intergenic	1	31842742	31886512	43771	-	CHH	ENSGALG00000009755
1	32039615	32039717	103	*	strongHyper	0.127	2.93e-18	Distal Intergenic	1	32058328	32060175	1848	-	CHH	ENSGALG00000050139
1	32968354	32968373	20	*	strongHyper	0.137	0.00533	Distal Intergenic	1	32953009	32954055	1047	-	CHH	ENSGALG00000049735
1	33344960	33345126	167	*	strongHyper	0.173	6.34e-23	Distal Intergenic	1	33210895	33338738	127844	-	CHH	ENSGALG00000009805
1	33422200	33422250	51	*	strongHypo	-0.166	3.58e-07	Promoter (<=1kb)	1	33419044	33421641	2598	-	CHH	ENSGALG00000040567
1	34187091	34187153	63	*	strongHypo	-0.139	8.89e-07	Intron (transcript:ENSGALT00000054267/ENSGALG00000026661, intron 5 of 5)	1	34115495	34188477	72983	+	CHH	ENSGALG00000026661
1	35937600	35937626	27	*	strongHypo	-0.135	0.00254	Promoter (<=1kb)	1	35937978	35948946	10969	+	CHH	ENSGALG00000010044
1	38060050	38060082	33	*	strongHyper	0.141	0.025	Distal Intergenic	1	38027576	38055929	28354	-	CHH	ENSGALG00000010238
1	38060224	38060330	107	*	strongHyper	0.173	1.34e-13	Distal Intergenic	1	38027576	38055929	28354	-	CHH	ENSGALG00000010238
1	38206881	38206956	76	*	strongHyper	0.224	3.09e-14	Distal Intergenic	1	38120515	38171779	51265	-	CHH	ENSGALG00000010246
1	40689087	40689104	18	*	strongHypo	-0.167	0.0113	Distal Intergenic	1	40766561	40772837	6277	-	CHH	ENSGALG00000028648
1	41497918	41498068	151	*	strongHyper	0.168	1.28e-21	Distal Intergenic	1	41592961	41593995	1035	+	CHH	ENSGALG00000050123
1	41744641	41744662	22	*	strongHyper	0.282	3.44e-09	Distal Intergenic	1	41676490	41708448	31959	-	CHH	ENSGALG00000010992
1	41953476	41953559	84	*	strongHypo	-0.106	3.88e-06	Distal Intergenic	1	41898277	41919541	21265	+	CHH	ENSGALG00000027213
1	42205755	42205903	149	*	strongHypo	-0.101	1.75e-10	Promoter (1-2kb)	1	42207171	42219574	12404	+	CHH	ENSGALG00000027192
1	42598649	42598696	48	*	strongHypo	-0.144	6.08e-06	Distal Intergenic	1	42389054	42390064	1011	+	CHH	ENSGALG00000045907
1	43519844	43519898	55	*	strongHyper	0.101	0.0458	Distal Intergenic	1	43426461	43483144	56684	-	CHH	ENSGALG00000030550
1	43521161	43521334	174	*	strongHyper	0.103	1.96e-19	Distal Intergenic	1	43426461	43483144	56684	-	CHH	ENSGALG00000030550
1	43522436	43522446	11	*	strongHyper	0.111	3.28e-10	Distal Intergenic	1	43426461	43483144	56684	-	CHH	ENSGALG00000030550
1	43522632	43522724	93	*	strongHypo	-0.128	7.16e-35	Distal Intergenic	1	43426461	43483144	56684	-	CHH	ENSGALG00000030550
1	43523921	43523943	23	*	strongHypo	-0.181	2.47e-10	Distal Intergenic	1	43426461	43483144	56684	-	CHH	ENSGALG00000030550
1	43524255	43524294	40	*	strongHypo	-0.107	5.05e-27	Distal Intergenic	1	43426461	43483144	56684	-	CHH	ENSGALG00000030550
1	44209198	44209360	163	*	strongHypo	-0.134	1.44e-50	Distal Intergenic	1	44050178	44202174	151997	-	CHH	ENSGALG00000011274
1	45061196	45061223	28	*	strongHyper	0.11	5.41e-05	Distal Intergenic	1	45094960	45160129	65170	+	CHH	ENSGALG00000011309
1	46273021	46273108	88	*	strongHyper	0.451	1.15e-33	Distal Intergenic	1	46042534	46066135	23602	+	CHH	ENSGALG00000031699
1	46707023	46707156	134	*	strongHypo	-0.106	1.79e-08	Distal Intergenic	1	46710537	46717138	6602	-	CHH	ENSGALG00000026284
1	51053656	51053668	13	*	strongHypo	-0.112	0.00453	Promoter (1-2kb)	1	51055215	51064410	9196	+	CHH	ENSGALG00000012290
1	51407354	51407519	166	*	strongHypo	-0.101	7.36e-16	Promoter (2-3kb)	1	51385635	51405059	19425	-	CHH	ENSGALG00000012454
1	52211067	52211074	8	*	strongHypo	-0.156	0.000948	Distal Intergenic	1	52142885	52149356	6472	-	CHH	ENSGALG00000052369
1	54006571	54006653	83	*	strongHypo	-0.249	3.57e-18	Distal Intergenic	1	53933066	53978011	44946	+	CHH	ENSGALG00000012662
1	57847078	57847221	144	*	strongHyper	0.105	6.69e-26	Distal Intergenic	1	57808038	57809438	1401	-	CHH	ENSGALG00000012894
1	58137341	58137367	27	*	strongHypo	-0.192	0.00119	Distal Intergenic	1	58205713	58243481	37769	+	CHH	ENSGALG00000041619
1	58149779	58149816	38	*	strongHyper	0.102	0.000654	Distal Intergenic	1	58205713	58243481	37769	+	CHH	ENSGALG00000041619
1	58284563	58284654	92	*	strongHypo	-0.105	4.28e-08	Distal Intergenic	1	58331877	58360087	28211	+	CHH	ENSGALG00000028459
1	58574687	58574719	33	*	strongHyper	0.123	1.96e-05	Distal Intergenic	1	58641232	58672043	30812	+	CHH	ENSGALG00000012911
1	58578016	58578114	99	*	strongHyper	0.193	2.41e-49	Distal Intergenic	1	58641232	58672043	30812	+	CHH	ENSGALG00000012911
1	66195801	66195844	44	*	strongHypo	-0.103	3.49e-05	Distal Intergenic	1	66353692	66355083	1392	+	CHH	ENSGALG00000051324
1	71990323	71990410	88	*	strongHyper	0.116	6e-09	Promoter (1-2kb)	1	71980272	71988795	8524	-	CHH	ENSGALG00000045619
1	72184882	72184989	108	*	strongHyper	0.107	1.49e-13	Distal Intergenic	1	72102062	72105400	3339	+	CHH	ENSGALG00000022980
1	72594578	72594690	113	*	strongHyper	0.134	5e-23	Distal Intergenic	1	72622696	72644857	22162	+	CHH	ENSGALG00000036730
1	73521351	73521394	44	*	strongHyper	0.112	0.000177	Distal Intergenic	1	73474533	73515295	40763	-	CHH	ENSGALG00000017283
1	73521439	73521451	13	*	strongHypo	-0.123	0.0181	Distal Intergenic	1	73474533	73515295	40763	-	CHH	ENSGALG00000017283
1	74441002	74441064	63	*	strongHyper	0.111	1.27e-05	Intron (transcript:ENSGALT00000037265/ENSGALG00000017271, intron 11 of 15)	1	74343324	74478720	135397	-	CHH	ENSGALG00000017271
1	74617958	74617965	8	*	strongHyper	0.278	3.82e-05	Intron (transcript:ENSGALT00000082154/ENSGALG00000017272, intron 31 of 50)	1	74544495	74679626	135132	-	CHH	ENSGALG00000017272
1	75953383	75953957	575	*	strongHyper	0.119	1.27e-158	Promoter (1-2kb)	1	75950425	75952140	1716	-	CHH	ENSGALG00000048015
1	75954701	75955219	519	*	strongHyper	0.147	5.9e-82	Distal Intergenic	1	75950425	75952140	1716	-	CHH	ENSGALG00000048015
1	76000496	76000584	89	*	strongHypo	-0.102	2.24e-06	Distal Intergenic	1	75996272	75997392	1121	-	CHH	ENSGALG00000047135
1	76000586	76000604	19	*	strongHypo	-0.119	6.31e-05	Distal Intergenic	1	75996272	75997392	1121	-	CHH	ENSGALG00000047135
1	76094517	76094574	58	*	strongHyper	0.113	3.84e-12	Distal Intergenic	1	76003386	76006578	3193	-	CHH	ENSGALG00000048910
1	76506304	76506322	19	*	strongHypo	-0.116	0.000693	Distal Intergenic	1	76543635	76553297	9663	-	CHH	ENSGALG00000050907
1	76517412	76517600	189	*	strongHypo	-0.118	1.79e-17	Distal Intergenic	1	76543635	76553297	9663	-	CHH	ENSGALG00000050907
1	76590792	76590898	107	*	strongHyper	0.121	3.64e-18	Distal Intergenic	1	76543635	76553297	9663	-	CHH	ENSGALG00000050907
1	77563325	77563471	147	*	strongHyper	0.126	1.38e-19	Distal Intergenic	1	77568659	77576825	8167	+	CHH	ENSGALG00000040424
1	78693538	78693585	48	*	strongHyper	0.104	3.73e-05	Intron (transcript:ENSGALT00000023783/ENSGALG00000014749, intron 10 of 15)	1	78672503	78678270	5768	+	CHH	ENSGALG00000051473
1	79596789	79596878	90	*	strongHyper	0.181	1.14e-12	Distal Intergenic	1	79496664	79585348	88685	+	CHH	ENSGALG00000014776
1	82214527	82214539	13	*	strongHyper	0.112	0.00813	Intron (transcript:ENSGALT00000050651/ENSGALG00000040620, intron 1 of 7)	1	82041116	83001785	960670	+	CHH	ENSGALG00000040620
1	86303886	86304083	198	*	strongHypo	-0.156	1.59e-12	Distal Intergenic	1	86333855	86382748	48894	-	CHH	ENSGALG00000015322
1	91528282	91528404	123	*	strongHypo	-0.202	1.68e-34	Distal Intergenic	1	91183177	91200509	17333	+	CHH	ENSGALG00000015414
1	93873667	93873688	22	*	strongHyper	0.187	1.8e-05	Distal Intergenic	1	93889971	93891173	1203	+	CHH	ENSGALG00000015488
1	94742059	94742098	40	*	strongHypo	-0.164	2.79e-05	Intron (transcript:ENSGALT00000098042/ENSGALG00000043393, intron 2 of 8)	1	94733196	94928270	195075	-	CHH	ENSGALG00000043393
1	96052352	96052414	63	*	strongHypo	-0.159	1.15e-08	Distal Intergenic	1	95721729	95722964	1236	-	CHH	ENSGALG00000049771
1	96350178	96350280	103	*	strongHyper	0.129	1.47e-11	Distal Intergenic	1	96501042	96672104	171063	+	CHH	ENSGALG00000042771
1	96350355	96350377	23	*	strongHypo	-0.164	5.31e-06	Distal Intergenic	1	96501042	96672104	171063	+	CHH	ENSGALG00000042771
1	97668558	97668834	277	*	strongHyper	0.106	2.65e-14	Intron (transcript:ENSGALT00000025009/ENSGALG00000015511, intron 2 of 28)	1	97690453	97928654	238202	+	CHH	ENSGALG00000015511
1	98875773	98875875	103	*	strongHypo	-0.193	4.83e-10	Distal Intergenic	1	98315827	98697579	381753	-	CHH	ENSGALG00000015519
1	101630089	101630293	205	*	strongHypo	-0.196	3.64e-58	Distal Intergenic	1	101855695	101857266	1572	-	CHH	ENSGALG00000048907
1	101954771	101954798	28	*	strongHypo	-0.12	4.45e-05	Distal Intergenic	1	101855695	101857266	1572	-	CHH	ENSGALG00000048907
1	101954867	101954874	8	*	strongHypo	-0.265	0.000178	Distal Intergenic	1	101855695	101857266	1572	-	CHH	ENSGALG00000048907
1	102567714	102567792	79	*	strongHyper	0.206	9.34e-08	Distal Intergenic	1	102352594	102353847	1254	-	CHH	ENSGALG00000054620
1	103093507	103093607	101	*	strongHyper	0.161	3.19e-17	Distal Intergenic	1	103096628	103097941	1314	-	CHH	ENSGALG00000050918
1	103268943	103269008	66	*	strongHypo	-0.127	0.0021	Distal Intergenic	1	103096628	103097941	1314	-	CHH	ENSGALG00000050918
1	104913918	104914050	133	*	strongHypo	-0.134	5.52e-20	Distal Intergenic	1	104714440	104714688	249	+	CHH	ENSGALG00000050657
1	104926223	104926258	36	*	strongHyper	0.148	0.000624	Distal Intergenic	1	104714440	104714688	249	+	CHH	ENSGALG00000050657
1	105617568	105617589	22	*	strongHyper	0.103	0.0449	Distal Intergenic	1	105513848	105582844	68997	-	CHH	ENSGALG00000015835
1	106521155	106521222	68	*	strongHyper	0.116	5.69e-11	Promoter (1-2kb)	1	106522741	106524533	1793	+	CHH	ENSGALG00000031010
1	106521391	106521413	23	*	strongHypo	-0.104	0.0213	Promoter (1-2kb)	1	106522741	106524533	1793	+	CHH	ENSGALG00000031010
1	106533287	106533378	92	*	strongHypo	-0.124	2.62e-09	Distal Intergenic	1	106522741	106524533	1793	+	CHH	ENSGALG00000031010
1	106966607	106966677	71	*	strongHypo	-0.17	9.23e-10	Distal Intergenic	1	106990188	107038093	47906	+	CHH	ENSGALG00000027579
1	107534386	107534433	48	*	strongHypo	-0.234	3.81e-14	Distal Intergenic	1	107358560	107506805	148246	-	CHH	ENSGALG00000016022
1	107808816	107808852	37	*	strongHypo	-0.205	1.83e-11	Distal Intergenic	1	107902287	107912598	10312	-	CHH	ENSGALG00000016024
1	108137801	108137883	83	*	strongHyper	0.199	1.96e-08	Distal Intergenic	1	108142878	108198091	55214	+	CHH	ENSGALG00000016044
1	109014665	109014751	87	*	strongHypo	-0.11	1.42e-05	Intron (transcript:ENSGALT00000051538/ENSGALG00000016058, intron 9 of 9)	1	108908763	109023131	114369	-	CHH	ENSGALG00000016058
1	112881938	112881960	23	*	strongHyper	0.101	0.00335	Distal Intergenic	1	113092779	113287916	195138	+	CHH	ENSGALG00000042400
1	114632859	114632905	47	*	strongHypo	-0.127	4.05e-11	Distal Intergenic	1	114579211	114609539	30329	-	CHH	ENSGALG00000016266
1	115162164	115162176	13	*	strongHyper	0.107	0.0265	Distal Intergenic	1	115288951	115314447	25497	+	CHH	ENSGALG00000027198
1	115162344	115162378	35	*	strongHypo	-0.133	2.97e-08	Distal Intergenic	1	115288951	115314447	25497	+	CHH	ENSGALG00000027198
1	115584156	115584173	18	*	strongHyper	0.103	0.0197	Distal Intergenic	1	115748151	115750190	2040	-	CHH	ENSGALG00000016287
1	115584931	115584943	13	*	strongHyper	0.106	0.0212	Distal Intergenic	1	115748151	115750190	2040	-	CHH	ENSGALG00000016287
1	115606592	115606748	157	*	strongHyper	0.156	7.06e-26	Distal Intergenic	1	115748151	115750190	2040	-	CHH	ENSGALG00000016287
1	115820794	115820821	28	*	strongHypo	-0.123	0.00163	Distal Intergenic	1	115748151	115750190	2040	-	CHH	ENSGALG00000016287
1	115821011	115821033	23	*	strongHyper	0.102	0.000165	Distal Intergenic	1	115748151	115750190	2040	-	CHH	ENSGALG00000016287
1	115840428	115840490	63	*	strongHyper	0.156	1.68e-13	Distal Intergenic	1	115748151	115750190	2040	-	CHH	ENSGALG00000016287
1	115916188	115916195	8	*	strongHyper	0.11	8.87e-05	Distal Intergenic	1	116011137	116024459	13323	+	CHH	ENSGALG00000016284
1	116294535	116294610	76	*	strongHyper	0.101	5.5e-13	Intron (transcript:ENSGALT00000026250/ENSGALG00000016281, intron 16 of 77)	1	116112612	116121679	9068	+	CHH	ENSGALG00000016286
1	117367596	117367606	11	*	strongHypo	-0.189	5.13e-05	Distal Intergenic	1	116194238	117253225	1058988	-	CHH	ENSGALG00000016281
1	117413310	117413348	39	*	strongHyper	0.14	1.87e-14	Distal Intergenic	1	116194238	117253225	1058988	-	CHH	ENSGALG00000016281
1	117419206	117419210	5	*	strongHyper	0.334	1.54e-05	Distal Intergenic	1	116194238	117253225	1058988	-	CHH	ENSGALG00000016281
1	117522211	117522233	23	*	strongHypo	-0.112	3.02e-05	Distal Intergenic	1	116194238	117253225	1058988	-	CHH	ENSGALG00000016281
1	118483864	118483891	28	*	strongHyper	0.13	0.000777	Distal Intergenic	1	118544536	118545780	1245	-	CHH	ENSGALG00000046848
1	118637508	118637579	72	*	strongHypo	-0.102	1.64e-07	Distal Intergenic	1	118609289	118610518	1230	+	CHH	ENSGALG00000053127
1	118763259	118763286	28	*	strongHyper	0.122	7e-05	Distal Intergenic	1	118697446	118698606	1161	-	CHH	ENSGALG00000047469
1	118893743	118893786	44	*	strongHyper	0.125	6.4e-12	Distal Intergenic	1	118697446	118698606	1161	-	CHH	ENSGALG00000047469
1	118928899	118929052	154	*	strongHyper	0.103	7.61e-16	Distal Intergenic	1	118697446	118698606	1161	-	CHH	ENSGALG00000047469
1	120345701	120345803	103	*	strongHypo	-0.166	4e-30	Intron (transcript:ENSGALT00000026410/ENSGALG00000016375, intron 8 of 21)	1	120317314	120408886	91573	-	CHH	ENSGALG00000016375
1	122261167	122261224	58	*	strongHypo	-0.119	3.7e-11	Distal Intergenic	1	122317523	122339650	22128	-	CHH	ENSGALG00000016541
1	122494925	122494966	42	*	strongHypo	-0.103	1.19e-10	Intron (transcript:ENSGALT00000036628/ENSGALG00000016543, intron 8 of 8)	1	122350876	122496961	146086	-	CHH	ENSGALG00000016543
1	122644858	122644920	63	*	strongHypo	-0.196	6.2e-13	Distal Intergenic	1	122667268	122761305	94038	-	CHH	ENSGALG00000016545
1	123009206	123009539	334	*	strongHypo	-0.128	4.48e-20	Distal Intergenic	1	123085239	123107985	22747	-	CHH	ENSGALG00000027960
1	123073984	123074215	232	*	strongHypo	-0.119	2.48e-14	Distal Intergenic	1	123085239	123107985	22747	-	CHH	ENSGALG00000027960
1	124088582	124088702	121	*	strongHypo	-0.109	3.51e-22	Distal Intergenic	1	124121407	124122032	626	-	CHH	ENSGALG00000050177
1	124103422	124103484	63	*	strongHyper	0.124	6.59e-08	Distal Intergenic	1	124121407	124122032	626	-	CHH	ENSGALG00000050177
1	124385545	124385587	43	*	strongHyper	0.107	5.98e-07	Distal Intergenic	1	124357476	124367398	9923	-	CHH	ENSGALG00000016581
1	124385739	124385761	23	*	strongHypo	-0.111	0.0024	Distal Intergenic	1	124357476	124367398	9923	-	CHH	ENSGALG00000016581
1	124386038	124386096	59	*	strongHypo	-0.115	1.88e-07	Distal Intergenic	1	124357476	124367398	9923	-	CHH	ENSGALG00000016581
1	124404695	124404817	123	*	strongHyper	0.125	5.22e-26	Distal Intergenic	1	124357476	124367398	9923	-	CHH	ENSGALG00000016581
1	124422934	124422950	17	*	strongHyper	0.136	0.000384	Distal Intergenic	1	124459466	124485720	26255	+	CHH	ENSGALG00000016592
1	124423524	124423629	106	*	strongHypo	-0.121	3.51e-09	Distal Intergenic	1	124459466	124485720	26255	+	CHH	ENSGALG00000016592
1	126517485	126517552	68	*	strongHyper	0.139	8.13e-07	Promoter (<=1kb)	1	126518232	126531997	13766	+	CHH	ENSGALG00000016615
1	126626591	126626781	191	*	strongHypo	-0.111	1.02e-27	Intron (transcript:ENSGALT00000106689/ENSGALG00000040006, intron 14 of 14)	1	126550112	126634228	84117	-	CHH	ENSGALG00000040006
1	127631770	127631937	168	*	strongHypo	-0.112	4.23e-10	Distal Intergenic	1	127650836	127652071	1236	-	CHH	ENSGALG00000050043
1	128605783	128605800	18	*	strongHypo	-0.22	1.11e-05	Distal Intergenic	1	128245091	128363633	118543	+	CHH	ENSGALG00000016628
1	129102672	129102704	33	*	strongHyper	0.113	8.24e-06	Distal Intergenic	1	129058820	129060055	1236	-	CHH	ENSGALG00000052489
1	129965906	129965973	68	*	strongHyper	0.115	6.57e-08	Distal Intergenic	1	129980985	130117435	136451	+	CHH	ENSGALG00000016681
1	130396890	130396932	43	*	strongHyper	0.171	2.65e-06	Intron (transcript:ENSGALT00000099472/ENSGALG00000016687, intron 2 of 2)	1	130386966	130413516	26551	+	CHH	ENSGALG00000016687
1	130467448	130467460	13	*	strongHypo	-0.161	0.0168	Intron (transcript:ENSGALT00000086328/ENSGALG00000046156, intron 8 of 11)	1	130459374	130477375	18002	-	CHH	ENSGALG00000046156
1	130793021	130793028	8	*	strongHyper	0.169	9.01e-05	Distal Intergenic	1	130586577	130603216	16640	+	CHH	ENSGALG00000045814
1	131086901	131086923	23	*	strongHyper	0.216	0.000432	Distal Intergenic	1	131032587	131040414	7828	-	CHH	ENSGALG00000016698
1	132222693	132222720	28	*	strongHyper	0.122	0.000892	Distal Intergenic	1	131975543	132105662	130120	+	CHH	ENSGALG00000016740
1	132483877	132483939	63	*	strongHyper	0.119	1.52e-05	Intron (transcript:ENSGALT00000053696/ENSGALG00000041042, intron 7 of 9)	1	132259464	132561163	301700	-	CHH	ENSGALG00000041042
1	133156719	133157001	283	*	strongHypo	-0.143	1.3e-28	Distal Intergenic	1	133189234	133229317	40084	+	CHH	ENSGALG00000034944
1	134108141	134108148	8	*	strongHyper	0.176	6.43e-05	Intron (transcript:ENSGALT00000027071/ENSGALG00000016767, intron 17 of 19)	1	133893037	133946308	53272	-	CHH	ENSGALG00000016766
1	135770120	135770143	24	*	strongHypo	-0.104	1.87e-07	Distal Intergenic	1	135354534	135378734	24201	+	CHH	ENSGALG00000038936
1	135804864	135805041	178	*	strongHypo	-0.147	5.61e-17	Distal Intergenic	1	135354534	135378734	24201	+	CHH	ENSGALG00000038936
1	135896956	135896968	13	*	strongHypo	-0.132	0.0142	Distal Intergenic	1	136262887	136264224	1338	+	CHH	ENSGALG00000033739
1	136211395	136211451	57	*	strongHypo	-0.107	5.85e-09	Distal Intergenic	1	136262887	136264224	1338	+	CHH	ENSGALG00000033739
1	137110687	137110756	70	*	strongHyper	0.21	2.44e-23	Distal Intergenic	1	136953656	137035946	82291	-	CHH	ENSGALG00000016803
1	137113961	137114045	85	*	strongHypo	-0.108	7.55e-12	Distal Intergenic	1	136953656	137035946	82291	-	CHH	ENSGALG00000016803
1	138330276	138330284	9	*	strongHyper	0.105	3.37e-06	Distal Intergenic	1	138347996	138478854	130859	+	CHH	ENSGALG00000016817
1	140034973	140035306	334	*	strongHyper	0.132	8.94e-27	Distal Intergenic	1	140248816	140389823	141008	+	CHH	ENSGALG00000016843
1	142769839	142769981	143	*	strongHypo	-0.108	0.00213	Exon (transcript:ENSGALT00000091157/ENSGALG00000049532, exon 1 of 1)	1	142769789	142770952	1164	+	CHH	ENSGALG00000049532
1	142807827	142807909	83	*	strongHypo	-0.146	0.000108	Distal Intergenic	1	142769789	142770952	1164	+	CHH	ENSGALG00000049532
1	142846657	142846689	33	*	strongHypo	-0.146	5.15e-06	Distal Intergenic	1	142895982	142899302	3321	-	CHH	ENSGALG00000048309
1	142846978	142847106	129	*	strongHyper	0.147	6.71e-15	Distal Intergenic	1	142895982	142899302	3321	-	CHH	ENSGALG00000048309
1	142870186	142870228	43	*	strongHypo	-0.168	2.73e-06	Distal Intergenic	1	142895982	142899302	3321	-	CHH	ENSGALG00000048309
1	143041345	143041363	19	*	strongHypo	-0.104	4.21e-05	Distal Intergenic	1	143003417	143004865	1449	+	CHH	ENSGALG00000053912
1	143041375	143041387	13	*	strongHypo	-0.111	0.000821	Distal Intergenic	1	143003417	143004865	1449	+	CHH	ENSGALG00000053912
1	143041405	143041413	9	*	strongHypo	-0.166	0.000478	Distal Intergenic	1	143003417	143004865	1449	+	CHH	ENSGALG00000053912
1	143041416	143041472	57	*	strongHypo	-0.149	4.49e-07	Distal Intergenic	1	143003417	143004865	1449	+	CHH	ENSGALG00000053912
1	143078106	143078168	63	*	strongHyper	0.187	2.08e-13	Distal Intergenic	1	143125846	143128275	2430	+	CHH	ENSGALG00000049807
1	143506204	143506230	27	*	strongHyper	0.202	3.9e-05	Distal Intergenic	1	143125846	143128275	2430	+	CHH	ENSGALG00000049807
1	145435540	145435617	78	*	strongHypo	-0.342	5.34e-13	Intron (transcript:ENSGALT00000027260/ENSGALG00000016872, intron 3 of 23)	1	145388286	145417076	28791	+	CHH	ENSGALG00000022758
1	145784495	145784527	33	*	strongHypo	-0.137	9.92e-09	Intron (transcript:ENSGALT00000027264/ENSGALG00000016875, intron 6 of 7)	1	145728851	145731717	2867	+	CHH	ENSGALG00000034197
1	146101249	146101316	68	*	strongHyper	0.102	1.48e-06	Distal Intergenic	1	145983921	146096273	112353	-	CHH	ENSGALG00000016880
1	146886682	146886709	28	*	strongHypo	-0.116	2.14e-05	Distal Intergenic	1	146763967	146853286	89320	-	CHH	ENSGALG00000016890
1	146980317	146980437	121	*	strongHyper	0.121	2.05e-26	Distal Intergenic	1	146995866	146996585	720	-	CHH	ENSGALG00000025906
1	147732514	147732785	272	*	strongHypo	-0.112	4.23e-25	Distal Intergenic	1	147835785	147836627	843	+	CHH	ENSGALG00000035157
1	148871099	148871252	154	*	strongHyper	0.118	2.97e-06	Distal Intergenic	1	148866649	148868004	1356	-	CHH	ENSGALG00000051576
1	149240121	149240274	154	*	strongHyper	0.128	2.29e-24	Intron (transcript:ENSGALT00000060992/ENSGALG00000016902, intron 3 of 7)	1	149017824	149419556	401733	-	CHH	ENSGALG00000016902
1	149458142	149458228	87	*	strongHypo	-0.15	1.02e-11	Distal Intergenic	1	149017824	149419556	401733	-	CHH	ENSGALG00000016902
1	150068691	150069062	372	*	strongHypo	-0.114	2.78e-16	Distal Intergenic	1	150080754	150082364	1611	-	CHH	ENSGALG00000052317
1	151060820	151060934	115	*	strongHyper	0.102	2.47e-12	Distal Intergenic	1	151070431	151071729	1299	+	CHH	ENSGALG00000050251
1	151123436	151123572	137	*	strongHyper	0.255	1.91e-61	Distal Intergenic	1	151154445	151155893	1449	+	CHH	ENSGALG00000055122
1	151171094	151171180	87	*	strongHyper	0.127	4.61e-13	Distal Intergenic	1	151154445	151155893	1449	+	CHH	ENSGALG00000055122
1	151546200	151546345	146	*	strongHyper	0.104	4.15e-21	Distal Intergenic	1	151580162	151581244	1083	-	CHH	ENSGALG00000048294
1	151712852	151712995	144	*	strongHypo	-0.151	5.37e-17	Distal Intergenic	1	151668738	151671260	2523	+	CHH	ENSGALG00000016904
1	151739250	151739281	32	*	strongHyper	0.112	9.12e-05	Distal Intergenic	1	151668738	151671260	2523	+	CHH	ENSGALG00000016904
1	152328963	152329067	105	*	strongHypo	-0.128	1.17e-14	Distal Intergenic	1	152084985	152086331	1347	+	CHH	ENSGALG00000051313
1	152453630	152453687	58	*	strongHyper	0.123	7.26e-09	Distal Intergenic	1	152610983	152613061	2079	+	CHH	ENSGALG00000016905
1	152567816	152567857	42	*	strongHypo	-0.196	3.39e-16	Distal Intergenic	1	152610983	152613061	2079	+	CHH	ENSGALG00000016905
1	153455264	153455388	125	*	strongHyper	0.364	2.41e-54	Distal Intergenic	1	154055398	154060716	5319	+	CHH	ENSGALG00000016906
1	153890502	153890519	18	*	strongHyper	0.128	9.68e-06	Distal Intergenic	1	154055398	154060716	5319	+	CHH	ENSGALG00000016906
1	153955805	153955817	13	*	strongHyper	0.133	7.1e-05	Distal Intergenic	1	154055398	154060716	5319	+	CHH	ENSGALG00000016906
1	153978981	153978993	13	*	strongHyper	0.106	0.0115	Distal Intergenic	1	154055398	154060716	5319	+	CHH	ENSGALG00000016906
1	154246838	154247317	480	*	strongHypo	-0.142	3.45e-208	Distal Intergenic	1	154055398	154060716	5319	+	CHH	ENSGALG00000016906
1	154290925	154290947	23	*	strongHyper	0.145	0.0159	Distal Intergenic	1	154399885	154442884	43000	-	CHH	ENSGALG00000051466
1	154695653	154695775	123	*	strongHypo	-0.102	1.03e-13	Distal Intergenic	1	154872629	154899104	26476	+	CHH	ENSGALG00000016911
1	155019753	155019760	8	*	strongHyper	0.191	0.00926	Distal Intergenic	1	155112824	155114521	1698	-	CHH	ENSGALG00000054730
1	155979394	155979504	111	*	strongHyper	0.119	8.26e-08	Distal Intergenic	1	155899968	155900945	978	+	CHH	ENSGALG00000033816
1	156212786	156212952	167	*	strongHypo	-0.171	8.1e-47	Distal Intergenic	1	156241817	156282385	40569	-	CHH	ENSGALG00000016920
1	156693081	156693158	78	*	strongHyper	0.218	1.63e-18	Distal Intergenic	1	156505905	156560260	54356	+	CHH	ENSGALG00000016925
1	157872675	157872805	131	*	strongHypo	-0.188	8.16e-35	Distal Intergenic	1	158037290	158371642	334353	+	CHH	ENSGALG00000037015
1	158141096	158141323	228	*	strongHyper	0.208	1.85e-65	Intron (transcript:ENSGALT00000047645/ENSGALG00000037015, intron 1 of 11)	1	158038070	158403765	365696	+	CHH	ENSGALG00000037015
1	158591102	158591124	23	*	strongHyper	0.111	0.00518	Distal Intergenic	1	159079030	159291303	212274	+	CHH	ENSGALG00000016907
1	158704363	158704395	33	*	strongHypo	-0.267	7.17e-10	Distal Intergenic	1	159079030	159291303	212274	+	CHH	ENSGALG00000016907
1	158715561	158715599	39	*	strongHypo	-0.264	4.54e-11	Distal Intergenic	1	159079030	159291303	212274	+	CHH	ENSGALG00000016907
1	160970701	160970773	73	*	strongHypo	-0.135	3.34e-09	Distal Intergenic	1	160901941	160903048	1108	+	CHH	ENSGALG00000051651
1	161944667	161944689	23	*	strongHyper	0.141	0.00095	Distal Intergenic	1	161635590	161636837	1248	+	CHH	ENSGALG00000052974
1	162096728	162096750	23	*	strongHyper	0.101	0.000184	Distal Intergenic	1	161635590	161636837	1248	+	CHH	ENSGALG00000052974
1	162097491	162097532	42	*	strongHyper	0.124	0.000124	Distal Intergenic	1	161635590	161636837	1248	+	CHH	ENSGALG00000052974
1	163126226	163126402	177	*	strongHyper	0.12	4.71e-40	Distal Intergenic	1	163198688	163201888	3201	+	CHH	ENSGALG00000016934
1	163133215	163133347	133	*	strongHyper	0.185	9.93e-12	Distal Intergenic	1	163198688	163201888	3201	+	CHH	ENSGALG00000016934
1	164309429	164309523	95	*	strongHypo	-0.182	3.9e-15	Distal Intergenic	1	164502455	164503903	1449	+	CHH	ENSGALG00000055132
1	164452340	164452412	73	*	strongHyper	0.1	3.33e-05	Distal Intergenic	1	164502455	164503903	1449	+	CHH	ENSGALG00000055132
1	164468148	164468286	139	*	strongHypo	-0.112	2e-18	Distal Intergenic	1	164502455	164503903	1449	+	CHH	ENSGALG00000055132
1	164722880	164722902	23	*	strongHyper	0.103	4.41e-05	Distal Intergenic	1	164780489	164780848	360	-	CHH	ENSGALG00000051789
1	164761144	164761247	104	*	strongHyper	0.177	3.65e-07	Distal Intergenic	1	164780489	164780848	360	-	CHH	ENSGALG00000051789
1	164874168	164874211	44	*	strongHyper	0.14	2.09e-15	Distal Intergenic	1	164781979	164862248	80270	-	CHH	ENSGALG00000016941
1	165075582	165075779	198	*	strongHyper	0.131	5.95e-19	Distal Intergenic	1	164781979	164862248	80270	-	CHH	ENSGALG00000016941
1	165249604	165249625	22	*	strongHypo	-0.264	7.25e-11	Distal Intergenic	1	164781979	164862248	80270	-	CHH	ENSGALG00000016941
1	165447978	165448035	58	*	strongHyper	0.126	0.000296	Distal Intergenic	1	164781979	164862248	80270	-	CHH	ENSGALG00000016941
1	165448212	165448224	13	*	strongHypo	-0.124	0.00206	Distal Intergenic	1	164781979	164862248	80270	-	CHH	ENSGALG00000016941
1	165566645	165566702	58	*	strongHyper	0.101	2.03e-20	Distal Intergenic	1	164781979	164862248	80270	-	CHH	ENSGALG00000016941
1	165567501	165567523	23	*	strongHyper	0.104	0.00545	Distal Intergenic	1	164781979	164862248	80270	-	CHH	ENSGALG00000016941
1	165875685	165875824	140	*	strongHypo	-0.151	1.03e-16	Distal Intergenic	1	164781979	164862248	80270	-	CHH	ENSGALG00000016941
1	166808856	166808959	104	*	strongHypo	-0.121	8.42e-14	Distal Intergenic	1	166896762	166920965	24204	-	CHH	ENSGALG00000016943
1	166964159	166964177	19	*	strongHypo	-0.176	0.000148	Distal Intergenic	1	166896762	166920965	24204	-	CHH	ENSGALG00000016943
1	166964188	166964200	13	*	strongHyper	0.242	6.54e-06	Distal Intergenic	1	166896762	166920965	24204	-	CHH	ENSGALG00000016943
1	167514158	167514295	138	*	strongHyper	0.1	4.45e-23	Distal Intergenic	1	167303114	167502950	199837	-	CHH	ENSGALG00000016955
1	168564497	168564583	87	*	strongHyper	0.105	5.16e-09	Intron (transcript:ENSGALT00000036493/ENSGALG00000016969, intron 5 of 5)	1	168515159	168531039	15881	+	CHH	ENSGALG00000016969
1	170966134	170966155	22	*	strongHyper	0.106	9.67e-05	Distal Intergenic	1	171220977	171259289	38313	+	CHH	ENSGALG00000017015
1	171297119	171297136	18	*	strongHypo	-0.135	0.000435	Distal Intergenic	1	171336927	171374560	37634	+	CHH	ENSGALG00000017016
1	171675094	171675146	53	*	strongHypo	-0.11	5.59e-14	Promoter (<=1kb)	1	171640608	171674156	33549	-	CHH	ENSGALG00000017021
1	172115824	172115886	63	*	strongHyper	0.134	8e-06	Distal Intergenic	1	172218067	172269368	51302	-	CHH	ENSGALG00000017035
1	173033297	173033395	99	*	strongHypo	-0.307	1.1e-54	Distal Intergenic	1	173127323	173264665	137343	+	CHH	ENSGALG00000017044
1	173356127	173356151	25	*	strongHyper	0.144	6.27e-06	Distal Intergenic	1	173372443	173405027	32585	+	CHH	ENSGALG00000017046
1	173356158	173356209	52	*	strongHyper	0.124	4.53e-08	Distal Intergenic	1	173372443	173405027	32585	+	CHH	ENSGALG00000017046
1	173960666	173960713	48	*	strongHyper	0.115	1.38e-08	Distal Intergenic	1	173950858	173956539	5682	-	CHH	ENSGALG00000017052
1	174527924	174527936	13	*	strongHypo	-0.222	2.15e-11	Intron (transcript:ENSGALT00000027556/ENSGALG00000017062, intron 18 of 57)	1	174520441	174521798	1358	+	CHH	ENSGALG00000045052
1	174921463	174921508	46	*	strongHypo	-0.121	3.7e-05	Distal Intergenic	1	174375172	174843962	468791	-	CHH	ENSGALG00000017062
1	175128784	175128900	117	*	strongHypo	-0.108	8.64e-08	Distal Intergenic	1	175226091	175239903	13813	-	CHH	ENSGALG00000017064
1	175633934	175633994	61	*	strongHyper	0.113	1.5e-06	Promoter (2-3kb)	1	175586953	175631538	44586	-	CHH	ENSGALG00000017068
1	176404161	176404189	29	*	strongHyper	0.104	0.00124	Distal Intergenic	1	176416571	176424666	8096	-	CHH	ENSGALG00000026781
1	176591346	176591427	82	*	strongHyper	0.237	1.12e-08	Intron (transcript:ENSGALT00000027595/ENSGALG00000017083, intron 3 of 9)	1	176581678	176605870	24193	+	CHH	ENSGALG00000017083
1	176613044	176613086	43	*	strongHyper	0.101	0.00235	Distal Intergenic	1	176581678	176605870	24193	+	CHH	ENSGALG00000017083
1	177404904	177405042	139	*	strongHypo	-0.124	1.77e-10	Distal Intergenic	1	177407378	177413286	5909	-	CHH	ENSGALG00000038454
1	177418872	177418904	33	*	strongHypo	-0.176	1.14e-10	Distal Intergenic	1	177407378	177413286	5909	-	CHH	ENSGALG00000038454
1	179296835	179296926	92	*	strongHyper	0.104	4.24e-07	Distal Intergenic	1	178989722	179102539	112818	-	CHH	ENSGALG00000017122
1	179556084	179556114	31	*	strongHyper	0.174	1.04e-07	Distal Intergenic	1	179686488	179717556	31069	-	CHH	ENSGALG00000025748
1	181057822	181057869	48	*	strongHyper	0.119	3.63e-08	Distal Intergenic	1	180987196	181008738	21543	-	CHH	ENSGALG00000017154
1	181311157	181311194	38	*	strongHypo	-0.105	0.000623	Distal Intergenic	1	181226287	181226754	468	-	CHH	ENSGALG00000017155
1	184439410	184439492	83	*	strongHypo	-0.198	2.21e-13	Distal Intergenic	1	184494415	184532824	38410	+	CHH	ENSGALG00000017195
1	184493364	184493593	230	*	strongHyper	0.128	3.97e-13	Promoter (1-2kb)	1	184494415	184532824	38410	+	CHH	ENSGALG00000017195
1	185237472	185237590	119	*	strongHyper	0.14	1.12e-18	Intron (transcript:ENSGALT00000050284/ENSGALG00000017197, intron 23 of 23)	1	184783689	185203568	419880	-	CHH	ENSGALG00000017197
1	185485825	185485881	57	*	strongHyper	0.121	0.000102	Distal Intergenic	1	184782914	185386260	603347	-	CHH	ENSGALG00000017197
1	185676023	185676160	138	*	strongHyper	0.113	7.76e-09	Distal Intergenic	1	184782914	185386260	603347	-	CHH	ENSGALG00000017197
1	185676163	185676170	8	*	strongHyper	0.258	0.0055	Distal Intergenic	1	184782914	185386260	603347	-	CHH	ENSGALG00000017197
1	185676187	185676629	443	*	strongHyper	0.101	6.61e-15	Distal Intergenic	1	184782914	185386260	603347	-	CHH	ENSGALG00000017197
1	185880021	185880088	68	*	strongHyper	0.13	0.000218	Distal Intergenic	1	186228663	186241876	13214	+	CHH	ENSGALG00000013489
1	185880240	185880264	25	*	strongHyper	0.124	4.48e-06	Distal Intergenic	1	186228663	186241876	13214	+	CHH	ENSGALG00000013489
1	186054070	186054176	107	*	strongHypo	-0.171	2.24e-13	Distal Intergenic	1	186228663	186241876	13214	+	CHH	ENSGALG00000013489
1	186170086	186170094	9	*	strongHypo	-0.265	8.91e-05	Distal Intergenic	1	186228663	186241876	13214	+	CHH	ENSGALG00000013489
1	186180707	186180812	106	*	strongHypo	-0.149	6.14e-12	Distal Intergenic	1	186228663	186241876	13214	+	CHH	ENSGALG00000013489
1	186181251	186181368	118	*	strongHyper	0.225	8.69e-17	Distal Intergenic	1	186228663	186241876	13214	+	CHH	ENSGALG00000013489
1	186215016	186215047	32	*	strongHyper	0.106	0.000343	Distal Intergenic	1	186228663	186241876	13214	+	CHH	ENSGALG00000013489
1	186626537	186626672	136	*	strongHypo	-0.115	1.33e-09	Distal Intergenic	1	186558472	186564303	5832	+	CHH	ENSGALG00000017202
1	188174692	188174885	194	*	strongHyper	0.124	1.97e-31	Distal Intergenic	1	187671552	188016984	345433	-	CHH	ENSGALG00000017229
1	188186690	188186717	28	*	strongHyper	0.124	0.00265	Distal Intergenic	1	187671552	188016984	345433	-	CHH	ENSGALG00000017229
1	188574646	188574668	23	*	strongHyper	0.106	0.000987	Distal Intergenic	1	188868223	188880800	12578	+	CHH	ENSGALG00000035461
1	189175814	189175974	161	*	strongHypo	-0.197	1.59e-30	Intron (transcript:ENSGALT00000027865/ENSGALG00000017237, intron 2 of 4)	1	189153122	189202896	49775	-	CHH	ENSGALG00000017237
1	189434010	189434041	32	*	strongHypo	-0.128	0.00188	Intron (transcript:ENSGALT00000027866/ENSGALG00000017238, intron 4 of 10)	1	189543239	189559491	16253	+	CHH	ENSGALG00000017239
1	192101840	192101847	8	*	strongHypo	-0.123	2.77e-05	Distal Intergenic	1	192365090	192366025	936	+	CHH	ENSGALG00000039029
1	192543248	192543397	150	*	strongHypo	-0.116	9.73e-09	Distal Intergenic	1	192365090	192366025	936	+	CHH	ENSGALG00000039029
1	192592982	192593043	62	*	strongHypo	-0.111	2.28e-06	Distal Intergenic	1	192365090	192366025	936	+	CHH	ENSGALG00000039029
1	192987412	192987538	127	*	strongHypo	-0.191	2.01e-49	Distal Intergenic	1	193228381	193229388	1008	+	CHH	ENSGALG00000049023
1	193511092	193511125	34	*	strongHyper	0.215	1.33e-10	Intron (transcript:ENSGALT00000070488/ENSGALG00000033966, intron 2 of 31)	1	193461898	193803700	341803	+	CHH	ENSGALG00000033966
1	194555410	194555457	48	*	strongHyper	0.104	1.09e-10	Distal Intergenic	1	194560365	194594269	33905	+	CHH	ENSGALG00000000690
1	194567507	194567569	63	*	strongHypo	-0.167	5.02e-06	Intron (transcript:ENSGALT00000000973/ENSGALG00000000690, intron 1 of 15)	1	194560365	194594269	33905	+	CHH	ENSGALG00000000690
1	194730676	194730783	108	*	strongHypo	-0.312	1.81e-43	Intron (transcript:ENSGALT00000047372/ENSGALG00000040478, intron 11 of 12)	1	194700308	194747859	47552	-	CHH	ENSGALG00000040478
1	195252102	195252213	112	*	strongHyper	0.113	3.4e-17	Distal Intergenic	1	195315169	195341425	26257	+	CHH	ENSGALG00000000839
1	195256162	195256189	28	*	strongHypo	-0.277	6.11e-09	Distal Intergenic	1	195315169	195341425	26257	+	CHH	ENSGALG00000000839
1	195288015	195288054	40	*	strongHyper	0.123	4.79e-08	Distal Intergenic	1	195315169	195341425	26257	+	CHH	ENSGALG00000000839
1	195311064	195311101	38	*	strongHypo	-0.233	1.31e-06	Distal Intergenic	1	195315169	195341425	26257	+	CHH	ENSGALG00000000839
1	195806084	195806097	14	*	strongHyper	0.244	1.18e-05	Promoter (<=1kb)	1	195806601	195807686	1086	+	CHH	ENSGALG00000030652
1	196295857	196295894	38	*	strongHypo	-0.117	1.16e-06	Intron (transcript:ENSGALT00000095300/ENSGALG00000017323, intron 2 of 8)	1	196312459	196314174	1716	-	CHH	ENSGALG00000044739
1	196611383	196611508	126	*	strongHypo	-0.17	4.32e-17	Intron (transcript:ENSGALT00000028004/ENSGALG00000017329, intron 12 of 19)	1	196408790	196613874	205085	-	CHH	ENSGALG00000017326
10	597887	597950	64	*	strongHypo	-0.162	4.08e-18	Distal Intergenic	10	635611	638360	2750	-	CHH	ENSGALG00000038550
10	610274	610353	80	*	strongHypo	-0.148	1.54e-27	Distal Intergenic	10	635611	638360	2750	-	CHH	ENSGALG00000038550
10	768076	768156	81	*	strongHypo	-0.162	4.09e-05	Intron (transcript:ENSGALT00000098387/ENSGALG00000038550, intron 4 of 4)	10	635399	798787	163389	-	CHH	ENSGALG00000038550
10	3020904	3020966	63	*	strongHyper	0.104	9.91e-10	Distal Intergenic	10	3014290	3018506	4217	+	CHH	ENSGALG00000034982
10	3021201	3021252	52	*	strongHyper	0.107	1.47e-10	Distal Intergenic	10	3014290	3018506	4217	+	CHH	ENSGALG00000034982
10	3844217	3844230	14	*	strongHypo	-0.174	1.79e-10	Intron (transcript:ENSGALT00000104158/ENSGALG00000002945, intron 1 of 8)	10	3814774	3840160	25387	+	CHH	ENSGALG00000002925
10	9116213	9116225	13	*	strongHypo	-0.107	0.00881	Distal Intergenic	10	9103713	9114499	10787	+	CHH	ENSGALG00000038618
10	9116241	9116343	103	*	strongHyper	0.134	5.86e-23	Distal Intergenic	10	9103713	9114499	10787	+	CHH	ENSGALG00000038618
10	9125081	9125188	108	*	strongHypo	-0.189	5.18e-16	Distal Intergenic	10	9133006	9176492	43487	+	CHH	ENSGALG00000042839
10	10780692	10780714	23	*	strongHypo	-0.126	0.000816	Distal Intergenic	10	10623539	10768837	145299	-	CHH	ENSGALG00000004960
10	19578197	19578308	112	*	strongHypo	-0.116	7.34e-06	Promoter (<=1kb)	10	19575321	19577993	2673	-	CHH	ENSGALG00000007979
10	20070710	20070742	33	*	strongHypo	-0.242	5.29e-06	Intron (transcript:ENSGALT00000069467/ENSGALG00000034100, intron 18 of 18)	10	20049646	20067471	17826	-	CHH	ENSGALG00000034100
10	20852495	20852768	274	*	strongHypo	-0.15	2.02e-76	Distal Intergenic	10	20744794	20792797	48004	+	CHH	ENSGALG00000030162
10	20854620	20854983	364	*	strongHyper	0.113	1.35e-65	Distal Intergenic	10	20744794	20792797	48004	+	CHH	ENSGALG00000030162
10	20862508	20862533	26	*	strongHyper	0.134	6.08e-10	Distal Intergenic	10	20744794	20792797	48004	+	CHH	ENSGALG00000030162
10	20948001	20948101	101	*	strongHypo	-0.137	3.23e-17	Distal Intergenic	10	20744794	20792797	48004	+	CHH	ENSGALG00000030162
11	3866	3886	21	*	strongHyper	0.402	6.12e-17	Distal Intergenic	11	49222	52275	3054	+	CHH	ENSGALG00000047540
11	1073232	1073254	23	*	strongHyper	0.161	0.000222	Promoter (<=1kb)	11	1073448	1076886	3439	+	CHH	ENSGALG00000001791
11	15852473	15852494	22	*	strongHyper	0.212	0.000533	Distal Intergenic	11	15799465	15809344	9880	-	CHH	ENSGALG00000031983
11	16703808	16703819	12	*	strongHypo	-0.122	0.00211	Distal Intergenic	11	16725796	16738294	12499	+	CHH	ENSGALG00000005503
11	16703828	16703839	12	*	strongHypo	-0.144	0.000675	Distal Intergenic	11	16725796	16738294	12499	+	CHH	ENSGALG00000005503
11	16703893	16703919	27	*	strongHypo	-0.114	0.0223	Distal Intergenic	11	16725796	16738294	12499	+	CHH	ENSGALG00000005503
11	17723954	17723971	18	*	strongHypo	-0.105	7.7e-07	Promoter (<=1kb)	11	17697775	17723497	25723	-	CHH	ENSGALG00000041408
11	18295768	18295880	113	*	strongHyper	0.145	6.36e-06	Distal Intergenic	11	18321016	18333462	12447	+	CHH	ENSGALG00000047024
11	19987596	19987722	127	*	strongHyper	0.254	4.76e-59	Distal Intergenic	11	19920099	19926793	6695	+	CHH	ENSGALG00000000913
11	19988364	19988502	139	*	strongHypo	-0.132	1.4e-68	Distal Intergenic	11	19920099	19926793	6695	+	CHH	ENSGALG00000000913
11	19989759	19989768	10	*	strongHyper	0.411	3.64e-06	Distal Intergenic	11	19920099	19926793	6695	+	CHH	ENSGALG00000000913
11	19992944	19992983	40	*	strongHyper	0.146	1.21e-21	Distal Intergenic	11	19920099	19926793	6695	+	CHH	ENSGALG00000000913
12	377251	377360	110	*	strongHypo	-0.128	0.000713	Distal Intergenic	12	438858	443352	4495	-	CHH	ENSGALG00000047224
12	903638	903715	78	*	strongHyper	0.199	1.29e-19	Distal Intergenic	12	967160	970056	2897	+	CHH	ENSGALG00000026978
12	2134921	2134962	42	*	strongHyper	0.163	8.72e-11	Distal Intergenic	12	2166716	2171932	5217	-	CHH	ENSGALG00000002240
12	2135040	2135091	52	*	strongHyper	0.152	4.9e-08	Distal Intergenic	12	2166716	2171932	5217	-	CHH	ENSGALG00000002240
12	3627355	3627368	14	*	strongHyper	0.173	0.00144	Distal Intergenic	12	3614475	3623786	9312	-	CHH	ENSGALG00000028871
12	20325872	20325974	103	*	strongHyper	0.244	3.32e-15	Promoter (1-2kb)	12	20327306	20328730	1425	+	CHH	ENSGALG00000054017
12	20367016	20367130	115	*	strongHyper	0.141	1.9e-48	Distal Intergenic	12	20332366	20339261	6896	+	CHH	ENSGALG00000054180
12	20368016	20368185	170	*	strongHyper	0.136	4.43e-42	Distal Intergenic	12	20332366	20339261	6896	+	CHH	ENSGALG00000054180
12	20371478	20371502	25	*	strongHypo	-0.187	3.92e-14	Distal Intergenic	12	20332366	20339261	6896	+	CHH	ENSGALG00000054180
13	556240	556257	18	*	strongHypo	-0.182	0.000151	Distal Intergenic	13	500024	506883	6860	+	CHH	ENSGALG00000054103
13	1540485	1540547	63	*	strongHypo	-0.153	3.51e-05	Distal Intergenic	13	1524915	1532585	7671	-	CHH	ENSGALG00000046083
13	1718357	1718444	88	*	strongHyper	0.114	1.45e-06	Distal Intergenic	13	1686038	1715067	29030	+	CHH	ENSGALG00000000884
13	2707187	2707406	220	*	strongHyper	0.104	3.4e-22	Promoter (1-2kb)	13	2690321	2705890	15570	-	CHH	ENSGALG00000002562
13	2954020	2954042	23	*	strongHypo	-0.17	0.00374	Distal Intergenic	13	2788091	2834253	46163	+	CHH	ENSGALG00000002553
13	8402640	8402752	113	*	strongHyper	0.154	1.2e-20	Distal Intergenic	13	8418800	8471899	53100	+	CHH	ENSGALG00000001662
13	19014233	19014362	130	*	strongHypo	-0.125	9.88e-102	Distal Intergenic	13	18949948	18952753	2806	+	CHH	ENSGALG00000007669
13	19016061	19016080	20	*	strongHyper	0.107	1.71e-08	Distal Intergenic	13	18949948	18952753	2806	+	CHH	ENSGALG00000007669
14	162448	162467	20	*	strongHypo	-0.183	5.06e-11	Distal Intergenic	14	449210	477061	27852	+	CHH	ENSGALG00000034829
14	173941	173961	21	*	strongHyper	0.22	4.57e-12	Distal Intergenic	14	449210	477061	27852	+	CHH	ENSGALG00000034829
14	176142	176211	70	*	strongHyper	0.125	1.02e-20	Distal Intergenic	14	449210	477061	27852	+	CHH	ENSGALG00000034829
14	177334	178488	1155	*	strongHypo	-0.117	2.64e-79	Distal Intergenic	14	449210	477061	27852	+	CHH	ENSGALG00000034829
14	178865	178974	110	*	strongHypo	-0.205	2.57e-54	Distal Intergenic	14	449210	477061	27852	+	CHH	ENSGALG00000034829
14	182412	182518	107	*	strongHypo	-0.105	4.81e-34	Distal Intergenic	14	449210	477061	27852	+	CHH	ENSGALG00000034829
14	183372	183481	110	*	strongHyper	0.139	3.59e-33	Distal Intergenic	14	449210	477061	27852	+	CHH	ENSGALG00000034829
14	188063	188132	70	*	strongHypo	-0.298	5.9e-28	Distal Intergenic	14	449210	477061	27852	+	CHH	ENSGALG00000034829
14	346655	346665	11	*	strongHypo	-0.146	2.32e-05	Distal Intergenic	14	449210	477061	27852	+	CHH	ENSGALG00000034829
14	348075	348383	309	*	strongHyper	0.244	6.1e-78	Distal Intergenic	14	449210	477061	27852	+	CHH	ENSGALG00000034829
14	348889	348925	37	*	strongHyper	0.123	3.98e-11	Distal Intergenic	14	449210	477061	27852	+	CHH	ENSGALG00000034829
14	351898	351925	28	*	strongHyper	0.186	2.12e-13	Distal Intergenic	14	449210	477061	27852	+	CHH	ENSGALG00000034829
14	357934	358203	270	*	strongHyper	0.235	2.45e-81	Distal Intergenic	14	449210	477061	27852	+	CHH	ENSGALG00000034829
14	358817	359107	291	*	strongHypo	-0.231	5.91e-173	Distal Intergenic	14	449210	477061	27852	+	CHH	ENSGALG00000034829
14	363184	363258	75	*	strongHypo	-0.163	1.64e-41	Distal Intergenic	14	449210	477061	27852	+	CHH	ENSGALG00000034829
14	363824	363905	82	*	strongHypo	-0.103	6.28e-09	Distal Intergenic	14	449210	477061	27852	+	CHH	ENSGALG00000034829
14	405703	405842	140	*	strongHyper	0.115	2.52e-30	Distal Intergenic	14	449210	477061	27852	+	CHH	ENSGALG00000034829
14	4532842	4532908	67	*	strongHypo	-0.108	5.42e-05	Distal Intergenic	14	4550654	4569107	18454	-	CHH	ENSGALG00000004611
14	4847415	4847433	19	*	strongHypo	-0.106	0.000944	Promoter (2-3kb)	14	4843740	4845029	1290	-	CHH	ENSGALG00000004721
15	93304	93355	52	*	strongHyper	0.328	1.46e-13	Intron (transcript:ENSGALT00000090417/ENSGALG00000049138, intron 1 of 16)	15	92858	105385	12528	+	CHH	ENSGALG00000049138
15	1215433	1215509	77	*	strongHypo	-0.167	3.92e-16	Distal Intergenic	15	1219854	1227550	7697	+	CHH	ENSGALG00000041182
15	4391277	4391304	28	*	strongHypo	-0.11	1.49e-05	Distal Intergenic	15	4100056	4278736	178681	-	CHH	ENSGALG00000002714
15	10640153	10640196	44	*	strongHypo	-0.102	1.12e-07	Intron (transcript:ENSGALT00000012536/ENSGALG00000007732, intron 1 of 1)	15	10623518	10688187	64670	+	CHH	ENSGALG00000007732
15	12556124	12556166	43	*	strongHypo	-0.104	1.53e-05	Distal Intergenic	15	12598201	12638563	40363	+	CHH	ENSGALG00000008253
15	12790569	12790595	27	*	strongHypo	-0.363	1.52e-13	Distal Intergenic	15	12740599	12788512	47914	+	CHH	ENSGALG00000008289
15	12850558	12850650	93	*	strongHyper	0.104	4.03e-08	Distal Intergenic	15	12856850	12862055	5206	+	CHH	ENSGALG00000008303
15	12947884	12947908	25	*	strongHyper	0.138	8.34e-06	Distal Intergenic	15	12879143	12931736	52594	-	CHH	ENSGALG00000008357
15	12950938	12951014	77	*	strongHypo	-0.126	4.64e-21	Distal Intergenic	15	12879143	12931736	52594	-	CHH	ENSGALG00000008357
15	13013618	13013732	115	*	strongHyper	0.118	2.29e-31	Distal Intergenic	15	12879143	12931736	52594	-	CHH	ENSGALG00000008357
16	649180	649334	155	*	strongHyper	0.131	1.73e-17	Distal Intergenic	16	634188	641956	7769	+	CHH	ENSGALG00000051428
16	649614	649628	15	*	strongHypo	-0.115	0.000141	Distal Intergenic	16	634188	641956	7769	+	CHH	ENSGALG00000051428
16	649877	649894	18	*	strongHypo	-0.112	9.5e-07	Distal Intergenic	16	634188	641956	7769	+	CHH	ENSGALG00000051428
16	972224	972232	9	*	strongHypo	-0.13	3.01e-05	Promoter (2-3kb)	16	974908	976071	1164	+	CHH	ENSGALG00000051072
16	1034229	1034261	33	*	strongHyper	0.101	2.13e-06	Intron (transcript:ENSGALT00000096644/ENSGALG00000050222, intron 2 of 5)	16	1021215	1022174	960	+	CHH	ENSGALG00000050085
16	1412598	1412746	149	*	strongHyper	0.105	4.87e-18	Intron (transcript:ENSGALT00000071150/ENSGALG00000043671, intron 3 of 5)	16	1391736	1580796	189061	+	CHH	ENSGALG00000043671
16	1531005	1531040	36	*	strongHyper	0.209	7.99e-07	Intron (transcript:ENSGALT00000071150/ENSGALG00000043671, intron 5 of 5)	16	1545252	1545986	735	+	CHH	ENSGALG00000052531
16	2672175	2672230	56	*	strongHypo	-0.159	0.00782	Distal Intergenic	16	2665728	2668557	2830	-	CHH	ENSGALG00000030270
16	2672576	2672624	49	*	strongHypo	-0.107	2.87e-11	Distal Intergenic	16	2665728	2668557	2830	-	CHH	ENSGALG00000030270
17	596969	597071	103	*	strongHyper	0.103	4.84e-10	Distal Intergenic	17	604445	608095	3651	-	CHH	ENSGALG00000041514
17	2610125	2610271	147	*	strongHyper	0.106	1.76e-09	Intron (transcript:ENSGALT00000040094/ENSGALG00000008456, intron 8 of 47)	17	2470501	2727279	256779	+	CHH	ENSGALG00000008456
17	2872014	2872267	254	*	strongHypo	-0.134	6.3e-22	Promoter (2-3kb)	17	2874201	2877495	3295	+	CHH	ENSGALG00000007190
17	3876502	3876643	142	*	strongHypo	-0.15	6.18e-13	Distal Intergenic	17	3593496	3854597	261102	-	CHH	ENSGALG00000007038
17	5941619	5941724	106	*	strongHyper	0.127	3.99e-11	Promoter (<=1kb)	17	5942117	5945767	3651	+	CHH	ENSGALG00000017611
17	7653280	7653333	54	*	strongHyper	0.38	2.72e-18	Distal Intergenic	17	7577223	7651643	74421	+	CHH	ENSGALG00000042055
17	10756099	10756113	15	*	strongHyper	0.127	2.16e-06	Distal Intergenic	17	10706244	10742261	36018	+	CHH	ENSGALG00000000847
18	1692971	1693019	49	*	strongHypo	-0.205	3.71e-10	Distal Intergenic	18	1701769	1724693	22925	+	CHH	ENSGALG00000001163
18	1954932	1955001	70	*	strongHypo	-0.14	7.94e-08	Promoter (1-2kb)	18	1942703	1953196	10494	-	CHH	ENSGALG00000030259
18	2039842	2039854	13	*	strongHypo	-0.144	6.06e-05	Distal Intergenic	18	2045332	2093589	48258	+	CHH	ENSGALG00000023626
18	2475673	2475711	39	*	strongHyper	0.167	7.98e-09	Distal Intergenic	18	2441277	2442356	1080	-	CHH	ENSGALG00000050837
18	2810347	2810413	67	*	strongHyper	0.16	3.57e-17	Intron (transcript:ENSGALT00000002091/ENSGALG00000001371, intron 1 of 1)	18	2798139	2821873	23735	+	CHH	ENSGALG00000001371
18	8163906	8164054	149	*	strongHypo	-0.106	3.53e-19	Intron (transcript:ENSGALT00000006974/ENSGALG00000004373, intron 3 of 3)	18	8145867	8171206	25340	+	CHH	ENSGALG00000004373
18	10994285	10994353	69	*	strongHypo	-0.251	3.28e-24	Distal Intergenic	18	10965481	10972550	7070	-	CHH	ENSGALG00000050158
18	11027517	11027590	74	*	strongHypo	-0.225	5.59e-21	Distal Intergenic	18	10965481	10972550	7070	-	CHH	ENSGALG00000050158
18	11048885	11048965	81	*	strongHyper	0.243	1.25e-36	Distal Intergenic	18	11091762	11094465	2704	-	CHH	ENSGALG00000047525
18	11158829	11158900	72	*	strongHypo	-0.17	6.28e-25	Distal Intergenic	18	11202373	11205618	3246	+	CHH	ENSGALG00000054310
19	3783423	3783639	217	*	strongHyper	0.197	1.67e-31	Intron (transcript:ENSGALT00000071614/ENSGALG00000043223, intron 3 of 7)	19	3673296	3828129	154834	+	CHH	ENSGALG00000043223
19	10168573	10168861	289	*	strongHyper	0.106	1.19e-08	Intron (transcript:ENSGALT00000103018/ENSGALG00000048190, intron 2 of 7)	19	10144400	10159235	14836	-	CHH	ENSGALG00000051339
2	1108505	1108622	118	*	strongHyper	0.148	4.1e-30	Intron (transcript:ENSGALT00000096460/ENSGALG00000005188, intron 13 of 17)	2	1070684	1125924	55241	+	CHH	ENSGALG00000005188
2	1276583	1276635	53	*	strongHypo	-0.262	1.46e-21	Distal Intergenic	2	1238715	1257265	18551	+	CHH	ENSGALG00000005212
2	3011247	3011333	87	*	strongHyper	0.119	3.11e-05	Distal Intergenic	2	3279878	3300786	20909	-	CHH	ENSGALG00000005412
2	3531012	3531049	38	*	strongHypo	-0.211	2.99e-14	Intron (transcript:ENSGALT00000008744/ENSGALG00000005448, intron 6 of 8)	2	3515012	3547185	32174	-	CHH	ENSGALG00000005448
2	3642440	3642451	12	*	strongHypo	-0.154	7.54e-06	Distal Intergenic	2	3652705	3758795	106091	+	CHH	ENSGALG00000005476
[truncated: 729 more rows]
