# Supplementary material for: Analysis of DNA Methylation Profiles in Mandibular Condyle of Chicks With Crossed Beaks Using Whole-Genome Bisulfite Sequencing
Source: Front Genet. 2021 Jul 8;12:680115. doi: 10.3389/fgene.2021.680115 (PMC8298039; doi:10.3389/fgene.2021.680115)
Supplement: Supplementary Table 3 — Information of DMGs in the left-side (affected-side; L) and the right-side (normal-side; R) man-dibular condyle of crossed beaks. [file Table_3.XLS]

## Sheet: Sheet1
gene_ID	gene	meth_type	meth_stat	COG_class	COG_class_annotation	GO_annotation	KEGG_annotation	nr_annotation
ENSGALG00000006600	A4GNT	CG	down	--	--	--	K08251|0|cjo:107317991|K08251 alpha 1,4-N-acetylglucosaminyltransferase [EC:2.4.1.-] | (RefSeq) A4GNT; alpha-1,4-N-acetylglucosaminyltransferase	PREDICTED: alpha-1,4-N-acetylglucosaminyltransferase isoform X1 [Coturnix japonica]
ENSGALG00000010201	ABHD18	CG	down	[T]	Signal transduction mechanisms	--	--	PREDICTED: uncharacterized protein C4orf29 homolog isoform X3 [Gallus gallus]
ENSGALG00000036297	ABHD8	CG	up	[I]	Lipid transport and metabolism	Molecular Function: hydrolase activity (GO:0016787);; Cellular Component: extracellular exosome (GO:0070062);;	K13701|0|gga:100857580|K13701 abhydrolase domain-containing protein 8 | (RefSeq) ABHD8; abhydrolase domain containing 8	PREDICTED: abhydrolase domain-containing protein 8 [Gallus gallus]
ENSGALG00000003875	ABL1	CG	down	[M]	Cell wall/membrane/envelope biogenesis	--	K06619|0|gga:417181|K06619 abelson tyrosine-protein kinase 1 [EC:2.7.10.2] | (RefSeq) ABL1, ABL; ABL proto-oncogene 1, non-receptor tyrosine kinase	PREDICTED: tyrosine-protein kinase ABL1 isoform X2 [Gallus gallus]
ENSGALG00000034366	ACR ACRL	CG	down	[O]	Posttranslational modification, protein turnover, chaperones	Cellular Component: acrosomal vesicle (GO:0001669);; Molecular Function: amidase activity (GO:0004040);; Molecular Function: serine-type endopeptidase activity (GO:0004252);; Molecular Function: protein binding (GO:0005515);; Molecular Function: mannose binding (GO:0005537);; Cellular Component: extracellular space (GO:0005615);; Cellular Component: nucleus (GO:0005634);; Biological Process: prot…	--	acrosin-b [Gallus gallus]
ENSGALG00000042458	ACTN1	CG	up	--	--	Cellular Component: stress fiber (GO:0001725);; Cellular Component: ruffle (GO:0001726);; Molecular Function: double-stranded RNA binding (GO:0003725);; Molecular Function: integrin binding (GO:0005178);; Molecular Function: calcium ion binding (GO:0005509);; Cellular Component: extracellular space (GO:0005615);; Cellular Component: actin filament (GO:0005884);; Cellular Component: brush border (…	K05699|0|amj:106736747|K05699 actinin alpha 1/4 | (RefSeq) ACTN1; actinin alpha 1	PREDICTED: alpha-actinin-1 isoform X2 [Gallus gallus]
ENSGALG00000037301	ACVR1	CG	up	[T]	Signal transduction mechanisms	--	K04675|0|cjo:107316966|K04675 activin receptor type-1 [EC:2.7.11.30] | (RefSeq) ACVR1; activin A receptor type 1	PREDICTED: activin receptor type-1 isoform X3 [Gallus gallus]
ENSGALG00000001407	ADAMTS15	CG	down	--	--	Molecular Function: metalloendopeptidase activity (GO:0004222);; Cellular Component: proteinaceous extracellular matrix (GO:0005578);; Cellular Component: extracellular space (GO:0005615);; Biological Process: proteolysis (GO:0006508);; Molecular Function: heparin binding (GO:0008201);; Molecular Function: zinc ion binding (GO:0008270);; Cellular Component: cell surface (GO:0009986);; Molecular F…	K08629|0|gga:419733|K08629 a disintegrin and metalloproteinase with thrombospondin motifs 15 [EC:3.4.24.-] | (RefSeq) ADAMTS15; ADAM metallopeptidase with thrombospondin type 1 motif, 15	PREDICTED: A disintegrin and metalloproteinase with thrombospondin motifs 15 [Gallus gallus]
ENSGALG00000014751	ADAMTS6	CG	up	--	--	Molecular Function: metalloendopeptidase activity (GO:0004222);; Cellular Component: proteinaceous extracellular matrix (GO:0005578);; Biological Process: proteolysis (GO:0006508);; Biological Process: integrin-mediated signaling pathway (GO:0007229);; Molecular Function: zinc ion binding (GO:0008270);;	K08621|0|gga:427160|K08621 a disintegrin and metalloproteinase with thrombospondin motifs 6 [EC:3.4.24.-] | (RefSeq) ADAMTS6; ADAM metallopeptidase with thrombospondin type 1 motif 6	PREDICTED: A disintegrin and metalloproteinase with thrombospondin motifs 6 [Gallus gallus]
ENSGALG00000021475	ADAR	CG	down	--	--	Biological Process: osteoblast differentiation (GO:0001649);; Biological Process: hematopoietic progenitor cell differentiation (GO:0002244);; Biological Process: somatic diversification of immune receptors via somatic mutation (GO:0002566);; Molecular Function: double-stranded RNA adenosine deaminase activity (GO:0003726);; Cellular Component: nucleoplasm (GO:0005654);; Cellular Component: nucle…	K12968|0|gga:769675|K12968 double-stranded RNA-specific adenosine deaminase [EC:3.5.4.37] | (RefSeq) ADAR, ADAR1; adenosine deaminase, RNA specific	PREDICTED: double-stranded RNA-specific adenosine deaminase [Gallus gallus]
ENSGALG00000012863	ADCK2	CG	down	[HT]	Coenzyme transport and metabolism ;; Signal transduction mechanisms	--	K08869|0|gga:418116|K08869 aarF domain-containing kinase | (RefSeq) ADCK2; aarF domain containing kinase 2	PREDICTED: uncharacterized aarF domain-containing protein kinase 2 [Gallus gallus]
ENSGALG00000011319	ADGRL3	CG	down	--	--	Biological Process: neuron migration (GO:0001764);; Molecular Function: G-protein coupled receptor activity (GO:0004930);; Molecular Function: calcium ion binding (GO:0005509);; Cellular Component: integral component of plasma membrane (GO:0005887);; Cellular Component: cell-cell junction (GO:0005911);; Biological Process: cell surface receptor signaling pathway (GO:0007166);; Biological Process:…	K04594|0|cjo:107313456|K04594 latrophilin 3 | (RefSeq) ADGRL3; adhesion G protein-coupled receptor L3	PREDICTED: adhesion G protein-coupled receptor L3 isoform X1 [Gallus gallus]
ENSGALG00000030461	ADIRF	CG	down	--	--	--	--	adipogenesis regulatory factor [Gallus gallus]
ENSGALG00000005057	ADK	CG	down	[G]	Carbohydrate transport and metabolism	--	K00856|0|gga:423735|K00856 adenosine kinase [EC:2.7.1.20] | (RefSeq) ADK; adenosine kinase	PREDICTED: adenosine kinase isoform X1 [Gallus gallus]
ENSGALG00000014182	ADORA2B	CG	down	--	--	Molecular Function: G-protein coupled adenosine receptor activity (GO:0001609);; Biological Process: adenosine receptor signaling pathway (GO:0001973);; Biological Process: positive regulation of chronic inflammatory response to non-antigenic stimulus (GO:0002882);; Cellular Component: plasma membrane (GO:0005886);; Biological Process: adenylate cyclase-activating G-protein coupled receptor signa…	K04267|0|gga:395971|K04267 adenosine receptor A2b | (RefSeq) ADORA2B, A2B-AR; adenosine A2b receptor	hypothetical protein CIB84_002247, partial [Bambusicola thoracicus]
ENSGALG00000040035	ADRB2	CG	up	--	--	Biological Process: diet induced thermogenesis (GO:0002024);; Biological Process: norepinephrine-epinephrine-mediated vasodilation involved in regulation of systemic arterial blood pressure (GO:0002025);; Biological Process: regulation of sodium ion transport (GO:0002028);; Biological Process: desensitization of G-protein coupled receptor protein signaling pathway by arrestin (GO:0002032);; Molec…	K04142|0|gga:427623|K04142 adrenergic receptor beta-2 | (RefSeq) ADRB2, null; adrenoceptor beta 2	PREDICTED: beta-2 adrenergic receptor [Gallus gallus]
ENSGALG00000038026	AEBP2	CG	up	--	--	--	K17452|0|gga:418184|K17452 zinc finger protein AEBP2 | (RefSeq) AEBP2; AE binding protein 2	zinc finger protein AEBP2 isoform X2 [Numida meleagris]
ENSGALG00000004045	AGAP1	CG	down	[T]	Signal transduction mechanisms	--	K12491|0|gga:424024|K12491 Arf-GAP with GTPase, ANK repeat and PH domain-containing protein 1/3 | (RefSeq) AGAP1, CENTG2, CENTG3; ArfGAP with GTPase domain, ankyrin repeat and PH domain 1	PREDICTED: arf-GAP with GTPase, ANK repeat and PH domain-containing protein 1 isoform X10 [Gallus gallus]
ENSGALG00000002249	Ago1	CG	down	--	--	Cellular Component: P-body (GO:0000932);; Biological Process: nuclear-transcribed mRNA catabolic process (GO:0000956);; Molecular Function: RNA polymerase II core promoter proximal region sequence-specific DNA binding (GO:0000978);; Molecular Function: RNA polymerase II core binding (GO:0000993);; Molecular Function: core promoter binding (GO:0001047);; Molecular Function: double-stranded RNA bin…	K11593|0|phi:102107009|K11593 eukaryotic translation initiation factor 2C | (RefSeq) AGO1; protein argonaute-1	protein argonaute-1 [Gallus gallus]
ENSGALG00000008601	AHSG	CG	up	--	--	Molecular Function: cysteine-type endopeptidase inhibitor activity (GO:0004869);; Biological Process: acute-phase response (GO:0006953);; Biological Process: negative regulation of endopeptidase activity (GO:0010951);; Biological Process: negative regulation of bone mineralization (GO:0030502);; Cellular Component: extracellular matrix (GO:0031012);; Biological Process: regulation of inflammatory…	--	PREDICTED: alpha-2-HS-glycoprotein [Gallus gallus]
ENSGALG00000036240	AKAP12	CG	down	--	--	Cellular Component: cytoplasm (GO:0005737);; Cellular Component: plasma membrane (GO:0005886);; Cellular Component: focal adhesion (GO:0005925);; Biological Process: protein targeting (GO:0006605);; Molecular Function: adenylate cyclase binding (GO:0008179);; Biological Process: positive regulation of protein kinase A signaling (GO:0010739);; Biological Process: positive regulation of cAMP biosyn…	K16528|0|gga:421634|K16528 A-kinase anchor protein 12 | (RefSeq) AKAP12; A-kinase anchoring protein 12	PREDICTED: A-kinase anchor protein 12 isoform X2 [Gallus gallus]
ENSGALG00000006840	AKAP13	CG	down	--	--	--	K16529|0|gga:415502|K16529 A-kinase anchor protein 13 | (RefSeq) AKAP13; A-kinase anchoring protein 13	PREDICTED: A-kinase anchor protein 13 isoform X5 [Gallus gallus]
ENSGALG00000040724	AKAP9	CG	down	--	--	Molecular Function: DNA binding (GO:0003677);; Cellular Component: Golgi stack (GO:0005795);; Cellular Component: cis-Golgi network (GO:0005801);; Cellular Component: centrosome (GO:0005813);; Biological Process: microtubule nucleation (GO:0007020);; Biological Process: signal transduction (GO:0007165);; Cellular Component: voltage-gated potassium channel complex (GO:0008076);; Molecular Function…	K16551|0|gga:395695|K16551 A-kinase anchor protein 9 | (RefSeq) AKAP9, HYPERION; A-kinase anchoring protein 9	A-kinase anchor protein 9 [Gallus gallus]
ENSGALG00000012834	AKR1D1	CG	down	[Q]	Secondary metabolites biosynthesis, transport and catabolism	--	K00251|0|gga:418107|K00251 3-oxo-5-beta-steroid 4-dehydrogenase [EC:1.3.1.3] | (RefSeq) AKR1D1; aldo-keto reductase family 1 member D1	3-oxo-5-beta-steroid 4-dehydrogenase [Gallus gallus]
ENSGALG00000054458	AKT2	CG	down	[R]	General function prediction only	Molecular Function: protein serine/threonine kinase activity (GO:0004674);; Molecular Function: ATP binding (GO:0005524);; Biological Process: protein phosphorylation (GO:0006468);;	K04456|0|aam:106493726|K04456 RAC serine/threonine-protein kinase [EC:2.7.11.1] | (RefSeq) AKT2; AKT serine/threonine kinase 2	RAC-beta serine/threonine-protein kinase [Chelonia mydas]
ENSGALG00000015348	ALCAM	CG	up	--	--	--	K06547|0|gga:396092|K06547 activated leukocyte cell adhesion molecule | (RefSeq) ALCAM, BEN, DM-GRASP, JC7, SC1; activated leukocyte cell adhesion molecule	CD166 antigen precursor [Gallus gallus]
ENSGALG00000042184	ALDH4A1	CG	down	[C]	Energy production and conversion	Molecular Function: 1-pyrroline-5-carboxylate dehydrogenase activity (GO:0003842);; Molecular Function: aldehyde dehydrogenase (NAD) activity (GO:0004029);; Cellular Component: mitochondrion (GO:0005739);; Biological Process: glutamate biosynthetic process (GO:0006537);; Biological Process: proline biosynthetic process (GO:0006561);; Molecular Function: identical protein binding (GO:0042802);; Bi…	K00294|0|gga:419467|K00294 1-pyrroline-5-carboxylate dehydrogenase [EC:1.2.1.88] | (RefSeq) ALDH4A1; aldehyde dehydrogenase 4 family member A1	delta-1-pyrroline-5-carboxylate dehydrogenase, mitochondrial [Gallus gallus]
ENSGALG00000041309	ALKBH3	CG	up	[L]	Replication, recombination and repair	Cellular Component: nucleoplasm (GO:0005654);; Cellular Component: mitochondrion (GO:0005739);; Biological Process: DNA dealkylation involved in DNA repair (GO:0006307);; Molecular Function: ferrous iron binding (GO:0008198);; Biological Process: cell proliferation (GO:0008283);; Biological Process: oxidative single-stranded DNA demethylation (GO:0035552);; Molecular Function: DNA-N1-methyladenin…	K10860|0|gga:423169|K10860 mRNA N1-methyladenine demethylase [EC:1.14.11.54] | (RefSeq) ALKBH3; alkB homolog 3, alpha-ketoglutaratedependent dioxygenase	alpha-ketoglutarate-dependent dioxygenase alkB homolog 3 [Gallus gallus]
ENSGALG00000027213	ALX1	CG	up	--	--	Biological Process: negative regulation of transcription from RNA polymerase II promoter (GO:0000122);; Molecular Function: RNA polymerase II regulatory region sequence-specific DNA binding (GO:0000977);; Molecular Function: transcriptional activator activity, RNA polymerase II transcription regulatory region sequence-specific binding (GO:0001228);; Biological Process: neural crest cell migration…	K09334|0|gga:427871|K09334 cartilage homeoprotein 1 | (RefSeq) ALX1, CART1; ALX homeobox 1	PREDICTED: ALX homeobox protein 1 [Gallus gallus]
ENSGALG00000010372	ANGEL1	CG	up	--	--	Cellular Component: nucleus (GO:0005634);; Cellular Component: endoplasmic reticulum (GO:0005783);; Cellular Component: cis-Golgi network (GO:0005801);; Cellular Component: cytosol (GO:0005829);; Molecular Function: eukaryotic initiation factor 4E binding (GO:0008190);; Cellular Component: integral component of membrane (GO:0016021);; Molecular Function: protein domain specific binding (GO:001990…	K18729|0|gga:423370|K18729 protein angel | (RefSeq) ANGEL1; angel homolog 1	protein angel homolog 1 precursor [Gallus gallus]
ENSGALG00000040755	ANGPT4	CG	down	--	--	Cellular Component: extracellular space (GO:0005615);; Biological Process: activation of transmembrane receptor protein tyrosine kinase activity (GO:0007171);; Biological Process: Notch signaling pathway (GO:0007219);; Biological Process: negative regulation of angiogenesis (GO:0016525);; Molecular Function: transmembrane receptor protein tyrosine kinase activator activity (GO:0030297);; Molecula…	K05467|0|gga:771763|K05467 angiopoietin 4 | (RefSeq) ANGPT4; angiopoietin 4	PREDICTED: angiopoietin-4 [Gallus gallus]
ENSGALG00000003135	ANK3	CG	up	[D]	Cell cycle control, cell division, chromosome partitioning	Biological Process: mitotic cytokinesis (GO:0000281);; Molecular Function: structural constituent of cytoskeleton (GO:0005200);; Cellular Component: intracellular (GO:0005622);; Cellular Component: bicellular tight junction (GO:0005923);; Biological Process: signal transduction (GO:0007165);; Biological Process: axon guidance (GO:0007411);; Cellular Component: basal plasma membrane (GO:0009925);;…	K10380|0|gga:396309|K10380 ankyrin | (RefSeq) ANK3, CHANK3; ankyrin 3	ankyrin-3 [Gallus gallus]
ENSGALG00000009205	ANKFN1L	CG	up	--	--	--	--	PREDICTED: ankyrin repeat and fibronectin type-III domain-containing protein 1-like isoform X1 [Meleagris gallopavo]
ENSGALG00000052842	ANKRD11	CG	down	[T]	Signal transduction mechanisms	Biological Process: tissue homeostasis (GO:0001894);; Cellular Component: nucleoplasm (GO:0005654);; Cellular Component: cytoplasm (GO:0005737);; Cellular Component: plasma membrane (GO:0005886);; Biological Process: multicellular organism growth (GO:0035264);; Biological Process: skeletal system morphogenesis (GO:0048705);; Biological Process: face morphogenesis (GO:0060325);; Biological Process…	--	PREDICTED: ankyrin repeat domain-containing protein 11 [Gallus gallus]
ENSGALG00000007996	ANKRD44	CG	up	[D]	Cell cycle control, cell division, chromosome partitioning	--	K15503|0|gga:424055|K15503 serine/threonine-protein phosphatase 6 regulatory ankyrin repeat subunit B | (RefSeq) ANKRD44; ankyrin repeat domain 44	serine/threonine-protein phosphatase 6 regulatory ankyrin repeat subunit B [Gallus gallus]
ENSGALG00000014717	ANKRD55	CG	down	[L]	Replication, recombination and repair	--	--	PREDICTED: ankyrin repeat domain-containing protein 55 [Gallus gallus]
ENSGALG00000002723	ANKS1A	CG	down	[T]	Signal transduction mechanisms	Cellular Component: nucleoplasm (GO:0005654);; Cellular Component: cytoplasm (GO:0005737);;	--	PREDICTED: ankyrin repeat and SAM domain-containing protein 1A isoform X8 [Gallus gallus]
ENSGALG00000011549	ANKS1B	CG	down	[T]	Signal transduction mechanisms	--	--	ankyrin repeat and sterile alpha motif domain-containing protein 1B [Gallus gallus]
ENSGALG00000041808	ANO1	CG	down	--	--	--	K19496|0|gga:423144|K19496 anoctamin-1 | (RefSeq) ANO1, TMEM16A; anoctamin 1	PREDICTED: anoctamin-1 isoform X1 [Gallus gallus]
ENSGALG00000043675	ANTXR2	CG	down	--	--	--	K20909|0|gga:422580|K20909 anthrax toxin receptor | (RefSeq) ANTXR2; anthrax toxin receptor 2	PREDICTED: anthrax toxin receptor 2 [Gallus gallus]
ENSGALG00000038783	ANXA4	CG	down	--	--	Molecular Function: calcium ion binding (GO:0005509);; Molecular Function: calcium-dependent phospholipid binding (GO:0005544);; Cellular Component: plasma membrane (GO:0005886);; Biological Process: regulation of transcription from RNA polymerase II promoter (GO:0006357);; Biological Process: Notch signaling pathway (GO:0007219);; Cellular Component: cell surface (GO:0009986);; Cellular Componen…	K17093|2.3941e-173|gga:772393|K17093 annexin A4 | (RefSeq) ANXA4; annexin A4	PREDICTED: annexin A4 [Gallus gallus]
ENSGALG00000035505	AOAH	CG	up	--	--	--	K01065|0|gga:420737|K01065 acyloxyacyl hydrolase [EC:3.1.1.77] | (RefSeq) AOAH; acyloxyacyl hydrolase	PREDICTED: acyloxyacyl hydrolase isoform X1 [Gallus gallus]
ENSGALG00000005171	AP1S3	CG	down	--	--	--	K12395|2.04054e-92|gga:424807|K12395 AP-1 complex subunit sigma-3 | (RefSeq) AP1S3; adaptor related protein complex 1 sigma 3 subunit	PREDICTED: AP-1 complex subunit sigma-3 [Anser cygnoides domesticus]
ENSGALG00000012101	AP5M1	CG	down	--	--	Cellular Component: lysosome (GO:0005764);; Cellular Component: late endosome (GO:0005770);; Cellular Component: cytosol (GO:0005829);; Biological Process: endosomal transport (GO:0016197);; Cellular Component: AP-type membrane coat adaptor complex (GO:0030119);;	K19023|0|gga:423548|K19023 AP-5 complex subunit mu-1 | (RefSeq) AP5M1, C14orf108, MUDENG, Mu5, MuD; adaptor related protein complex 5 mu 1 subunit	PREDICTED: AP-5 complex subunit mu-1 [Gallus gallus]
ENSGALG00000001250	APLP2	CG	up	--	--	Molecular Function: serine-type endopeptidase inhibitor activity (GO:0004867);; Molecular Function: heparin binding (GO:0008201);; Biological Process: negative regulation of endopeptidase activity (GO:0010951);; Cellular Component: integral component of membrane (GO:0016021);; Molecular Function: transition metal ion binding (GO:0046914);;	K08117|0|gga:419727|K08117 amyloid-like protein 2 | (RefSeq) APLP2; amyloid beta precursor like protein 2	amyloid-like protein 2 precursor [Gallus gallus]
ENSGALG00000005314	APPBP2	CG	down	[R]	General function prediction only	--	--	amyloid protein-binding protein 2 [Gallus gallus]
ENSGALG00000006436	Aqp12	CG	down	--	--	--	K09871|0|gga:424861|K09871 aquaporin-12 | (RefSeq) AQP12A, AQP12, AQP12B; aquaporin 12A	aquaporin 12A precursor [Gallus gallus]
ENSGALG00000007254	ARHGAP12	CG	down	--	--	--	K20636|0|gga:420473|K20636 Rho GTPase-activating protein 12/27 | (RefSeq) ARHGAP12; Rho GTPase activating protein 12	PREDICTED: rho GTPase-activating protein 12 isoform X1 [Gallus gallus]
ENSGALG00000044230	ARHGAP27	CG	up	--	--	--	K20636|0|mgp:104917048|K20636 Rho GTPase-activating protein 12/27 | (RefSeq) ARHGAP27; Rho GTPase activating protein 27	rho GTPase-activating protein 27-like isoform X1 [Numida meleagris]
ENSGALG00000032469	ARHGAP45	CG	down	--	--	Cellular Component: intracellular (GO:0005622);; Biological Process: intracellular signal transduction (GO:0035556);; Molecular Function: metal ion binding (GO:0046872);;	K20644|0|gga:420102|K20644 Rho GTPase-activating protein 29/45 | (RefSeq) ARHGAP45, HMHA1; Rho GTPase activating protein 45	minor histocompatibility protein HA-1 [Gallus gallus]
ENSGALG00000003572	ARHGEF18	CG	down	--	--	Molecular Function: Rho guanyl-nucleotide exchange factor activity (GO:0005089);; Biological Process: regulation of Rho protein signal transduction (GO:0035023);; Biological Process: positive regulation of GTPase activity (GO:0043547);;	K21066|0|gga:420132|K21066 A-kinase anchor protein 18 | (RefSeq) ARHGEF18; Rho/Rac guanine nucleotide exchange factor 18	PREDICTED: rho guanine nucleotide exchange factor 18 isoform X3 [Gallus gallus]
ENSGALG00000010577	ARHGEF38	CG	up	--	--	--	K20711|0|gga:428744|K20711 Rho guanine nucleotide exchange factor 38 | (RefSeq) ARHGEF38; Rho guanine nucleotide exchange factor 38	PREDICTED: rho guanine nucleotide exchange factor 38 [Gallus gallus]
ENSGALG00000006439	ARHGEF6	CG	up	--	--	--	K05729|0|mgp:100547020|K05729 Rho guanine nucleotide exchange factor 6 | (RefSeq) ARHGEF6; Rac/Cdc42 guanine nucleotide exchange factor 6	PREDICTED: rho guanine nucleotide exchange factor 6 isoform X1 [Gallus gallus]
ENSGALG00000031009	ARHGEF7	CG	up	--	--	Cellular Component: storage vacuole (GO:0000322);; Biological Process: hematopoietic progenitor cell differentiation (GO:0002244);; Molecular Function: Rho guanyl-nucleotide exchange factor activity (GO:0005089);; Cellular Component: cytosol (GO:0005829);; Cellular Component: plasma membrane (GO:0005886);; Cellular Component: focal adhesion (GO:0005925);; Biological Process: Golgi organization (G…	K13710|0|gga:418761|K13710 Rho guanine nucleotide exchange factor 7 | (RefSeq) ARHGEF7; Rho guanine nucleotide exchange factor 7	PREDICTED: rho guanine nucleotide exchange factor 7 isoform X1 [Gallus gallus]
ENSGALG00000007608	ARHGEF9	CG	up	--	--	Molecular Function: Rho guanyl-nucleotide exchange factor activity (GO:0005089);; Cellular Component: cytoplasm (GO:0005737);; Biological Process: regulation of Rho protein signal transduction (GO:0035023);; Biological Process: positive regulation of GTPase activity (GO:0043547);;	K20686|0|cjo:107312788|K20686 Rho guanine nucleotide exchange factor 9 | (RefSeq) ARHGEF9; Cdc42 guanine nucleotide exchange factor 9	PREDICTED: rho guanine nucleotide exchange factor 9 isoform X1 [Gallus gallus]
ENSGALG00000013683	ARID1B	CG	up	--	--	Molecular Function: DNA binding (GO:0003677);; Cellular Component: nucleoplasm (GO:0005654);; Cellular Component: cytoplasm (GO:0005737);; Biological Process: chromatin remodeling (GO:0006338);; Cellular Component: SWI/SNF complex (GO:0016514);; Cellular Component: nBAF complex (GO:0071565);;	K11653|0|fab:101811638|K11653 AT-rich interactive domain-containing protein 1 | (RefSeq) ARID1B; AT-rich interaction domain 1B	PREDICTED: AT-rich interactive domain-containing protein 1B isoform X7 [Gallus gallus]
ENSGALG00000034003	ARID4B	CG	down	--	--	--	K19195|0|aam:106486802|K19195 AT-rich interactive domain-containing protein 4B | (RefSeq) ARID4B; AT-rich interaction domain 4B	PREDICTED: AT-rich interactive domain-containing protein 4B isoform X3 [Gallus gallus]
ENSGALG00000031534	ARID5B	CG	up	--	--	--	--	PREDICTED: AT-rich interactive domain-containing protein 5B isoform X1 [Gallus gallus]
ENSGALG00000020716	ARMH1	CG	down	--	--	--	--	PREDICTED: uncharacterized protein C1orf228 homolog isoform X2 [Gallus gallus]
ENSGALG00000025915	ARRDC3	CG	down	--	--	Cellular Component: endosome (GO:0005768);; Cellular Component: plasma membrane (GO:0005886);; Biological Process: negative regulation of heat generation (GO:0031651);; Molecular Function: beta-3 adrenergic receptor binding (GO:0031699);; Biological Process: skin development (GO:0043588);; Biological Process: negative regulation of multicellular organismal metabolic process (GO:0044252);; Biologi…	--	PREDICTED: arrestin domain-containing protein 3 isoform X1 [Gallus gallus]
ENSGALG00000005616	ARSI	CG	up	[P]	Inorganic ion transport and metabolism	Biological Process: metabolic process (GO:0008152);; Molecular Function: sulfuric ester hydrolase activity (GO:0008484);;	K12375|0|gga:427639|K12375 arylsulfatase I/J [EC:3.1.6.-] | (RefSeq) ARSI; arylsulfatase family member I	PREDICTED: arylsulfatase I [Gallus gallus]
ENSGALG00000032098	ARTN	CG	down	--	--	--	--	PREDICTED: artemin [Gallus gallus]
ENSGALG00000037618	ASAP1	CG	down	--	--	--	K12488|0|mgp:100548333|K12488 Arf-GAP with SH3 domain, ANK repeat and PH domain-containing protein | (RefSeq) ASAP1; ArfGAP with SH3 domain, ankyrin repeat and PH domain 1	PREDICTED: arf-GAP with SH3 domain, ANK repeat and PH domain-containing protein 1 isoform X2 [Gallus gallus]
ENSGALG00000026019	ASCC1	CG	down	--	--	--	K18666|0|gga:423709|K18666 activating signal cointegrator complex subunit 1 | (RefSeq) ASCC1; activating signal cointegrator 1 complex subunit 1	PREDICTED: activating signal cointegrator 1 complex subunit 1 [Gallus gallus]
ENSGALG00000011250	ASIC4	CG	down	--	--	Molecular Function: sodium channel activity (GO:0005272);; Cellular Component: integral component of membrane (GO:0016021);; Biological Process: sodium ion transmembrane transport (GO:0035725);;	K04831|0|gga:769191|K04831 acid-sensing ion channel 4 | (RefSeq) ASIC4, ACCN4; acid sensing ion channel subunit family member 4	PREDICTED: acid-sensing ion channel 4 isoform X1 [Gallus gallus]
ENSGALG00000015949	ASRGL1	CG	down	[E]	Amino acid transport and metabolism	Molecular Function: asparaginase activity (GO:0004067);; Cellular Component: nucleus (GO:0005634);; Biological Process: proteolysis (GO:0006508);; Molecular Function: beta-aspartyl-peptidase activity (GO:0008798);; Biological Process: asparagine catabolic process via L-aspartate (GO:0033345);;	K13051|0|gga:421868|K13051 beta-aspartyl-peptidase (threonine type) [EC:3.4.19.5] | (RefSeq) ASRGL1; asparaginase like 1	hypothetical protein H355_005656 [Colinus virginianus]
ENSGALG00000023689	ASS1	CG	up	[E]	Amino acid transport and metabolism	Biological Process: urea cycle (GO:0000050);; Biological Process: citrulline metabolic process (GO:0000052);; Biological Process: argininosuccinate metabolic process (GO:0000053);; Molecular Function: argininosuccinate synthase activity (GO:0004055);; Molecular Function: ATP binding (GO:0005524);; Cellular Component: cytoplasm (GO:0005737);; Biological Process: arginine biosynthetic process (GO:0…	K01940|0|gga:417185|K01940 argininosuccinate synthase [EC:6.3.4.5] | (RefSeq) ASS1; argininosuccinate synthase 1	argininosuccinate synthase [Numida meleagris]
ENSGALG00000007038	ASTN2	CG	up	--	--	--	--	PREDICTED: astrotactin-2 isoform X2 [Gallus gallus]
ENSGALG00000015196	ASXL3	CG	down	--	--	Molecular Function: DNA binding (GO:0003677);; Biological Process: regulation of transcription, DNA-templated (GO:0006355);;	K11471|0|gga:421102|K11471 additional sex combs-like protein | (RefSeq) ASXL3; additional sex combs like 3, transcriptional regulator	PREDICTED: putative Polycomb group protein ASXL3 isoform X1 [Gallus gallus]
ENSGALG00000037872	ATAD2B	CG	up	[O]	Posttranslational modification, protein turnover, chaperones	--	--	PREDICTED: ATPase family AAA domain-containing protein 2B isoform X1 [Gallus gallus]
ENSGALG00000039134	ATF7	CG	up	--	--	Molecular Function: transcription factor activity, sequence-specific DNA binding (GO:0003700);; Biological Process: regulation of transcription, DNA-templated (GO:0006355);; Molecular Function: sequence-specific DNA binding (GO:0043565);; Molecular Function: metal ion binding (GO:0046872);;	K09045|0|gga:769661|K09045 activating transcription factor 7 | (RefSeq) ATF7; activating transcription factor 7	PREDICTED: LOW QUALITY PROTEIN: cyclic AMP-dependent transcription factor ATF-7 [Gallus gallus]
ENSGALG00000001619	ATG16L1	CG	down	[T]	Signal transduction mechanisms	Biological Process: autophagosome assembly (GO:0000045);; Cellular Component: autophagosome membrane (GO:0000421);; Cellular Component: axoneme (GO:0005930);; Biological Process: negative stranded viral RNA replication (GO:0039689);; Molecular Function: identical protein binding (GO:0042802);;	K17890|0|cjo:107317867|K17890 autophagy-related protein 16-1 | (RefSeq) ATG16L1; autophagy related 16 like 1	PREDICTED: autophagy-related protein 16-1 isoform X2 [Gallus gallus]
ENSGALG00000012339	ATL1	CG	down	--	--	Molecular Function: GTPase activity (GO:0003924);; Molecular Function: GTP binding (GO:0005525);; Cellular Component: endoplasmic reticulum (GO:0005783);; Biological Process: endoplasmic reticulum organization (GO:0007029);; Cellular Component: integral component of membrane (GO:0016021);; Molecular Function: identical protein binding (GO:0042802);; Biological Process: protein homooligomerization…	K17339|0|gga:423577|K17339 atlastin [EC:3.6.5.-] | (RefSeq) ATL1, SPG3A; atlastin GTPase 1	PREDICTED: atlastin-1 isoform X2 [Gallus gallus]
ENSGALG00000033083	ATOH8	CG	up	--	--	Biological Process: formation of primary germ layer (GO:0001704);; Biological Process: negative regulation of endothelial cell proliferation (GO:0001937);; Molecular Function: transcription factor activity, sequence-specific DNA binding (GO:0003700);; Cellular Component: nucleus (GO:0005634);; Cellular Component: cytoplasm (GO:0005737);; Biological Process: positive regulation of endothelial cell…	K09084|4.8105e-84|gga:771738|K09084 atonal protein 8 | (RefSeq) ATOH8, null; atonal bHLH transcription factor 8	protein atonal homolog 8 [Gallus gallus]
ENSGALG00000006623	ATP11C	CG	down	[P]	Inorganic ion transport and metabolism	--	K01530|0|gga:422254|K01530 phospholipid-translocating ATPase [EC:3.6.3.1] | (RefSeq) ATP11C; ATPase phospholipid transporting 11C	PREDICTED: phospholipid-transporting ATPase IG isoform X3 [Gallus gallus]
ENSGALG00000015618	ATP6AP1L	CG	down	--	--	Biological Process: ATP hydrolysis coupled proton transport (GO:0015991);; Cellular Component: integral component of membrane (GO:0016021);; Cellular Component: proton-transporting V-type ATPase, V1 domain (GO:0033180);; Molecular Function: proton-transporting ATP synthase activity, rotational mechanism (GO:0046933);; Molecular Function: proton-transporting ATPase activity, rotational mechanism (…	--	V-type proton ATPase subunit S1-like protein [Numida meleagris]
ENSGALG00000030834	ATP8B1	CG	down	[P]	Inorganic ion transport and metabolism	Molecular Function: magnesium ion binding (GO:0000287);; Molecular Function: phospholipid-translocating ATPase activity (GO:0004012);; Molecular Function: ATP binding (GO:0005524);; Cellular Component: endoplasmic reticulum (GO:0005783);; Cellular Component: Golgi apparatus (GO:0005794);; Biological Process: drug transmembrane transport (GO:0006855);; Biological Process: Golgi organization (GO:00…	K01530|0|gga:426857|K01530 phospholipid-translocating ATPase [EC:3.6.3.1] | (RefSeq) ATP8B1; ATPase phospholipid transporting 8B1	phospholipid-transporting ATPase IC [Gallus gallus]
ENSGALG00000016034	ATRN	CG	down	[M]	Cell wall/membrane/envelope biogenesis	Molecular Function: receptor activity (GO:0004872);; Cellular Component: extracellular space (GO:0005615);; Cellular Component: integral component of membrane (GO:0016021);; Biological Process: cerebellum development (GO:0021549);; Biological Process: regulation of multicellular organism growth (GO:0040014);; Biological Process: myelination (GO:0042552);; Biological Process: pigmentation (GO:0043…	--	PREDICTED: attractin isoform X1 [Gallus gallus]
ENSGALG00000009152	ATRNL1	CG	down	--	--	Biological Process: G-protein coupled receptor signaling pathway (GO:0007186);; Cellular Component: integral component of membrane (GO:0016021);;	--	PREDICTED: attractin-like protein 1 isoform X1 [Gallus gallus]
ENSGALG00000012709	ATXN1	CG	up	--	--	--	--	PREDICTED: ataxin-1 [Gallus gallus]
ENSGALG00000030148	AUP1	CG	down	--	--	Cellular Component: Hrd1p ubiquitin ligase ERAD-L complex (GO:0000839);; Cellular Component: integral component of endoplasmic reticulum membrane (GO:0030176);; Biological Process: ubiquitin-dependent ERAD pathway (GO:0030433);; Molecular Function: ubiquitin binding (GO:0043130);; Biological Process: regulation of catalytic activity (GO:0050790);; Molecular Function: ubiquitin-protein transferase…	K19716|0|gga:769206|K19716 ancient ubiquitous protein 1 | (RefSeq) AUP1; ancient ubiquitous protein 1	PREDICTED: ancient ubiquitous protein 1 isoform X2 [Gallus gallus]
ENSGALG00000001153	AUTS2	CG	up	--	--	Molecular Function: chromatin binding (GO:0003682);; Cellular Component: nucleus (GO:0005634);; Biological Process: positive regulation of transcription from RNA polymerase II promoter (GO:0045944);; Biological Process: positive regulation of histone H3-K4 methylation (GO:0051571);; Biological Process: righting reflex (GO:0060013);; Biological Process: innate vocalization behavior (GO:0098582);; …	--	PREDICTED: autism susceptibility gene 2 protein isoform X3 [Gallus gallus]
ENSGALG00000039200	AXIN2	CG	up	--	--	Biological Process: positive regulation of protein phosphorylation (GO:0001934);; Biological Process: intramembranous ossification (GO:0001957);; Biological Process: secondary heart field specification (GO:0003139);; Biological Process: chondrocyte differentiation involved in endochondral bone morphogenesis (GO:0003413);; Molecular Function: GTPase activator activity (GO:0005096);; Cellular Compo…	K04385|0|gga:395152|K04385 axin 2 | (RefSeq) AXIN2, axin-2; axin 2	axin-2 [Gallus gallus]
ENSGALG00000015075	B3GAT1L	CG	down	--	--	Biological Process: carbohydrate metabolic process (GO:0005975);; Molecular Function: galactosylgalactosylxylosylprotein 3-beta-glucuronosyltransferase activity (GO:0015018);; Cellular Component: membrane (GO:0016020);; Biological Process: chondroitin sulfate metabolic process (GO:0030204);; Biological Process: chondroitin sulfate proteoglycan biosynthetic process (GO:0050650);;	K00735|0|gga:408180|K00735 galactosylgalactosylxylosylprotein 3-beta-glucuronosyltransferase 1 [EC:2.4.1.135] | (RefSeq) beta-1,3-glucuronyltransferase 1-like	hypothetical protein CIB84_007236, partial [Bambusicola thoracicus]
ENSGALG00000017076	B3GLCT	CG	up	--	--	Cellular Component: membrane (GO:0016020);; Molecular Function: transferase activity, transferring glycosyl groups (GO:0016757);;	K13675|0|mgp:100546288|K13675 UDP-glucose:O-linked fucose beta-1,3-glucosyltransferase [EC:2.4.1.-] | (RefSeq) B3GLCT; beta 3-glucosyltransferase	PREDICTED: beta-1,3-glucosyltransferase [Gallus gallus]
ENSGALG00000012988	B4GALNT3	CG	down	[X]	Mobilome: prophages, transposons	--	K09656|0|gga:418150|K09656 beta-1,4-N-acetylgalactosaminyltransferase 3 [EC:2.4.1.244] | (RefSeq) B4GALNT3; beta-1,4-N-acetyl-galactosaminyltransferase 3	PREDICTED: beta-1,4-N-acetylgalactosaminyltransferase 3 [Gallus gallus]
ENSGALG00000015069	B4GALT4	CG	up	[G]	Carbohydrate transport and metabolism	Biological Process: carbohydrate metabolic process (GO:0005975);; Cellular Component: integral component of membrane (GO:0016021);; Molecular Function: transferase activity, transferring glycosyl groups (GO:0016757);;	K07969|0|gga:418341|K07969 beta-1,4-galactosyltransferase 4 [EC:2.4.1.90 2.4.1.275 2.4.1.-] | (RefSeq) B4GALT4; beta-1,4-galactosyltransferase 4	PREDICTED: beta-1,4-galactosyltransferase 4 isoform X1 [Gallus gallus]
ENSGALG00000005096	B9D1	CG	down	--	--	--	K16744|2.23459e-137|gga:416525|K16744 B9 domain-containing protein 1 | (RefSeq) B9D1, EPPB9; B9 domain containing 1	PREDICTED: B9 domain-containing protein 1 [Gallus gallus]
ENSGALG00000042538	BAIAP2	CG	down	--	--	Cellular Component: cytosol (GO:0005829);; Cellular Component: plasma membrane (GO:0005886);; Biological Process: plasma membrane organization (GO:0007009);; Molecular Function: cytoskeletal adaptor activity (GO:0008093);; Biological Process: insulin receptor signaling pathway (GO:0008286);; Biological Process: regulation of cell shape (GO:0008360);; Biological Process: response to bacterium (GO:…	K05627|0|gga:422077|K05627 BAI1-associated protein 2 | (RefSeq) BAIAP2; BAI1 associated protein 2	PREDICTED: brain-specific angiogenesis inhibitor 1-associated protein 2 isoform X5 [Gallus gallus]
ENSGALG00000031493	BAK1	CG	up	--	--	--	K14021|3.00119e-137|gga:419912|K14021 Bcl-2 homologous antagonist/killer | (RefSeq) BAK1, null; BCL2 antagonist/killer 1	bcl-2 homologous antagonist/killer [Gallus gallus]
ENSGALG00000005872	BANP	CG	down	--	--	Molecular Function: p53 binding (GO:0002039);; Cellular Component: nucleoplasm (GO:0005654);; Biological Process: protein localization to nucleus (GO:0034504);; Biological Process: negative regulation of protein catabolic process (GO:0042177);; Biological Process: positive regulation of transcription, DNA-templated (GO:0045893);;	--	PREDICTED: protein BANP isoform X3 [Gallus gallus]
ENSGALG00000003484	BARD1	CG	down	[T]	Signal transduction mechanisms	Molecular Function: RNA binding (GO:0003723);; Molecular Function: ubiquitin-protein transferase activity (GO:0004842);; Cellular Component: nucleoplasm (GO:0005654);; Cellular Component: cytoplasm (GO:0005737);; Molecular Function: zinc ion binding (GO:0008270);; Cellular Component: BRCA1-BARD1 complex (GO:0031436);; Biological Process: regulation of phosphorylation (GO:0042325);; Molecular Func…	K10683|0|gga:424010|K10683 BRCA1-associated RING domain protein 1 | (RefSeq) BARD1; BRCA1 associated RING domain 1	BRCA1-associated RING domain protein 1 [Gallus gallus]
ENSGALG00000035557	BARX1	CG	up	--	--	--	K09361|6.78346e-149|gga:374017|K09361 BarH-like homeobox | (RefSeq) BARX1, BARX1B; BARX homeobox 1	homeobox protein BarH-like 1 [Gallus gallus]
ENSGALG00000029382	BARX2	CG	up	--	--	Biological Process: negative regulation of transcription from RNA polymerase II promoter (GO:0000122);; Molecular Function: RNA polymerase II regulatory region sequence-specific DNA binding (GO:0000977);; Molecular Function: transcriptional activator activity, RNA polymerase II transcription regulatory region sequence-specific binding (GO:0001228);; Biological Process: cartilage condensation (GO:…	K09361|3.36054e-156|gga:395714|K09361 BarH-like homeobox | (RefSeq) BARX2, BARX2B; BARX homeobox 2	homeobox protein BarH-like 2 [Gallus gallus]
ENSGALG00000001798	BBS4	CG	down	[R]	General function prediction only	Cellular Component: pericentriolar material (GO:0000242);; Biological Process: mitotic cytokinesis (GO:0000281);; Molecular Function: RNA polymerase II repressing transcription factor binding (GO:0001103);; Cellular Component: photoreceptor outer segment (GO:0001750);; Biological Process: neuron migration (GO:0001764);; Biological Process: neural tube closure (GO:0001843);; Cellular Component: ph…	K16531|0|gga:415318|K16531 Bardet-Biedl syndrome 4 protein | (RefSeq) BBS4; Bardet-Biedl syndrome 4	Bardet-Biedl syndrome 4 protein [Gallus gallus]
ENSGALG00000007796	BCAS1	CG	down	--	--	--	--	PREDICTED: breast carcinoma-amplified sequence 1 [Gallus gallus]
ENSGALG00000031862	BCL11B	CG	up	--	--	--	--	PREDICTED: B-cell lymphoma/leukemia 11B isoform X2 [Gallus gallus]
ENSGALG00000051135	BCL2L11	CG	up	--	--	Biological Process: B cell homeostasis (GO:0001782);; Biological Process: B cell apoptotic process (GO:0001783);; Biological Process: kidney development (GO:0001822);; Biological Process: myeloid cell homeostasis (GO:0002262);; Cellular Component: mitochondrion (GO:0005739);; Cellular Component: cytosol (GO:0005829);; Cellular Component: cytoplasmic dynein complex (GO:0005868);; Cellular Componen…	K16341|1.26616e-70|gga:107052854|K16341 Bcl-2-like protein 11 | (RefSeq) BCL2L11; BCL2 like 11	PREDICTED: bcl-2-like protein 11 [Gallus gallus]
ENSGALG00000007685	BCL9L	CG	up	--	--	Cellular Component: nucleoplasm (GO:0005654);; Cellular Component: nucleolus (GO:0005730);; Molecular Function: beta-catenin binding (GO:0008013);; Biological Process: positive regulation of epithelial to mesenchymal transition (GO:0010718);; Biological Process: regulation of cell morphogenesis (GO:0022604);; Biological Process: negative regulation of transforming growth factor beta receptor sign…	--	PREDICTED: B-cell CLL/lymphoma 9-like protein isoform X1 [Coturnix japonica]
ENSGALG00000016245	BCOR	CG	up	[D]	Cell cycle control, cell division, chromosome partitioning	Biological Process: negative regulation of transcription from RNA polymerase II promoter (GO:0000122);; Biological Process: negative regulation of histone H3-K36 methylation (GO:0000415);; Molecular Function: transcription corepressor activity (GO:0003714);; Molecular Function: ubiquitin-protein transferase activity (GO:0004842);; Cellular Component: mitochondrion (GO:0005739);; Biological Proces…	--	PREDICTED: BCL-6 corepressor isoform X1 [Gallus gallus]
ENSGALG00000003976	BCORL1	CG	up	[T]	Signal transduction mechanisms	--	--	PREDICTED: BCL-6 corepressor-like protein 1 [Gallus gallus]
ENSGALG00000002439	BDP1	CG	up	--	--	Cellular Component: nuclear part (GO:0044428);;	K15198|0|gga:427394|K15198 transcription factor TFIIIB component B'' | (RefSeq) BDP1L; B double prime 1, subunit of RNA polymerase III transcription initiation factor IIIB-like	PREDICTED: transcription factor TFIIIB component B&apos;&apos; homolog isoform X1 [Gallus gallus]
ENSGALG00000008308	BHLHE40	CG	down	--	--	Biological Process: negative regulation of transcription from RNA polymerase II promoter (GO:0000122);; Molecular Function: transcriptional repressor activity, RNA polymerase II core promoter proximal region sequence-specific binding (GO:0001078);; Molecular Function: RNA polymerase II activating transcription factor binding (GO:0001102);; Molecular Function: transcriptional repressor activity, R…	K03729|0|gga:416108|K03729 class B basic helix-loop-helix protein 2 | (RefSeq) BHLHE40, BHLHB2; basic helix-loop-helix family member e40	class E basic helix-loop-helix protein 40 [Gallus gallus]
ENSGALG00000011541	BIN1	CG	down	--	--	Cellular Component: nucleus (GO:0005634);; Cellular Component: cytoplasm (GO:0005737);; Cellular Component: membrane (GO:0016020);; Biological Process: regulation of endocytosis (GO:0030100);; Cellular Component: axon (GO:0030424);; Biological Process: muscle cell differentiation (GO:0042692);; Molecular Function: identical protein binding (GO:0042802);; Biological Process: positive regulation of…	K12562|0|gga:424228|K12562 amphiphysin | (RefSeq) BIN1; bridging integrator 1	Myc box-dependent-interacting protein 1, partial [Picoides pubescens]
ENSGALG00000037929	BIN2	CG	up	--	--	--	K20119|0|gga:777552|K20119 bridging integrator 2 | (RefSeq) BIN2; bridging integrator 2	bridging integrator 2 [Gallus gallus]
ENSGALG00000052825	BIN3	CG	up	--	--	Cellular Component: cytoplasm (GO:0005737);;	K20120|6.44119e-120|phi:102100745|K20120 bridging integrator 3 | (RefSeq) BIN3; bridging integrator 3	PREDICTED: bridging integrator 3, partial [Manacus vitellinus]
ENSGALG00000016661	BLK	CG	up	[M]	Cell wall/membrane/envelope biogenesis	--	K08890|0|gga:422035|K08890 B lymphoid tyrosine kinase [EC:2.7.10.2] | (RefSeq) BLK; BLK proto-oncogene, Src family tyrosine kinase	PREDICTED: tyrosine-protein kinase Blk isoform X1 [Gallus gallus]
ENSGALG00000012429	BMP4	CG	down	--	--	--	K04662|0|gga:396165|K04662 bone morphogenetic protein 4 | (RefSeq) BMP4, BMP-4; bone morphogenetic protein 4	bone morphogenetic protein 4 precursor [Gallus gallus]
ENSGALG00000038984	BMP8A	CG	down	--	--	Cellular Component: extracellular region (GO:0005576);; Molecular Function: growth factor activity (GO:0008083);; Biological Process: growth (GO:0040007);;	K16622|4.1119e-65|gga:771058|K16622 bone morphogenetic protein 8 | (RefSeq) BMP8A, BMP8B; bone morphogenetic protein 8a	PREDICTED: bone morphogenetic protein 8B isoform X1 [Gallus gallus]
ENSGALG00000008459	BMPR2	CG	up	--	;;	Biological Process: mesoderm formation (GO:0001707);; Biological Process: positive regulation of endothelial cell proliferation (GO:0001938);; Biological Process: lymphangiogenesis (GO:0001946);; Biological Process: blood vessel remodeling (GO:0001974);; Biological Process: chondrocyte development (GO:0002063);; Biological Process: negative regulation of systemic arterial blood pressure (GO:00030…	K04671|0|gga:374147|K04671 bone morphogenetic protein receptor type-2 [EC:2.7.11.30] | (RefSeq) BMPR2, BMPR-2, BMPR-II, BRK-3; bone morphogenetic protein receptor type 2	bone morphogenetic protein receptor type-2 [Gallus gallus]
ENSGALG00000005772	BOK	CG	up	--	--	Cellular Component: Golgi membrane (GO:0000139);; Cellular Component: nucleus (GO:0005634);; Cellular Component: mitochondrial outer membrane (GO:0005741);; Cellular Component: endoplasmic reticulum membrane (GO:0005789);; Biological Process: activation of cysteine-type endopeptidase activity involved in apoptotic process (GO:0006919);; Biological Process: cell proliferation (GO:0008283);; Biolog…	K02561|7.95379e-140|gga:395445|K02561 Bcl-2-related ovarian killer protein | (RefSeq) BOK; BOK, BCL2 family apoptosis regulator	bcl-2-related ovarian killer protein [Gallus gallus]
ENSGALG00000053353	BOP1	CG	down	[R]	General function prediction only	Cellular Component: nucleoplasm (GO:0005654);; Cellular Component: nucleolus (GO:0005730);; Biological Process: rRNA processing (GO:0006364);;	K14824|0|gga:425985|K14824 ribosome biogenesis protein ERB1 | (RefSeq) BOP1; block of proliferation 1	PREDICTED: LOW QUALITY PROTEIN: ribosome biogenesis protein bop1 [Gallus gallus]
ENSGALG00000006756	BPI	CG	up	--	--	--	--	PREDICTED: bactericidal permeability-increasing protein isoform X2 [Gallus gallus]
ENSGALG00000041573	BPNT2	CG	down	[P]	Inorganic ion transport and metabolism	Biological Process: phosphatidylinositol phosphorylation (GO:0046854);;	K15759|0|gga:421132|K15759 inositol monophosphatase 3 [EC:3.1.3.25 3.1.3.7] | (RefSeq) IMPAD1; inositol monophosphatase domain containing 1	PREDICTED: LOW QUALITY PROTEIN: inositol monophosphatase 3 [Gallus gallus]
ENSGALG00000050677	BRICD5	CG	down	--	--	Cellular Component: integral component of membrane (GO:0016021);;	--	hypothetical protein CIB84_006457, partial [Bambusicola thoracicus]
ENSGALG00000033813	BTBD6	CG	up	--	--	--	K10478|0|gga:101752037|K10478 BTB/POZ domain-containing protein 3/6 | (RefSeq) BTBD6; BTB domain containing 6	PREDICTED: BTB/POZ domain-containing protein 6 isoform X1 [Gallus gallus]
ENSGALG00000013512	BTF3	CG	down	--	--	Molecular Function: RNA binding (GO:0044822);;	K01527|2.30212e-100|pss:102463003|K01527 nascent polypeptide-associated complex subunit beta | (RefSeq) BTF3; basic transcription factor 3	transcription factor BTF3 [Patagioenas fasciata monilis]
ENSGALG00000004676	BTG1L	CG	up	--	--	--	--	PREDICTED: protein BTG1-like [Gallus gallus]
ENSGALG00000009681	BUB3	CG	up	[R]	General function prediction only	--	K02180|0|mgp:100542435|K02180 cell cycle arrest protein BUB3 | (RefSeq) BUB3; BUB3, mitotic checkpoint protein	mitotic checkpoint protein BUB3 [Gallus gallus]
ENSGALG00000025882	BUD13	CG	up	[K]	Transcription	Cellular Component: nucleus (GO:0005634);; Molecular Function: RNA binding (GO:0044822);;	K13106|0|cjo:107324155|K13106 pre-mRNA-splicing factor CWC26 | (RefSeq) BUD13; BUD13 homolog	PREDICTED: BUD13 homolog isoform X3 [Gallus gallus]
ENSGALG00000020488	C11orf24	CG	up	--	--	Cellular Component: integral component of membrane (GO:0016021);;	--	PREDICTED: uncharacterized protein C11orf24 homolog isoform X1 [Gallus gallus]
ENSGALG00000053332	C14H16orf59	CG	up	--	--	--	--	uncharacterized protein C16orf59 homolog [Numida meleagris]
ENSGALG00000031821	C15H12orf49	CG	up	--	--	--	--	UPF0454 protein C12orf49 homolog precursor [Gallus gallus]
ENSGALG00000008765	C1D	CG	down	--	--	Biological Process: maturation of 5.8S rRNA (GO:0000460);; Molecular Function: DNA binding (GO:0003677);; Molecular Function: transcription corepressor activity (GO:0003714);; Molecular Function: RNA binding (GO:0003723);; Cellular Component: nucleolus (GO:0005730);; Cellular Component: cytoplasm (GO:0005737);; Molecular Function: ligand-dependent nuclear receptor binding (GO:0016922);; Cellular …	K12592|9.91077e-93|gga:421267|K12592 exosome complex protein LRP1 | (RefSeq) C1D; C1D nuclear receptor corepressor	nuclear nucleic acid-binding protein C1D [Gallus gallus]
ENSGALG00000029721	C1orf232	CG	down	--	--	--	--	PREDICTED: uncharacterized protein LOC107323988 [Coturnix japonica]
ENSGALG00000047483	C1QTNF6	CG	up	--	--	Molecular Function: collagen binding (GO:0005518);; Cellular Component: collagen trimer (GO:0005581);; Cellular Component: extracellular space (GO:0005615);; Cellular Component: cytosol (GO:0005829);; Cellular Component: integral component of plasma membrane (GO:0005887);; Biological Process: positive regulation of cytosolic calcium ion concentration (GO:0007204);; Biological Process: positive re…	K19470|1.09361e-142|mgp:100538924|K19470 complement C1q tumor necrosis factor-related protein 6 | (RefSeq) C1QTNF6; C1q and tumor necrosis factor related protein 6	hypothetical protein CIB84_013328, partial [Bambusicola thoracicus]
ENSGALG00000027363	C21H1orf159	CG	down	--	--	Cellular Component: integral component of membrane (GO:0016021);;	--	PREDICTED: uncharacterized protein C1orf159 homolog, partial [Haliaeetus albicilla]
ENSGALG00000045736	C23H1ORF94	CG	down	--	--	--	--	PREDICTED: uncharacterized protein C1orf94 homolog [Gallus gallus]
ENSGALG00000002881	C26H6ORF125	CG	down	--	--	Biological Process: regulation of oxidative phosphorylation (GO:0002082);; Cellular Component: nucleus (GO:0005634);; Cellular Component: mitochondrial inner membrane (GO:0005743);; Cellular Component: mitochondrial intermembrane space (GO:0005758);; Biological Process: mitochondrial respiratory chain complex III assembly (GO:0034551);; Cellular Component: mitochondrial nucleoid (GO:0042645);; Bi…	K17682|4.84485e-85|gga:419909|K17682 mitochondrial nucleoid factor 1 | (RefSeq) C26H6ORF125, C6orf125, MNF1; chromosome 26 open reading frame, human C6orf125	ubiquinol-cytochrome-c reductase complex assembly factor 2 [Gallus gallus]
ENSGALG00000034014	C2CD2L	CG	up	--	--	Cellular Component: integral component of membrane (GO:0016021);; Biological Process: positive regulation of insulin secretion involved in cellular response to glucose stimulus (GO:0035774);; Molecular Function: insulin binding (GO:0043559);;	--	C2 domain-containing protein 2-like [Gallus gallus]
ENSGALG00000001273	C2CD4C	CG	down	--	--	Molecular Function: calcium ion binding (GO:0005509);; Molecular Function: calcium-dependent phospholipid binding (GO:0005544);; Cellular Component: plasma membrane (GO:0005886);; Biological Process: vesicle fusion (GO:0006906);; Biological Process: regulation of calcium ion-dependent exocytosis (GO:0017158);; Molecular Function: syntaxin binding (GO:0019905);; Molecular Function: clathrin bindin…	--	PREDICTED: C2 calcium-dependent domain-containing protein 4C [Gallus gallus]
ENSGALG00000009801	C5H15orf41	CG	down	--	--	--	--	uncharacterized protein C15orf41 homolog [Gallus gallus]
ENSGALG00000001864	C9orf72	CG	up	--	--	Cellular Component: extracellular space (GO:0005615);; Cellular Component: nucleoplasm (GO:0005654);; Cellular Component: lysosome (GO:0005764);; Cellular Component: endosome (GO:0005768);; Cellular Component: autophagosome (GO:0005776);; Biological Process: endocytosis (GO:0006897);; Biological Process: autophagy (GO:0006914);; Cellular Component: actin cytoskeleton (GO:0015629);; Molecular Func…	--	PREDICTED: protein C9orf72 homolog isoform X1 [Gallus gallus]
ENSGALG00000001765	CAAP1	CG	down	--	--	--	--	PREDICTED: caspase activity and apoptosis inhibitor 1 isoform X1 [Gallus gallus]
ENSGALG00000014998	CABLES1	CG	up	--	--	Cellular Component: cytosol (GO:0005829);; Biological Process: regulation of cell cycle (GO:0051726);;	--	PREDICTED: CDK5 and ABL1 enzyme substrate 1 [Gallus gallus]
ENSGALG00000003833	CACNA1E	CG	down	--	--	Molecular Function: calcium ion binding (GO:0005509);; Cellular Component: voltage-gated calcium channel complex (GO:0005891);; Molecular Function: high voltage-gated calcium channel activity (GO:0008331);; Biological Process: regulation of ion transmembrane transport (GO:0034765);; Biological Process: calcium ion transmembrane transport (GO:0070588);; Biological Process: membrane depolarization …	K04852|0|gga:424412|K04852 voltage-dependent calcium channel R type alpha-1E | (RefSeq) CACNA1E; calcium voltage-gated channel subunit alpha1 E	PREDICTED: voltage-dependent R-type calcium channel subunit alpha-1E isoform X2 [Gallus gallus]
ENSGALG00000007623	CACNA1G	CG	down	--	--	Biological Process: action potential (GO:0001508);; Biological Process: regulation of heart rate (GO:0002027);; Cellular Component: voltage-gated calcium channel complex (GO:0005891);; Biological Process: chemical synaptic transmission (GO:0007268);; Molecular Function: low voltage-gated calcium channel activity (GO:0008332);; Biological Process: response to nickel cation (GO:0010045);; Biologica…	K04854|0|gga:769385|K04854 voltage-dependent calcium channel T type alpha-1G | (RefSeq) CACNA1G; calcium voltage-gated channel subunit alpha1 G	PREDICTED: voltage-dependent T-type calcium channel subunit alpha-1G isoform X5 [Gallus gallus]
ENSGALG00000035466	CACNB4	CG	up	--	--	--	K04865|0|cjo:107316971|K04865 voltage-dependent calcium channel beta-4 | (RefSeq) CACNB4; calcium voltage-gated channel auxiliary subunit beta 4	PREDICTED: voltage-dependent L-type calcium channel subunit beta-4 isoform X1 [Coturnix japonica]
ENSGALG00000038087	CACNG3	CG	up	--	--	--	K04868|0|cjo:107320780|K04868 voltage-dependent calcium channel gamma-3 | (RefSeq) CACNG3; calcium voltage-gated channel auxiliary subunit gamma 3	PREDICTED: voltage-dependent calcium channel gamma-3 subunit [Coturnix japonica]
ENSGALG00000026091	CACNG4	CG	down	--	--	Molecular Function: voltage-gated calcium channel activity (GO:0005245);; Cellular Component: voltage-gated calcium channel complex (GO:0005891);; Molecular Function: channel regulator activity (GO:0016247);; Biological Process: transmission of nerve impulse (GO:0019226);; Cellular Component: AMPA glutamate receptor complex (GO:0032281);; Biological Process: calcium ion transmembrane transport (G…	K04869|0|gga:373924|K04869 voltage-dependent calcium channel gamma-4 | (RefSeq) CACNG4, null; calcium voltage-gated channel auxiliary subunit gamma 4	voltage-dependent calcium channel gamma-4 subunit [Gallus gallus]
ENSGALG00000014582	CADM1	CG	up	--	--	Molecular Function: receptor activity (GO:0004872);; Cellular Component: integral component of plasma membrane (GO:0005887);; Cellular Component: cell-cell adherens junction (GO:0005913);; Biological Process: homophilic cell adhesion via plasma membrane adhesion molecules (GO:0007156);; Biological Process: heterophilic cell-cell adhesion via plasma membrane cell adhesion molecules (GO:0007157);; …	K06781|0|clv:102085557|K06781 cell adhesion molecule 1 | (RefSeq) CADM1; cell adhesion molecule 1	cell adhesion molecule 1 isoform X8 [Numida meleagris]
ENSGALG00000010023	CALM2	CG	down	[T]	Signal transduction mechanisms	--	K02183|6.95477e-96|pbi:103052604|K02183 calmodulin | (RefSeq) CALM3; calmodulin 3	Calmodulin [Chelonia mydas]
ENSGALG00000001122	CALN1	CG	up	[T]	Signal transduction mechanisms	Molecular Function: calcium ion binding (GO:0005509);; Cellular Component: integral component of membrane (GO:0016021);; Cellular Component: trans-Golgi network membrane (GO:0032588);;	--	PREDICTED: calcium-binding protein 8 isoform X1 [Ficedula albicollis]
ENSGALG00000040478	CAPN5	CG	down	[O]	Posttranslational modification, protein turnover, chaperones	Molecular Function: calcium-dependent cysteine-type endopeptidase activity (GO:0004198);; Cellular Component: intracellular (GO:0005622);; Cellular Component: focal adhesion (GO:0005925);; Biological Process: proteolysis (GO:0006508);; Cellular Component: cell surface (GO:0009986);; Cellular Component: extracellular exosome (GO:0070062);;	K08574|0|gga:419086|K08574 calpain-5 [EC:3.4.22.-] | (RefSeq) CAPN5, calpain-5; calpain 5	PREDICTED: calpain-5 [Gallus gallus]
ENSGALG00000002888	CASZ1	CG	down	--	--	Cellular Component: nucleoplasm (GO:0005654);; Cellular Component: cytoplasm (GO:0005737);; Molecular Function: metal ion binding (GO:0046872);;	--	PREDICTED: zinc finger protein castor homolog 1 isoform X2 [Gallus gallus]
ENSGALG00000027785	CCBE1	CG	down	--	--	Molecular Function: protease binding (GO:0002020);; Molecular Function: calcium ion binding (GO:0005509);; Molecular Function: collagen binding (GO:0005518);; Cellular Component: proteinaceous extracellular matrix (GO:0005578);; Cellular Component: collagen trimer (GO:0005581);; Cellular Component: extracellular space (GO:0005615);; Biological Process: positive regulation of vascular endothelial …	K19638|0|gga:770043|K19638 collagen and calcium-binding EGF domain-containing protein 1 | (RefSeq) CCBE1; collagen and calcium binding EGF domains 1	PREDICTED: collagen and calcium-binding EGF domain-containing protein 1 isoform X1 [Gallus gallus]
ENSGALG00000043080	CCDC85A	CG	down	--	--	--	--	PREDICTED: coiled-coil domain-containing protein 85A isoform X1 [Gallus gallus]
ENSGALG00000030801	CCKAR	CG	up	--	--	Biological Process: neuron migration (GO:0001764);; Molecular Function: cholecystokinin receptor activity (GO:0004951);; Biological Process: axonogenesis (GO:0007409);; Biological Process: digestion (GO:0007586);; Biological Process: feeding behavior (GO:0007631);; Cellular Component: integral component of membrane (GO:0016021);; Biological Process: forebrain development (GO:0030900);; Biological…	K04194|0|gga:422801|K04194 cholecystokinin A receptor | (RefSeq) CCKAR; cholecystokinin A receptor	cholecystokinin receptor type A [Gallus gallus]
ENSGALG00000024470	CCLI5	CG	up	--	--	Biological Process: monocyte chemotaxis (GO:0002548);; Cellular Component: extracellular space (GO:0005615);; Biological Process: G-protein coupled receptor signaling pathway (GO:0007186);; Molecular Function: chemokine activity (GO:0008009);; Biological Process: neutrophil chemotaxis (GO:0030593);; Biological Process: positive regulation of GTPase activity (GO:0043547);; Molecular Function: CCR …	--	uncharacterized protein LOC417533 precursor [Gallus gallus]
ENSGALG00000047646	CCNT1	CG	down	--	--	Molecular Function: chromatin binding (GO:0003682);; Biological Process: transcription, DNA-templated (GO:0006351);; Biological Process: protein phosphorylation (GO:0006468);; Cellular Component: cyclin/CDK positive transcription elongation factor complex (GO:0008024);; Molecular Function: snRNA binding (GO:0017069);; Molecular Function: transcription regulatory region DNA binding (GO:0044212);; …	K15188|0|gga:100859215|K15188 cyclin T | (RefSeq) CCNT1; cyclin T1	PREDICTED: cyclin-T1 [Gallus gallus]
ENSGALG00000043052	CD1B	CG	up	--	--	--	K06448|0|gga:425802|K06448 T-cell surface glycoprotein CD1 | (RefSeq) CD1B, CD1.1, CD1.2, CD1A, CD1A2; CD1b molecule	T-cell surface glycoprotein CD1b precursor [Gallus gallus]
ENSGALG00000030270	CD1C	CG	down	--	--	Cellular Component: plasma membrane (GO:0005886);; Biological Process: immune response (GO:0006955);; Cellular Component: integral component of membrane (GO:0016021);; Molecular Function: beta-2-microglobulin binding (GO:0030881);; Molecular Function: endogenous lipid antigen binding (GO:0030883);; Molecular Function: exogenous lipid antigen binding (GO:0030884);; Biological Process: antigen proc…	K06448|0|gga:425801|K06448 T-cell surface glycoprotein CD1 | (RefSeq) CD1C, CD1.1, CD1.2, CD1A1, CD1D; CD1c molecule	CD1c molecule precursor [Gallus gallus]
ENSGALG00000014508	CD38	CG	down	--	--	Molecular Function: NAD+ nucleosidase activity (GO:0003953);; Cellular Component: plasma membrane (GO:0005886);; Cellular Component: cell surface (GO:0009986);; Molecular Function: phosphorus-oxygen lyase activity (GO:0016849);; Biological Process: positive regulation of B cell proliferation (GO:0030890);; Biological Process: response to drug (GO:0042493);; Biological Process: negative regulation…	K01242|0|gga:422827|K01242 ADP-ribosyl cyclase 1 [EC:3.2.2.6 2.4.99.20] | (RefSeq) CD38; CD38 molecule	ADP-ribosyl cyclase/cyclic ADP-ribose hydrolase 1 [Gallus gallus]
ENSGALG00000007015	CD40	CG	down	--	--	--	K03160|0|cjo:107323159|K03160 tumor necrosis factor receptor superfamily member 5 | (RefSeq) CD40; CD40 molecule	PREDICTED: tumor necrosis factor receptor superfamily member 5 isoform X1 [Gallus gallus]
ENSGALG00000039080	CD44	CG	up	--	--	Molecular Function: hyalurononglucosaminidase activity (GO:0004415);; Molecular Function: cytokine receptor activity (GO:0004896);; Molecular Function: hyaluronic acid binding (GO:0005540);; Cellular Component: Golgi apparatus (GO:0005794);; Cellular Component: plasma membrane (GO:0005886);; Cellular Component: focal adhesion (GO:0005925);; Cellular Component: cell surface (GO:0009986);; Cellular…	K06256|0|gga:395666|K06256 CD44 antigen | (RefSeq) CD44; CD44 molecule (Indian blood group)	CD44-like protein [Gallus gallus]
ENSGALG00000005194	CD72	CG	up	--	--	--	K06504|1.49541e-171|gga:395923|K06504 CD72 antigen | (RefSeq) CD72, CHB1; CD72 molecule	chB1 [Gallus gallus]
ENSGALG00000038217	CD82	CG	down	--	--	--	K06509|4.55227e-170|gga:423172|K06509 CD82 antigen | (RefSeq) CD82; CD82 molecule	CD82 antigen [Gallus gallus]
ENSGALG00000051050	CD8A	CG	up	--	--	Biological Process: T cell mediated immunity (GO:0002456);; Biological Process: cell surface receptor signaling pathway (GO:0007166);; Cellular Component: external side of plasma membrane (GO:0009897);; Cellular Component: spanning component of plasma membrane (GO:0044214);; Biological Process: cytotoxic T cell differentiation (GO:0045065);;	--	PREDICTED: T-cell surface glycoprotein CD8 alpha chain-like isoform X5 [Gallus gallus]
ENSGALG00000008359	CD93	CG	down	--	--	Molecular Function: complement component C1q binding (GO:0001849);; Biological Process: positive regulation of defense response to virus by host (GO:0002230);; Molecular Function: calcium ion binding (GO:0005509);; Cellular Component: plasma membrane (GO:0005886);; Cellular Component: cell surface (GO:0009986);; Cellular Component: integral component of membrane (GO:0016021);; Biological Process:…	K06702|0|gga:421234|K06702 CDW93 antigen | (RefSeq) CD93, C1QR1, CD248; CD93 molecule	complement component C1q receptor precursor [Gallus gallus]
ENSGALG00000014448	CDC37L1	CG	up	--	--	Cellular Component: cytoplasm (GO:0005737);; Biological Process: protein folding (GO:0006457);; Molecular Function: heat shock protein binding (GO:0031072);; Biological Process: protein stabilization (GO:0050821);; Molecular Function: unfolded protein binding (GO:0051082);; Molecular Function: chaperone binding (GO:0051087);;	--	PREDICTED: hsp90 co-chaperone Cdc37-like 1 isoform X1 [Gallus gallus]
ENSGALG00000015061	CDC40	CG	up	[T]	Signal transduction mechanisms	Biological Process: generation of catalytic spliceosome for second transesterification step (GO:0000350);; Molecular Function: second spliceosomal transesterification activity (GO:0000386);; Molecular Function: RNA binding (GO:0044822);; Cellular Component: catalytic step 2 spliceosome (GO:0071013);;	K12816|0|gga:421760|K12816 pre-mRNA-processing factor 17 | (RefSeq) CDC40; cell division cycle 40	pre-mRNA-processing factor 17 [Numida meleagris]
ENSGALG00000040833	CDCA7	CG	up	--	--	Biological Process: cell division (GO:0051301);;	--	PREDICTED: cell division cycle-associated protein 7 [Gallus gallus]
ENSGALG00000039985	CDH11	CG	down	[S]	Function unknown	Molecular Function: calcium ion binding (GO:0005509);; Cellular Component: cytoplasm (GO:0005737);; Cellular Component: plasma membrane (GO:0005886);; Biological Process: homophilic cell adhesion via plasma membrane adhesion molecules (GO:0007156);; Cellular Component: integral component of membrane (GO:0016021);; Biological Process: corticospinal tract morphogenesis (GO:0021957);; Cellular Compo…	K06803|0|gga:415797|K06803 cadherin 11, type 2, OB-cadherin | (RefSeq) CDH11, cadherin-11; cadherin 11	Cadherin-11, partial [Tauraco erythrolophus]
ENSGALG00000030040	CDH15	CG	up	[S]	Function unknown	Molecular Function: calcium ion binding (GO:0005509);; Cellular Component: caveola (GO:0005901);; Biological Process: homophilic cell adhesion via plasma membrane adhesion molecules (GO:0007156);; Cellular Component: integral component of membrane (GO:0016021);; Cellular Component: neuromuscular junction (GO:0031594);; Cellular Component: extracellular exosome (GO:0070062);;	K06809|0|gga:107054331|K06809 cadherin 15, M-cadherin | (RefSeq) CDH15; cadherin 15	PREDICTED: cadherin-15 [Gallus gallus]
ENSGALG00000005102	CDH4	CG	down	[U]	Intracellular trafficking, secretion, and vesicular transport	--	K06797|0|gga:419222|K06797 cadherin 4, type 1, R-cadherin | (RefSeq) CDH4, cadherin-4; cadherin 4	PREDICTED: cadherin-4 isoform X1 [Gallus gallus]
ENSGALG00000041907	CDK5R1	CG	down	--	--	--	K11716|0|gga:107055275|K11716 cyclin-dependent kinase 5 activator 1 | (RefSeq) CDK5R1; cyclin dependent kinase 5 regulatory subunit 1	PREDICTED: cyclin-dependent kinase 5 activator 1 [Gallus gallus]
ENSGALG00000028318	CDKN1A	CG	down	--	--	Biological Process: G2/M transition of mitotic cell cycle (GO:0000086);; Cellular Component: cyclin-dependent protein kinase holoenzyme complex (GO:0000307);; Molecular Function: cyclin-dependent protein serine/threonine kinase inhibitor activity (GO:0004861);; Cellular Component: cytosol (GO:0005829);; Biological Process: DNA damage response, signal transduction by p53 class mediator resulting i…	K06625|5.52181e-80|mgp:104914505|K06625 cyclin-dependent kinase inhibitor 1A | (RefSeq) CDKN1A; cyclin dependent kinase inhibitor 1A	cyclin-dependent kinase inhibitor 1A [Gallus gallus]
ENSGALG00000022980	CDKN1B	CG	up	--	--	Biological Process: G1/S transition of mitotic cell cycle (GO:0000082);; Molecular Function: cyclin-dependent protein serine/threonine kinase inhibitor activity (GO:0004861);; Cellular Component: nucleus (GO:0005634);; Cellular Component: cytosol (GO:0005829);; Biological Process: potassium ion transport (GO:0006813);; Biological Process: activation of cysteine-type endopeptidase activity involve…	K06624|7.25664e-139|gga:374106|K06624 cyclin-dependent kinase inhibitor 1B | (RefSeq) CDKN1B; cyclin dependent kinase inhibitor 1B	cyclin-dependent kinase inhibitor 1B [Gallus gallus]
ENSGALG00000010537	CDKN2C	CG	down	[T]	Signal transduction mechanisms	Biological Process: regulation of cyclin-dependent protein serine/threonine kinase activity (GO:0000079);; Biological Process: G1/S transition of mitotic cell cycle (GO:0000082);; Molecular Function: cyclin-dependent protein serine/threonine kinase inhibitor activity (GO:0004861);; Cellular Component: nucleus (GO:0005634);; Cellular Component: cytoplasm (GO:0005737);; Biological Process: cell cyc…	K06622|2.93706e-116|gga:429104|K06622 cyclin-dependent kinase inhibitor 2C | (RefSeq) CDKN2C; cyclin dependent kinase inhibitor 2C	PREDICTED: cyclin-dependent kinase 4 inhibitor C [Gallus gallus]
ENSGALG00000013034	CECR2	CG	down	--	--	--	--	cat eye syndrome critical region protein 2 [Gallus gallus]
ENSGALG00000005020	CECR5L	CG	down	--	--	--	--	PREDICTED: cat eye syndrome critical region protein 5 homolog [Gallus gallus]
ENSGALG00000034825	CELA1	CG	up	[O]	Posttranslational modification, protein turnover, chaperones	Biological Process: negative regulation of transcription from RNA polymerase II promoter (GO:0000122);; Molecular Function: serine-type endopeptidase activity (GO:0004252);; Cellular Component: extracellular space (GO:0005615);; Biological Process: proteolysis (GO:0006508);; Biological Process: inflammatory response (GO:0006954);; Biological Process: post-embryonic development (GO:0009791);; Biol…	--	PREDICTED: chymotrypsin-like elastase family member 1 isoform X1 [Gallus gallus]
ENSGALG00000034590	CELF2	CG	up	[J]	Translation, ribosomal structure and biogenesis	Molecular Function: nucleotide binding (GO:0000166);; Molecular Function: RNA binding (GO:0003723);; Cellular Component: nucleus (GO:0005634);; Cellular Component: cytoplasm (GO:0005737);; Biological Process: mRNA splice site selection (GO:0006376);;	K13207|0|tgu:100221037|K13207 CUG-BP- and ETR3-like factor | (RefSeq) CELF2; CUGBP, Elav-like family member 2	PREDICTED: CUGBP Elav-like family member 2 isoform X2 [Ficedula albicollis]
ENSGALG00000007689	CENATAC	CG	down	--	--	--	--	PREDICTED: coiled-coil domain-containing protein 84 [Gallus gallus]
ENSGALG00000043607	CENPX	CG	down	--	--	--	K15360|7.45337e-23|gga:101751277|K15360 centromere protein X | (RefSeq) CENPX, CENP-X, STRA13; centromere protein X	centromere protein X [Gallus gallus]
ENSGALG00000044610	CFAP100	CG	up	--	--	--	--	PREDICTED: coiled-coil domain-containing protein 37 isoform X1 [Gallus gallus]
ENSGALG00000007168	CFAP20DC	CG	down	--	--	--	--	PREDICTED: uncharacterized protein C3orf67 homolog isoform X1 [Gallus gallus]
ENSGALG00000015824	CGA	CG	up	--	--	Molecular Function: hormone activity (GO:0005179);; Cellular Component: extracellular region (GO:0005576);; Cellular Component: cell (GO:0005623);; Biological Process: thyroid hormone generation (GO:0006590);; Biological Process: gonad development (GO:0008406);; Biological Process: thyroid gland development (GO:0030878);; Biological Process: luteinizing hormone secretion (GO:0032275);; Biological…	K08522|2.34132e-76|mgp:100303682|K08522 glycoprotein hormones, alpha polypeptide | (RefSeq) CGA, FSH-alpha, LSH-alpha, TSH-alpha; glycoprotein hormones, alpha polypeptide	PREDICTED: glycoprotein hormones alpha chain isoform X1 [Meleagris gallopavo]
ENSGALG00000002289	CHAT	CG	up	--	--	Molecular Function: choline O-acetyltransferase activity (GO:0004102);; Cellular Component: cell (GO:0005623);; Biological Process: neurotransmitter biosynthetic process (GO:0042136);; Biological Process: response to growth hormone (GO:0060416);;	K00623|0|gga:395314|K00623 choline O-acetyltransferase [EC:2.3.1.6] | (RefSeq) CHAT; choline O-acetyltransferase	PREDICTED: choline O-acetyltransferase isoform X1 [Gallus gallus]
ENSGALG00000041080	CHD7	CG	up	[S]	Function unknown	Molecular Function: RNA polymerase II core promoter proximal region sequence-specific DNA binding (GO:0000978);; Biological Process: skeletal system development (GO:0001501);; Biological Process: heart morphogenesis (GO:0003007);; Molecular Function: helicase activity (GO:0004386);; Molecular Function: ATP binding (GO:0005524);; Cellular Component: nucleus (GO:0005634);; Biological Process: regul…	K14437|0|gga:421140|K14437 chromodomain-helicase-DNA-binding protein 7 [EC:3.6.4.12] | (RefSeq) CHD7, CHD-7; chromodomain helicase DNA binding protein 7	chromodomain-helicase-DNA-binding protein 7 [Gallus gallus]
ENSGALG00000010820	CHGA	CG	up	--	--	--	K19990|0|mgp:100538526|K19990 chromogranin-A | (RefSeq) CHGA; chromogranin A	hypothetical protein CIB84_010328, partial [Bambusicola thoracicus]
ENSGALG00000040956	CHIC1	CG	up	--	--	Cellular Component: intracellular (GO:0005622);; Biological Process: transport (GO:0006810);; Cellular Component: integral component of membrane (GO:0016021);;	--	cysteine-rich hydrophobic domain-containing protein 1 [Gallus gallus]
ENSGALG00000006830	CHID1	CG	up	[D]	Cell cycle control, cell division, chromosome partitioning	--	K17525|0|gga:423103|K17525 chitinase domain-containing protein 1 | (RefSeq) CHID1, CHIL1; chitinase domain containing 1	chitinase domain-containing protein 1 precursor [Gallus gallus]
ENSGALG00000037856	CHL1	CG	down	[S]	Function unknown	--	K06758|0|gga:416102|K06758 L1 cell adhesion molecule like protein | (RefSeq) CHL1; cell adhesion molecule L1 like	PREDICTED: neural cell adhesion molecule L1-like protein isoform X1 [Gallus gallus]
ENSGALG00000011164	CHN2	CG	down	--	--	Molecular Function: GTPase activator activity (GO:0005096);; Cellular Component: intracellular (GO:0005622);; Biological Process: positive regulation of GTPase activity (GO:0043547);; Molecular Function: metal ion binding (GO:0046872);; Biological Process: regulation of small GTPase mediated signal transduction (GO:0051056);;	K20630|0|mgp:100541305|K20630 chimaerin | (RefSeq) CHN2; chimerin 2	PREDICTED: beta-chimaerin [Meleagris gallopavo]
ENSGALG00000005801	CHRNA4	CG	down	--	--	Biological Process: action potential (GO:0001508);; Biological Process: response to hypoxia (GO:0001666);; Molecular Function: extracellular ligand-gated ion channel activity (GO:0005230);; Molecular Function: protein binding (GO:0005515);; Cellular Component: acetylcholine-gated channel complex (GO:0005892);; Biological Process: DNA repair (GO:0006281);; Biological Process: calcium ion transport…	K04806|0|gga:395606|K04806 nicotinic acetylcholine receptor alpha-4 | (RefSeq) CHRNA4, NACHRA4; cholinergic receptor nicotinic alpha 4 subunit	neuronal acetylcholine receptor subunit alpha-4 precursor [Gallus gallus]
ENSGALG00000029632	CHST13	CG	up	--	--	Molecular Function: N-acetylgalactosamine 4-O-sulfotransferase activity (GO:0001537);; Cellular Component: integral component of membrane (GO:0016021);; Biological Process: carbohydrate biosynthetic process (GO:0016051);; Biological Process: chondroitin sulfate biosynthetic process (GO:0030206);; Molecular Function: chondroitin 4-sulfotransferase activity (GO:0047756);;	K07779|0|gga:416032|K07779 chondroitin 4-sulfotransferase 13 [EC:2.8.2.5] | (RefSeq) CHST13; carbohydrate sulfotransferase 13	PREDICTED: carbohydrate sulfotransferase 13 isoform X1 [Gallus gallus]
ENSGALG00000024056	CHST3	CG	up	--	--	Cellular Component: Golgi membrane (GO:0000139);; Molecular Function: N-acetylglucosamine 6-O-sulfotransferase activity (GO:0001517);; Biological Process: positive regulation of defense response to virus by host (GO:0002230);; Biological Process: carbohydrate metabolic process (GO:0005975);; Molecular Function: chondroitin 6-sulfotransferase activity (GO:0008459);; Cellular Component: integral co…	K01020|0|gga:396018|K01020 chondroitin 6-sulfotransferase 3 [EC:2.8.2.17] | (RefSeq) CHST3; carbohydrate sulfotransferase 3	PREDICTED: carbohydrate sulfotransferase 3 isoform X1 [Gallus gallus]
ENSGALG00000000913	CHST6	CG	down	--	--	Cellular Component: Golgi membrane (GO:0000139);; Molecular Function: N-acetylglucosamine 6-O-sulfotransferase activity (GO:0001517);; Biological Process: carbohydrate metabolic process (GO:0005975);; Biological Process: N-acetylglucosamine metabolic process (GO:0006044);; Cellular Component: integral component of membrane (GO:0016021);; Biological Process: keratan sulfate biosynthetic process (G…	K09671|0|gga:770257|K09671 carbohydrate 6-sulfotransferase 6 [EC:2.8.2.-] | (RefSeq) CHST6, CHST5; carbohydrate sulfotransferase 6	hypothetical protein H355_009118 [Colinus virginianus]
ENSGALG00000031375	CHST7	CG	down	--	--	--	K04743|0|gga:107051963|K04743 chondroitin 6-sulfotransferase 7 [EC:2.8.2.17] | (RefSeq) CHST7; carbohydrate sulfotransferase 7	PREDICTED: carbohydrate sulfotransferase 7 [Gallus gallus]
ENSGALG00000004903	CHST8	CG	up	--	--	--	K09672|0|gga:769263|K09672 carbohydrate 4-sulfotransferase 8 [EC:2.8.2.-] | (RefSeq) CHST8; carbohydrate sulfotransferase 8	PREDICTED: carbohydrate sulfotransferase 8 [Gallus gallus]
ENSGALG00000013818	CITED2	CG	down	--	--	Cellular Component: nuclear chromatin (GO:0000790);; Molecular Function: RNA polymerase II activating transcription factor binding (GO:0001102);; Molecular Function: RNA polymerase II transcription coactivator activity (GO:0001105);; Biological Process: vasculogenesis (GO:0001570);; Biological Process: neural tube closure (GO:0001843);; Biological Process: liver development (GO:0001889);; Biologi…	--	cbp/p300-interacting transactivator 2 [Gallus gallus]
ENSGALG00000016043	CLDN14	CG	down	--	--	Molecular Function: structural molecule activity (GO:0005198);; Cellular Component: endoplasmic reticulum (GO:0005783);; Cellular Component: plasma membrane (GO:0005886);; Cellular Component: bicellular tight junction (GO:0005923);; Cellular Component: integral component of membrane (GO:0016021);;	K06087|2.85685e-153|gga:427982|K06087 claudin | (RefSeq) CLDN14; claudin 14	PREDICTED: claudin-14 [Gallus gallus]
ENSGALG00000007311	CLDN2	CG	down	--	--	Molecular Function: structural molecule activity (GO:0005198);; Cellular Component: plasma membrane (GO:0005886);; Cellular Component: bicellular tight junction (GO:0005923);; Cellular Component: integral component of membrane (GO:0016021);; Biological Process: calcium-independent cell-cell adhesion via plasma membrane cell-adhesion molecules (GO:0016338);; Molecular Function: identical protein b…	K06087|4.50239e-138|gga:422292|K06087 claudin | (RefSeq) CLDN2; claudin 2	claudin-2 [Gallus gallus]
ENSGALG00000035131	CLDN9	CG	down	--	--	--	--	PREDICTED: claudin-3-like [Gallus gallus]
ENSGALG00000001262	CLIC4	CG	down	[O]	Posttranslational modification, protein turnover, chaperones	Biological Process: angiogenesis (GO:0001525);; Biological Process: endothelial cell morphogenesis (GO:0001886);; Molecular Function: glutathione transferase activity (GO:0004364);; Molecular Function: voltage-gated ion channel activity (GO:0005244);; Molecular Function: chloride channel activity (GO:0005254);; Cellular Component: mitochondrion (GO:0005739);; Cellular Component: centrosome (GO:00…	K05024|5.16674e-180|gga:419595|K05024 chloride intracellular channel protein 4 | (RefSeq) CLIC4; chloride intracellular channel 4	PREDICTED: chloride intracellular channel protein 4 isoform X1 [Gallus gallus]
ENSGALG00000006057	CLK4	CG	down	[T]	Signal transduction mechanisms	--	K08823|0|gga:416295|K08823 CDC-like kinase [EC:2.7.12.1] | (RefSeq) CLK4; CDC like kinase 4	PREDICTED: dual specificity protein kinase CLK4 [Gallus gallus]
ENSGALG00000038494	CMIP	CG	up	[K]	Transcription	--	--	C-Maf-inducing protein isoform X1 [Anas platyrhynchos]
ENSGALG00000011488	CMTM7	CG	up	--	--	Biological Process: B-1a B cell differentiation (GO:0002337);; Cellular Component: integral component of membrane (GO:0016021);;	--	CKLF-like MARVEL transmembrane domain-containing protein 7 [Gallus gallus]
ENSGALG00000005001	CNBP	CG	up	--	--	--	K09250|5.45556e-99|tgu:100219255|K09250 cellular nucleic acid-binding protein | (RefSeq) CNBP; CCHC-type zinc finger nucleic acid binding protein	cellular nucleic acid-binding protein isoform X4 [Anas platyrhynchos]
ENSGALG00000007282	CNGA2	CG	up	[T]	Signal transduction mechanisms	--	K04949|0|gga:771609|K04949 cyclic nucleotide gated channel alpha 2 | (RefSeq) CNGA2; cyclic nucleotide gated channel alpha 2	PREDICTED: cyclic nucleotide-gated olfactory channel [Gallus gallus]
ENSGALG00000003457	CNP	CG	up	--	--	Molecular Function: RNA binding (GO:0003723);; Molecular Function: 2',3'-cyclic-nucleotide 3'-phosphodiesterase activity (GO:0004113);; Cellular Component: extracellular space (GO:0005615);; Cellular Component: nucleoplasm (GO:0005654);; Cellular Component: microtubule (GO:0005874);; Biological Process: axonogenesis (GO:0007409);; Biological Process: adult locomotory behavior (GO:0008344);; Biolo…	K01121|0|gga:395921|K01121 2',3'-cyclic-nucleotide 3'-phosphodiesterase [EC:3.1.4.37] | (RefSeq) CNP; 2',3'-cyclic nucleotide 3' phosphodiesterase	2&apos;,3&apos;-cyclic-nucleotide 3&apos;-phosphodiesterase [Gallus gallus]
ENSGALG00000040910	COA7	CG	down	[T]	Signal transduction mechanisms	--	K18180|3.18923e-152|gga:429105|K18180 cytochrome c oxidase assembly factor 7 | (RefSeq) COA7, C1orf163, C8H1orf163, SELRC1; cytochrome c oxidase assembly factor 7 (putative)	sel1 repeat-containing protein 1 isoform 1 [Gallus gallus]
ENSGALG00000016843	COL4A2	CG	up	[D]	Cell cycle control, cell division, chromosome partitioning	Molecular Function: extracellular matrix structural constituent (GO:0005201);; Cellular Component: collagen type IV trimer (GO:0005587);; Biological Process: transcription, DNA-templated (GO:0006351);; Biological Process: negative regulation of angiogenesis (GO:0016525);; Biological Process: endodermal cell differentiation (GO:0035987);; Cellular Component: intracellular membrane-bounded organell…	K06237|0|gga:418752|K06237 collagen, type IV, alpha | (RefSeq) COL4A2; collagen type IV alpha 2 chain	PREDICTED: LOW QUALITY PROTEIN: collagen alpha-2(IV) chain, partial [Pterocles gutturalis]
ENSGALG00000002546	COL5A1	CG	down	--	--	Biological Process: blood vessel development (GO:0001568);; Biological Process: heart morphogenesis (GO:0003007);; Molecular Function: extracellular matrix structural constituent (GO:0005201);; Cellular Component: collagen type V trimer (GO:0005588);; Cellular Component: basement membrane (GO:0005604);; Biological Process: cell adhesion (GO:0007155);; Molecular Function: heparin binding (GO:00082…	K19721|0|gga:395568|K19721 collagen, type V/XI/XXIV/XXVII, alpha | (RefSeq) COL5A1, cha1V; collagen type V alpha 1 chain	PREDICTED: collagen alpha-1(V) chain isoform X1 [Gallus gallus]
ENSGALG00000005974	COL6A1	CG	down	--	--	Biological Process: osteoblast differentiation (GO:0001649);; Cellular Component: proteinaceous extracellular matrix (GO:0005578);; Cellular Component: collagen trimer (GO:0005581);; Cellular Component: lysosomal membrane (GO:0005765);; Biological Process: cell adhesion (GO:0007155);; Biological Process: endodermal cell differentiation (GO:0035987);; Cellular Component: sarcolemma (GO:0042383);; …	K06238|0|gga:396000|K06238 collagen, type VI, alpha | (RefSeq) COL6A1; collagen type VI alpha 1 chain	collagen alpha-1(VI) chain precursor [Gallus gallus]
ENSGALG00000015253	COL8A1	CG	down	--	--	--	--	PREDICTED: collagen alpha-1(VIII) chain [Acanthisitta chloris]
ENSGALG00000005357	COPB2	CG	down	[R]	General function prediction only	--	K17302|0|gga:424823|K17302 coatomer subunit beta' | (RefSeq) COPB2; coatomer protein complex subunit beta 2	PREDICTED: coatomer subunit beta&apos; [Gallus gallus]
ENSGALG00000007752	COPS7B	CG	up	--	--	Cellular Component: cytoplasm (GO:0005737);; Cellular Component: COP9 signalosome (GO:0008180);; Biological Process: protein deneddylation (GO:0010388);;	K12180|0|cjo:107318240|K12180 COP9 signalosome complex subunit 7 | (RefSeq) COPS7B; COP9 signalosome subunit 7B	COP9 signalosome complex subunit 7b isoform X1 [Numida meleagris]
ENSGALG00000010197	COQ6	CG	up	[HC]	Coenzyme transport and metabolism ;; Energy production and conversion	Cellular Component: Golgi apparatus (GO:0005794);; Biological Process: ubiquinone biosynthetic process (GO:0006744);; Molecular Function: oxidoreductase activity, acting on paired donors, with incorporation or reduction of molecular oxygen, NAD(P)H as one donor, and incorporation of one atom of oxygen (GO:0016709);; Molecular Function: oxidoreductase activity, acting on paired donors, with incorp…	K06126|0|gga:423342|K06126 ubiquinone biosynthesis monooxygenase Coq6 [EC:1.14.13.-] | (RefSeq) COQ6; coenzyme Q6, monooxygenase	PREDICTED: ubiquinone biosynthesis monooxygenase COQ6, mitochondrial [Gallus gallus]
ENSGALG00000004901	CORO1C	CG	up	[M]	Cell wall/membrane/envelope biogenesis	--	K13886|0|mgp:100549586|K13886 coronin-1B/1C/6 | (RefSeq) CORO1C; coronin 1C	coronin-1C isoform D [Patagioenas fasciata monilis]
ENSGALG00000001933	CORO2A	CG	up	[R]	General function prediction only	Cellular Component: actin cytoskeleton (GO:0015629);; Cellular Component: transcriptional repressor complex (GO:0017053);; Biological Process: actin cytoskeleton organization (GO:0030036);; Molecular Function: actin filament binding (GO:0051015);;	K13887|0|gga:427373|K13887 coronin-2 | (RefSeq) CORO2A; coronin 2A	PREDICTED: coronin-2A isoform X1 [Gallus gallus]
ENSGALG00000008043	CORO2B	CG	up	[R]	General function prediction only	--	K13887|0|cjo:107318935|K13887 coronin-2 | (RefSeq) CORO2B; coronin 2B	PREDICTED: coronin-2B isoform X2 [Gallus gallus]
ENSGALG00000038325	CORO7	CG	down	[R]	General function prediction only	--	K18619|0|gga:416670|K18619 coronin-7 | (RefSeq) CORO7, CORO7-PAM16, coronin-7; coronin 7	coronin-7 [Gallus gallus]
ENSGALG00000003742	CPAMD8	CG	up	[R]	General function prediction only	Molecular Function: endopeptidase inhibitor activity (GO:0004866);; Cellular Component: extracellular space (GO:0005615);; Biological Process: negative regulation of endopeptidase activity (GO:0010951);;	--	PREDICTED: C3 and PZP-like alpha-2-macroglobulin domain-containing protein 8 [Gallus gallus]
ENSGALG00000030866	CPQ	CG	down	[O]	Posttranslational modification, protein turnover, chaperones	Cellular Component: extracellular space (GO:0005615);; Cellular Component: cytoplasm (GO:0005737);; Biological Process: proteolysis (GO:0006508);; Biological Process: thyroid hormone generation (GO:0006590);; Cellular Component: integral component of membrane (GO:0016021);; Molecular Function: protein homodimerization activity (GO:0042803);; Biological Process: peptide catabolic process (GO:00431…	K01302|0|gga:420238|K01302 carboxypeptidase Q [EC:3.4.17.-] | (RefSeq) CPQ, PGCP; carboxypeptidase Q	carboxypeptidase Q precursor [Gallus gallus]
ENSGALG00000008393	CREB3L1	CG	down	--	--	Molecular Function: transcription factor activity, sequence-specific DNA binding (GO:0003700);; Cellular Component: nucleus (GO:0005634);; Cellular Component: endoplasmic reticulum (GO:0005783);; Biological Process: endoplasmic reticulum unfolded protein response (GO:0030968);; Molecular Function: cAMP response element binding (GO:0035497);; Molecular Function: sequence-specific DNA binding (GO:0…	K09048|0|gga:100859610|K09048 cyclic AMP-responsive element-binding protein 3 | (RefSeq) CREB3L1; cAMP responsive element binding protein 3 like 1	PREDICTED: cyclic AMP-responsive element-binding protein 3-like protein 1 isoform X1 [Gallus gallus]
ENSGALG00000017378	CRTAC1	CG	up	[O]	Posttranslational modification, protein turnover, chaperones	Molecular Function: calcium ion binding (GO:0005509);; Biological Process: axonal fasciculation (GO:0007413);; Biological Process: olfactory bulb development (GO:0021772);; Cellular Component: growth cone (GO:0030426);; Cellular Component: extracellular exosome (GO:0070062);; Biological Process: negative regulation of receptor binding (GO:1900121);;	--	cartilage acidic protein 1 isoform X1 [Numida meleagris]
ENSGALG00000005630	CRYBB1	CG	down	--	--	Molecular Function: structural constituent of eye lens (GO:0005212);; Biological Process: visual perception (GO:0007601);;	--	PREDICTED: beta-crystallin B1 isoform X1 [Coturnix japonica]
ENSGALG00000002447	CTNNA1	CG	up	--	--	Molecular Function: structural molecule activity (GO:0005198);; Cellular Component: Golgi apparatus (GO:0005794);; Cellular Component: cytosol (GO:0005829);; Cellular Component: zonula adherens (GO:0005915);; Cellular Component: focal adhesion (GO:0005925);; Biological Process: actin filament organization (GO:0007015);; Biological Process: establishment or maintenance of cell polarity (GO:0007163…	K05691|0|gga:416184|K05691 catenin alpha | (RefSeq) CTNNA1; catenin alpha 1	PREDICTED: catenin alpha-1 isoform X1 [Coturnix japonica]
ENSGALG00000021636	CUX1	CG	up	--	--	Cellular Component: nucleoplasm (GO:0005654);; Biological Process: regulation of transcription, DNA-templated (GO:0006355);; Biological Process: intra-Golgi vesicle-mediated transport (GO:0006891);; Cellular Component: integral component of Golgi membrane (GO:0030173);; Molecular Function: sequence-specific DNA binding (GO:0043565);;	K09313|0|gga:101749861|K09313 homeobox protein cut-like | (RefSeq) CUX1, CASP, CUTL1; cut like homeobox 1	protein CASP [Gallus gallus]
ENSGALG00000004598	CUX2	CG	down	--	--	Biological Process: negative regulation of transcription from RNA polymerase II promoter (GO:0000122);; Molecular Function: RNA polymerase II core promoter proximal region sequence-specific DNA binding (GO:0000978);; Molecular Function: transcriptional repressor activity, RNA polymerase II core promoter proximal region sequence-specific binding (GO:0001078);; Cellular Component: nucleus (GO:00056…	K09313|0|gga:416875|K09313 homeobox protein cut-like | (RefSeq) CUX2, CUTL2; cut like homeobox 2	PREDICTED: homeobox protein cut-like 2 isoform X2 [Gallus gallus]
ENSGALG00000009001	CWC22	CG	down	--	--	Biological Process: mRNA splicing, via spliceosome (GO:0000398);; Molecular Function: RNA binding (GO:0003723);; Cellular Component: Golgi apparatus (GO:0005794);; Cellular Component: nuclear speck (GO:0016607);; Cellular Component: U2-type catalytic step 1 spliceosome (GO:0071006);; Cellular Component: catalytic step 2 spliceosome (GO:0071013);;	K13100|0|gga:424123|K13100 pre-mRNA-splicing factor CWC22 | (RefSeq) CWC22; CWC22 spliceosome associated protein homolog	pre-mRNA-splicing factor CWC22 homolog [Gallus gallus]
ENSGALG00000000884	CXXC5	CG	up	--	--	Biological Process: negative regulation of transcription from RNA polymerase II promoter (GO:0000122);; Molecular Function: signal transducer activity (GO:0004871);; Cellular Component: nucleoplasm (GO:0005654);; Cellular Component: cytoplasm (GO:0005737);; Molecular Function: transcription factor binding (GO:0008134);; Molecular Function: zinc ion binding (GO:0008270);; Biological Process: posit…	--	PREDICTED: CXXC-type zinc finger protein 5 isoform X1 [Meleagris gallopavo]
ENSGALG00000001892	CYGB	CG	down	--	--	Molecular Function: oxygen transporter activity (GO:0005344);; Molecular Function: iron ion binding (GO:0005506);; Biological Process: oxygen transport (GO:0015671);; Molecular Function: oxygen binding (GO:0019825);; Molecular Function: heme binding (GO:0020037);; Cellular Component: neuron projection (GO:0043005);; Cellular Component: neuronal cell body (GO:0043025);;	--	cytoglobin [Gallus gallus]
ENSGALG00000011532	CYP27C1	CG	down	[QV]	Secondary metabolites biosynthesis, transport and catabolism ;; Defense mechanisms	Molecular Function: monooxygenase activity (GO:0004497);; Molecular Function: iron ion binding (GO:0005506);; Molecular Function: oxidoreductase activity, acting on paired donors, with incorporation or reduction of molecular oxygen (GO:0016705);; Molecular Function: heme binding (GO:0020037);; Biological Process: oxidation-reduction process (GO:0055114);;	K17951|0|gga:107056595|K17951 cytochrome P450 family 27 subfamily C | (RefSeq) cytochrome P450 27C1-like	PREDICTED: cytochrome P450 27C1 isoform X1 [Gallus gallus]
ENSGALG00000011894	CYP2D6	CG	down	[QV]	Secondary metabolites biosynthesis, transport and catabolism ;; Defense mechanisms	--	K07414|0|gga:417981|K07414 cytochrome P450 family 2 subfamily D [EC:1.14.14.1] | (RefSeq) CYP2D6, CYP2D49, CYP2D6c; cytochrome P450 family 2 subfamily D member 6	cytochrome P450 2D49 [Gallus gallus]
ENSGALG00000004436	CYP3A4	CG	down	[QV]	Secondary metabolites biosynthesis, transport and catabolism ;; Defense mechanisms	Molecular Function: iron ion binding (GO:0005506);; Cellular Component: integral component of membrane (GO:0016021);; Molecular Function: oxidoreductase activity, acting on paired donors, with incorporation or reduction of molecular oxygen, reduced flavin or flavoprotein as one donor, and incorporation of one atom of oxygen (GO:0016712);; Molecular Function: heme binding (GO:0020037);; Biological…	K07424|0|cjo:107320762|K07424 cytochrome P450 family 3 subfamily A [EC:1.14.14.1] | (RefSeq) cytochrome P450 3A12-like	cytochrome P450 3A80 [Gallus gallus]
ENSGALG00000008661	CYR61	CG	down	--	--	Biological Process: regulation of cell growth (GO:0001558);; Biological Process: intussusceptive angiogenesis (GO:0002041);; Biological Process: atrioventricular valve morphogenesis (GO:0003181);; Biological Process: apoptotic process involved in heart morphogenesis (GO:0003278);; Biological Process: ventricular septum development (GO:0003281);; Molecular Function: integrin binding (GO:0005178);;…	K06829|0|gga:429089|K06829 cysteine rich protein 61 | (RefSeq) CYR61; cysteine rich angiogenic inducer 61	protein CYR61 precursor [Gallus gallus]
ENSGALG00000001419	DAB2IP	CG	down	--	--	Biological Process: negative regulation of transcription from RNA polymerase II promoter (GO:0000122);; Biological Process: activation of MAPKKK activity (GO:0000185);; Molecular Function: GTPase activator activity (GO:0005096);; Molecular Function: death receptor binding (GO:0005123);; Biological Process: I-kappaB phosphorylation (GO:0007252);; Biological Process: activation of JUN kinase activi…	K19901|0|gga:417117|K19901 disabled homolog 2-interacting protein | (RefSeq) DAB2IP; DAB2 interacting protein	PREDICTED: disabled homolog 2-interacting protein isoform X2 [Gallus gallus]
ENSGALG00000012023	DACT1	CG	down	--	--	Biological Process: negative regulation of transcription from RNA polymerase II promoter (GO:0000122);; Molecular Function: RNA polymerase II transcription factor binding (GO:0001085);; Molecular Function: protein kinase C binding (GO:0005080);; Cellular Component: nucleoplasm (GO:0005654);; Molecular Function: beta-catenin binding (GO:0008013);; Biological Process: neural tube development (GO:00…	--	PREDICTED: dapper homolog 1 isoform X3 [Gallus gallus]
ENSGALG00000017334	DCHS1	CG	up	[U]	Intracellular trafficking, secretion, and vesicular transport	Biological Process: branching involved in ureteric bud morphogenesis (GO:0001658);; Biological Process: heart morphogenesis (GO:0003007);; Molecular Function: calcium ion binding (GO:0005509);; Cellular Component: intracellular (GO:0005622);; Cellular Component: plasma membrane (GO:0005886);; Biological Process: homophilic cell adhesion via plasma membrane adhesion molecules (GO:0007156);; Biolog…	K16507|0|gga:419073|K16507 protocadherin-16/23 | (RefSeq) DCHS1; dachsous cadherin-related 1	PREDICTED: protocadherin-16 [Gallus gallus]
ENSGALG00000012426	DDHD1	CG	down	--	--	Molecular Function: metal ion binding (GO:0046872);; Biological Process: positive regulation of mitochondrial fission (GO:0090141);;	K13619|0|gga:423592|K13619 phospholipase DDHD1 [EC:3.1.1.-] | (RefSeq) DDHD1; DDHD domain containing 1	phospholipase DDHD1 isoform X1 [Numida meleagris]
ENSGALG00000005891	DGCR2	CG	up	--	--	Cellular Component: integral component of membrane (GO:0016021);; Biological Process: cognition (GO:0050890);;	--	integral membrane protein DGCR2/IDD isoform X1 [Numida meleagris]
ENSGALG00000003131	DGKE	CG	up	[IR]	Lipid transport and metabolism ;; General function prediction only	Molecular Function: diacylglycerol kinase activity (GO:0004143);; Molecular Function: ATP binding (GO:0005524);; Cellular Component: cytoplasm (GO:0005737);; Biological Process: protein kinase C-activating G-protein coupled receptor signaling pathway (GO:0007205);; Cellular Component: integral component of membrane (GO:0016021);; Biological Process: phosphorylation (GO:0016310);; Biological Proce…	K00901|0|gga:770911|K00901 diacylglycerol kinase (ATP) [EC:2.7.1.107] | (RefSeq) DGKE; diacylglycerol kinase epsilon	PREDICTED: diacylglycerol kinase epsilon [Gallus gallus]
ENSGALG00000003841	DGKK	CG	down	[IR]	Lipid transport and metabolism ;; General function prediction only	Molecular Function: diacylglycerol kinase activity (GO:0004143);; Molecular Function: ATP binding (GO:0005524);; Cellular Component: intracellular (GO:0005622);; Cellular Component: plasma membrane (GO:0005886);; Biological Process: response to oxidative stress (GO:0006979);; Biological Process: protein kinase C-activating G-protein coupled receptor signaling pathway (GO:0007205);; Biological Pro…	K00901|0|gga:422129|K00901 diacylglycerol kinase (ATP) [EC:2.7.1.107] | (RefSeq) DGKK; diacylglycerol kinase, kappa	PREDICTED: diacylglycerol kinase delta isoform X2 [Gallus gallus]
ENSGALG00000029624	DHRS4	CG	up	[IQR]	Lipid transport and metabolism ;; Secondary metabolites biosynthesis, transport and catabolism ;; General function prediction only	Molecular Function: oxidoreductase activity (GO:0016491);; Biological Process: oxidation-reduction process (GO:0055114);;	K11147|0|gga:426247|K11147 dehydrogenase/reductase SDR family member 4 [EC:1.1.-.-] | (RefSeq) DHRS4, DHRS2; dehydrogenase/reductase 4	dehydrogenase/reductase SDR family member 4 [Gallus gallus]
ENSGALG00000000787	DHX38	CG	up	[J]	Translation, ribosomal structure and biogenesis	Biological Process: mRNA splicing, via spliceosome (GO:0000398);; Molecular Function: ATP-dependent RNA helicase activity (GO:0004004);; Molecular Function: ATP binding (GO:0005524);; Cellular Component: cytoplasm (GO:0005737);; Cellular Component: membrane (GO:0016020);; Molecular Function: RNA binding (GO:0044822);; Cellular Component: catalytic step 2 spliceosome (GO:0071013);;	K12815|0|gga:415875|K12815 pre-mRNA-splicing factor ATP-dependent RNA helicase DHX38/PRP16 [EC:3.6.4.13] | (RefSeq) DHX38; DEAH-box helicase 38	pre-mRNA-splicing factor ATP-dependent RNA helicase PRP16 [Gallus gallus]
ENSGALG00000034965	DIP2B	CG	down	[Q]	Secondary metabolites biosynthesis, transport and catabolism	Molecular Function: catalytic activity (GO:0003824);; Cellular Component: nucleus (GO:0005634);; Cellular Component: cytoplasm (GO:0005737);; Biological Process: metabolic process (GO:0008152);; Cellular Component: membrane (GO:0016020);; Cellular Component: extracellular exosome (GO:0070062);;	--	PREDICTED: disco-interacting protein 2 homolog B isoform X1 [Gallus gallus]
ENSGALG00000002347	DIPK2A	CG	down	--	--	--	--	PREDICTED: deleted in autism protein 1 [Gallus gallus]
ENSGALG00000007767	DIS3L2	CG	up	[K]	Transcription	Molecular Function: 3'-5'-exoribonuclease activity (GO:0000175);; Cellular Component: nuclear exosome (RNase complex) (GO:0000176);; Cellular Component: cytoplasmic exosome (RNase complex) (GO:0000177);; Molecular Function: magnesium ion binding (GO:0000287);; Cellular Component: P-body (GO:0000932);; Biological Process: rRNA processing (GO:0006364);; Molecular Function: poly(U) RNA binding (GO:0…	K18758|0|gga:424934|K18758 DIS3-like exonuclease 2 [EC:3.1.13.-] | (RefSeq) DIS3L2; DIS3 like 3'-5' exoribonuclease 2	PREDICTED: LOW QUALITY PROTEIN: DIS3-like exonuclease 2 [Gallus gallus]
ENSGALG00000003814	DKK1	CG	up	--	--	Biological Process: negative regulation of transcription from RNA polymerase II promoter (GO:0000122);; Biological Process: cell morphogenesis involved in differentiation (GO:0000904);; Biological Process: regulation of receptor internalization (GO:0002090);; Cellular Component: extracellular space (GO:0005615);; Cellular Component: plasma membrane (GO:0005886);; Biological Process: embryonic lim…	K02165|3.47473e-99|cjo:107315640|K02165 dickkopf | (RefSeq) DKK1; dickkopf WNT signaling pathway inhibitor 1	PREDICTED: dickkopf-related protein 1 [Coturnix japonica]
ENSGALG00000005826	DLEC1	CG	down	--	--	Cellular Component: cytoplasm (GO:0005737);; Biological Process: negative regulation of cell proliferation (GO:0008285);;	--	PREDICTED: deleted in lung and esophageal cancer protein 1 isoform X1 [Gallus gallus]
ENSGALG00000006908	DLG1	CG	down	[F]	Nucleotide transport and metabolism	--	K12076|0|cjo:107318156|K12076 disks large protein 1 | (RefSeq) DLG1; discs large MAGUK scaffold protein 1	PREDICTED: disks large homolog 1 isoform X1 [Gallus gallus]
ENSGALG00000032980	DLGAP3	CG	down	--	--	Molecular Function: amyloid-beta binding (GO:0001540);; Biological Process: signaling (GO:0023052);; Cellular Component: synapse (GO:0045202);;	--	PREDICTED: disks large-associated protein 3 isoform X1 [Gallus gallus]
ENSGALG00000010386	DLK2	CG	down	--	--	Molecular Function: calcium ion binding (GO:0005509);; Cellular Component: integral component of membrane (GO:0016021);; Molecular Function: protein homodimerization activity (GO:0042803);; Biological Process: regulation of fat cell differentiation (GO:0045598);; Biological Process: negative regulation of Notch signaling pathway (GO:0045746);; Cellular Component: extracellular exosome (GO:0070062…	--	PREDICTED: protein delta homolog 2 isoform X1 [Gallus gallus]
ENSGALG00000040529	DLX3	CG	down	--	--	Cellular Component: nucleus (GO:0005634);; Biological Process: regulation of transcription, DNA-templated (GO:0006355);; Molecular Function: sequence-specific DNA binding (GO:0043565);;	K09315|6.04445e-162|gga:395590|K09315 homeobox protein DLX3 | (RefSeq) DLX3; distal-less homeobox 3	hypothetical protein ASZ78_011408 [Callipepla squamata]
ENSGALG00000045023	DLX4	CG	down	--	--	Cellular Component: nucleus (GO:0005634);; Biological Process: regulation of transcription, DNA-templated (GO:0006355);; Molecular Function: sequence-specific DNA binding (GO:0043565);;	K09314|5.95851e-68|gga:769348|K09314 homeobox protein DLX1/4/6 | (RefSeq) DLX4; distal-less homeobox 4	PREDICTED: homeobox protein DLX-4 [Gallus gallus]
ENSGALG00000023195	DLX6	CG	down	--	--	Cellular Component: nucleus (GO:0005634);; Biological Process: regulation of transcription, DNA-templated (GO:0006355);; Biological Process: embryonic limb morphogenesis (GO:0030326);; Biological Process: epithelial cell differentiation (GO:0030855);; Biological Process: inner ear morphogenesis (GO:0042472);; Molecular Function: sequence-specific DNA binding (GO:0043565);; Biological Process: ana…	K09314|8.58896e-89|gga:772070|K09314 homeobox protein DLX1/4/6 | (RefSeq) DLX6; distal-less homeobox 6	PREDICTED: homeobox protein DLX-6 isoform X1 [Gallus gallus]
ENSGALG00000000158	DMA	CG	down	--	--	Biological Process: peptide antigen assembly with MHC class II protein complex (GO:0002503);; Biological Process: immune response (GO:0006955);; Cellular Component: cell surface (GO:0009986);; Cellular Component: integral component of membrane (GO:0016021);; Molecular Function: MHC class II protein complex binding (GO:0023026);; Cellular Component: MHC class II protein complex (GO:0042613);; Cell…	K06752|1.08166e-154|gga:417050|K06752 major histocompatibility complex, class II | (RefSeq) DMA, B-DMA, B-MA1, BMA1, DMA1, HLA-DMA; major histocompatibility complex, class II, DM alpha	B locus M alpha chain 1 precursor [Gallus gallus]
ENSGALG00000010104	DMAP1	CG	down	--	--	Biological Process: negative regulation of transcription from RNA polymerase II promoter (GO:0000122);; Molecular Function: RNA polymerase II repressing transcription factor binding (GO:0001103);; Molecular Function: transcription corepressor activity (GO:0003714);; Cellular Component: replication fork (GO:0005657);; Cellular Component: cytoplasm (GO:0005737);; Biological Process: DNA repair (GO:…	K11324|0|gga:424578|K11324 DNA methyltransferase 1-associated protein 1 | (RefSeq) DMAP1; DNA methyltransferase 1 associated protein 1	PREDICTED: DNA methyltransferase 1-associated protein 1 [Gallus gallus]
ENSGALG00000004297	DNAH1	CG	down	--	--	--	K10408|0|gga:415943|K10408 dynein heavy chain, axonemal | (RefSeq) DNAH1; dynein axonemal heavy chain 1	PREDICTED: dynein heavy chain 1, axonemal [Gallus gallus]
ENSGALG00000006477	DNAJB6	CG	down	[O]	Posttranslational modification, protein turnover, chaperones	--	K09512|1.65482e-61|gga:420448|K09512 DnaJ homolog subfamily B member 6 | (RefSeq) DNAJB6; DnaJ heat shock protein family (Hsp40) member B6	dnaJ homolog subfamily B member 6 [Gallus gallus]
ENSGALG00000008862	DNAJC10	CG	down	[O]	Posttranslational modification, protein turnover, chaperones	Molecular Function: ATPase activator activity (GO:0001671);; Biological Process: negative regulation of protein phosphorylation (GO:0001933);; Cellular Component: endoplasmic reticulum lumen (GO:0005788);; Molecular Function: protein disulfide oxidoreductase activity (GO:0015035);; Cellular Component: membrane (GO:0016020);; Molecular Function: oxidoreductase activity, acting on a sulfur group of…	K09530|0|gga:424115|K09530 DnaJ homolog subfamily C member 10 | (RefSeq) DNAJC10; DnaJ heat shock protein family (Hsp40) member C10	PREDICTED: dnaJ homolog subfamily C member 10 [Gallus gallus]
ENSGALG00000016894	DNAJC3	CG	up	[R]	General function prediction only	Molecular Function: protein kinase inhibitor activity (GO:0004860);; Cellular Component: endoplasmic reticulum lumen (GO:0005788);; Cellular Component: cytosol (GO:0005829);; Biological Process: response to unfolded protein (GO:0006986);; Molecular Function: protein kinase binding (GO:0019901);; Cellular Component: endoplasmic reticulum Sec complex (GO:0031205);; Biological Process: positive regu…	K09523|0|cjo:107308010|K09523 DnaJ homolog subfamily C member 3 | (RefSeq) DNAJC3; DnaJ heat shock protein family (Hsp40) member C3	PREDICTED: dnaJ homolog subfamily C member 3 isoform X1 [Gallus gallus]
ENSGALG00000041461	DNMT3B	CG	down	[L]	Replication, recombination and repair	Biological Process: negative regulation of transcription from RNA polymerase II promoter (GO:0000122);; Molecular Function: transcription corepressor activity (GO:0003714);; Molecular Function: DNA (cytosine-5-)-methyltransferase activity (GO:0003886);; Cellular Component: nucleoplasm (GO:0005654);; Biological Process: positive regulation of gene expression (GO:0010628);; Biological Process: posi…	K17399|0|gga:419287|K17399 DNA (cytosine-5)-methyltransferase 3B [EC:2.1.1.37] | (RefSeq) DNMT3B; DNA methyltransferase 3 beta	DNA (cytosine-5)-methyltransferase 3B [Gallus gallus]
ENSGALG00000005030	dock10	CG	up	--	--	--	--	PREDICTED: dedicator of cytokinesis protein 10 isoform X4 [Gallus gallus]
ENSGALG00000053321	DOK2	CG	up	--	--	Molecular Function: signal transducer activity, downstream of receptor (GO:0005057);; Molecular Function: transmembrane receptor protein tyrosine kinase adaptor activity (GO:0005068);; Molecular Function: insulin receptor binding (GO:0005158);; Cellular Component: intracellular (GO:0005622);; Biological Process: transmembrane receptor protein tyrosine kinase signaling pathway (GO:0007169);; Biolo…	K20234|0|gga:100857332|K20234 docking protein 2 | (RefSeq) DOK2; docking protein 2	PREDICTED: docking protein 2 isoform X1 [Gallus gallus]
ENSGALG00000000843	DOT1L	CG	down	--	--	Cellular Component: nucleoplasm (GO:0005654);; Biological Process: chromatin silencing (GO:0006342);; Molecular Function: transcription factor binding (GO:0008134);; Molecular Function: histone methyltransferase activity (H3-K79 specific) (GO:0031151);; Biological Process: histone H3-K79 methylation (GO:0034729);; Biological Process: regulation of JAK-STAT cascade (GO:0046425);; Biological Proces…	K11427|0|gga:420078|K11427 histone-lysine N-methyltransferase, H3 lysine-79 specific [EC:2.1.1.43] | (RefSeq) DOT1L; DOT1 like histone lysine methyltransferase	PREDICTED: histone-lysine N-methyltransferase, H3 lysine-79 specific isoform X1 [Gallus gallus]
ENSGALG00000003082	DPH1	CG	down	[J]	Translation, ribosomal structure and biogenesis	Cellular Component: nucleus (GO:0005634);; Cellular Component: cytoplasm (GO:0005737);; Biological Process: cell proliferation (GO:0008283);; Biological Process: peptidyl-diphthamide biosynthetic process from peptidyl-histidine (GO:0017183);;	K07561|0|gga:417564|K07561 2-(3-amino-3-carboxypropyl)histidine synthase [EC:2.5.1.108] | (RefSeq) DPH1; diphthamide biosynthesis 1	2-(3-amino-3-carboxypropyl)histidine synthase subunit 1 [Gallus gallus]
ENSGALG00000010490	DPYSL4	CG	down	[F]	Nucleotide transport and metabolism	Cellular Component: cytoplasm (GO:0005737);; Molecular Function: hydrolase activity, acting on carbon-nitrogen (but not peptide) bonds (GO:0016810);; Molecular Function: enzyme binding (GO:0019899);; Molecular Function: phosphoprotein binding (GO:0051219);; Biological Process: neuron death (GO:0070997);; Biological Process: neuron projection guidance (GO:0097485);;	--	PREDICTED: dihydropyrimidinase-related protein 4 isoform X2 [Gallus gallus]
ENSGALG00000027641	DUSP14	CG	up	--	--	Biological Process: inactivation of MAPK activity (GO:0000188);; Molecular Function: protein tyrosine phosphatase activity (GO:0004725);; Molecular Function: MAP kinase tyrosine/serine/threonine phosphatase activity (GO:0017017);; Biological Process: peptidyl-tyrosine dephosphorylation (GO:0035335);; Molecular Function: RNA binding (GO:0044822);;	K14165|2.33976e-137|mgp:100543333|K14165 atypical dual specificity phosphatase [EC:3.1.3.16 3.1.3.48] | (RefSeq) DUSP14; dual specificity phosphatase 14	PREDICTED: dual specificity protein phosphatase 14 [Gallus gallus]
ENSGALG00000000399	DUSP28	CG	up	[T]	Signal transduction mechanisms	Biological Process: inactivation of MAPK activity (GO:0000188);; Molecular Function: MAP kinase tyrosine/serine/threonine phosphatase activity (GO:0017017);; Biological Process: peptidyl-tyrosine dephosphorylation (GO:0035335);;	K14165|3.87171e-90|cjo:107317820|K14165 atypical dual specificity phosphatase [EC:3.1.3.16 3.1.3.48] | (RefSeq) DUSP28; dual specificity phosphatase 28	PREDICTED: dual specificity phosphatase 28 isoform X1 [Gallus gallus]
ENSGALG00000011207	DUSP6	CG	down	[T]	Signal transduction mechanisms	Biological Process: inactivation of MAPK activity (GO:0000188);; Molecular Function: protein tyrosine phosphatase activity (GO:0004725);; Cellular Component: cytoplasm (GO:0005737);; Biological Process: dorsal/ventral pattern formation (GO:0009953);; Molecular Function: kinase activity (GO:0016301);; Molecular Function: MAP kinase tyrosine/serine/threonine phosphatase activity (GO:0017017);; Biol…	K04459|0|mgp:100542108|K04459 dual specificity MAP kinase phosphatase [EC:3.1.3.16 3.1.3.48] | (RefSeq) DUSP6; dual specificity phosphatase 6	dual specificity protein phosphatase 6 [Gallus gallus]
ENSGALG00000000722	EAAT5L	CG	up	[C]	Energy production and conversion	Biological Process: dicarboxylic acid transport (GO:0006835);; Cellular Component: integral component of membrane (GO:0016021);; Molecular Function: sodium:dicarboxylate symporter activity (GO:0017153);; Biological Process: transmembrane transport (GO:0055085);;	--	PREDICTED: excitatory amino acid transporter 5-like isoform X1 [Meleagris gallopavo]
ENSGALG00000010461	EBF3	CG	up	--	--	Molecular Function: RNA polymerase II core promoter proximal region sequence-specific DNA binding (GO:0000978);; Molecular Function: transcriptional activator activity, RNA polymerase II core promoter proximal region sequence-specific binding (GO:0001077);; Cellular Component: nucleus (GO:0005634);; Biological Process: multicellular organism development (GO:0007275);; Biological Process: positive…	K09103|0|tgu:100229148|K09103 early B-cell factor | (RefSeq) EBF3; early B-cell factor 3	PREDICTED: transcription factor COE3 isoform X3 [Taeniopygia guttata]
ENSGALG00000013685	EDRF1	CG	down	--	--	--	--	PREDICTED: erythroid differentiation-related factor 1 isoform X1 [Gallus gallus]
ENSGALG00000006982	EEF2K	CG	down	--	--	--	K08292|0|gga:416619|K08292 elongation factor 2 kinase [EC:2.7.11.20] | (RefSeq) EEF2K; eukaryotic elongation factor 2 kinase	PREDICTED: eukaryotic elongation factor 2 kinase isoform X1 [Gallus gallus]
ENSGALG00000038684	EEFSEC	CG	down	[J]	Translation, ribosomal structure and biogenesis	Molecular Function: tRNA binding (GO:0000049);; Biological Process: selenocysteine incorporation (GO:0001514);; Molecular Function: translation elongation factor activity (GO:0003746);; Molecular Function: GTPase activity (GO:0003924);; Molecular Function: GTP binding (GO:0005525);; Cellular Component: mitochondrion (GO:0005739);; Cellular Component: intracellular ribonucleoprotein complex (GO:00…	K03833|0|gga:416021|K03833 selenocysteine-specific elongation factor | (RefSeq) EEFSEC; eukaryotic elongation factor, selenocysteine-tRNA specific	PREDICTED: selenocysteine-specific elongation factor isoform X1 [Gallus gallus]
ENSGALG00000038629	EFNA2	CG	up	--	--	Cellular Component: plasma membrane (GO:0005886);; Biological Process: axon guidance (GO:0007411);; Biological Process: osteoclast differentiation (GO:0030316);; Cellular Component: anchored component of membrane (GO:0031225);; Biological Process: bone remodeling (GO:0046849);; Molecular Function: ephrin receptor binding (GO:0046875);; Biological Process: ephrin receptor signaling pathway (GO:004…	K05462|2.09809e-135|cjo:107325474|K05462 ephrin-A | (RefSeq) EFNA2; ephrin A2	PREDICTED: ephrin-A2 [Coturnix japonica]
ENSGALG00000016584	EGFL6	CG	up	--	--	--	--	epidermal growth factor-like protein 6 precursor [Gallus gallus]
ENSGALG00000007669	EGR1	CG	up	--	--	Biological Process: negative regulation of transcription from RNA polymerase II promoter (GO:0000122);; Molecular Function: RNA polymerase II regulatory region sequence-specific DNA binding (GO:0000977);; Molecular Function: transcriptional activator activity, RNA polymerase II core promoter proximal region sequence-specific binding (GO:0001077);; Cellular Component: nucleoplasm (GO:0005654);; Ce…	K09203|0|gga:373931|K09203 early growth response protein 1 | (RefSeq) EGR1; early growth response 1	early growth response protein 1 [Numida meleagris]
ENSGALG00000040348	EHBP1	CG	up	--	--	Cellular Component: cytoplasm (GO:0005737);; Cellular Component: plasma membrane (GO:0005886);;	--	PREDICTED: EH domain-binding protein 1 isoform X6 [Gallus gallus]
ENSGALG00000012529	EIF3D	CG	down	--	--	--	K03251|0|gga:771356|K03251 translation initiation factor 3 subunit D | (RefSeq) EIF3D, EIF3S7; eukaryotic translation initiation factor 3 subunit D	PREDICTED: eukaryotic translation initiation factor 3 subunit D isoform X1 [Gallus gallus]
ENSGALG00000007780	EIF4E3	CG	down	--	--	Molecular Function: translation initiation factor activity (GO:0003743);; Cellular Component: cytoplasm (GO:0005737);; Biological Process: translational initiation (GO:0006413);;	--	PREDICTED: eukaryotic translation initiation factor 4E type 3 isoform X1 [Gallus gallus]
ENSGALG00000016947	ELF1	CG	up	--	--	Molecular Function: RNA polymerase II core promoter proximal region sequence-specific DNA binding (GO:0000978);; Molecular Function: transcriptional activator activity, RNA polymerase II core promoter proximal region sequence-specific binding (GO:0001077);; Biological Process: regulation of cytokine production (GO:0001817);; Cellular Component: nucleoplasm (GO:0005654);; Cellular Component: plasm…	K09428|0|gga:418828|K09428 E74-like factor 1/2/4 | (RefSeq) ELF1; E74 like ETS transcription factor 1	PREDICTED: ETS-related transcription factor Elf-1 isoform X2 [Gallus gallus]
ENSGALG00000000616	ELF3	CG	down	--	--	Molecular Function: RNA polymerase II core promoter proximal region sequence-specific DNA binding (GO:0000978);; Molecular Function: transcriptional activator activity, RNA polymerase II core promoter proximal region sequence-specific binding (GO:0001077);; Molecular Function: transcription coactivator activity (GO:0003713);; Cellular Component: nucleus (GO:0005634);; Biological Process: inflamma…	K09429|0|gga:421177|K09429 E74-like factor 3 | (RefSeq) ELF3; E74 like ETS transcription factor 3	PREDICTED: ETS-related transcription factor Elf-3 [Gallus gallus]
ENSGALG00000043701	ELK3	CG	up	--	--	--	K09430|0|gga:417919|K09430 ETS domain-containing protein Elk-3 (SRF accessory protein 2) | (RefSeq) ELK3; ELK3, ETS transcription factor	ETS domain-containing protein Elk-3 [Gallus gallus]
ENSGALG00000032220	ELN	CG	down	--	--	--	--	uncharacterized protein LOC104695800 [Corvus cornix cornix]
ENSGALG00000039735	EML1	CG	down	[R]	General function prediction only	Biological Process: hematopoietic progenitor cell differentiation (GO:0002244);; Cellular Component: cytosol (GO:0005829);; Biological Process: mitotic spindle organization (GO:0007052);; Biological Process: neuroblast proliferation (GO:0007405);; Biological Process: brain development (GO:0007420);; Molecular Function: microtubule binding (GO:0008017);; Cellular Component: mitotic spindle pole (G…	K18595|0|cjo:107315306|K18595 echinoderm microtubule-associated protein-like 1/2 | (RefSeq) EML1; echinoderm microtubule associated protein like 1	PREDICTED: echinoderm microtubule-associated protein-like 1 isoform X1 [Coturnix japonica]
ENSGALG00000009302	EMX2	CG	up	--	--	Cellular Component: nucleus (GO:0005634);; Biological Process: regulation of transcription, DNA-templated (GO:0006355);; Biological Process: anterior/posterior pattern specification (GO:0009952);; Biological Process: dentate gyrus development (GO:0021542);; Biological Process: cerebral cortex regionalization (GO:0021796);; Biological Process: cell proliferation in forebrain (GO:0021846);; Biologi…	K09317|8.44469e-152|cjo:107316204|K09317 homeobox protein EMX | (RefSeq) EMX2; empty spiracles homeobox 2	empty spiracles homeobox 2, partial [Columba livia]
ENSGALG00000042389	EN1	CG	up	--	--	Biological Process: negative regulation of transcription from RNA polymerase II promoter (GO:0000122);; Molecular Function: RNA polymerase II core promoter proximal region sequence-specific DNA binding (GO:0000978);; Molecular Function: transcriptional repressor activity, RNA polymerase II core promoter proximal region sequence-specific binding (GO:0001078);; Cellular Component: nucleus (GO:00056…	K09319|1.08712e-127|gga:771008|K09319 homeobox protein engrailed | (RefSeq) EN1, En-1, Gg-En-1, en-3; engrailed homeobox 1	PREDICTED: homeobox protein engrailed-1 [Gallus gallus]
ENSGALG00000001204	ENKD1	CG	down	--	--	Cellular Component: cytoplasmic microtubule (GO:0005881);;	--	PREDICTED: enkurin domain-containing protein 1 isoform X1 [Coturnix japonica]
ENSGALG00000013743	ENPP7	CG	down	[R]	General function prediction only	Molecular Function: sphingomyelin phosphodiesterase activity (GO:0004767);; Cellular Component: Golgi apparatus (GO:0005794);; Cellular Component: microvillus (GO:0005902);; Biological Process: sphingomyelin catabolic process (GO:0006685);; Biological Process: negative regulation of DNA replication (GO:0008156);; Biological Process: negative regulation of cell proliferation (GO:0008285);;	K12354|0|gga:426249|K12354 ectonucleotide pyrophosphatase/phosphodiesterase family member 7 [EC:3.1.4.12] | (RefSeq) ENPP7; ectonucleotide pyrophosphatase/phosphodiesterase 7	PREDICTED: ectonucleotide pyrophosphatase/phosphodiesterase family member 7 [Gallus gallus]
ENSGALG00000055068	ens-2	CG	up	--	--	Cellular Component: integral component of membrane (GO:0016021);;	--	ENS-2 [Gallus gallus]
ENSGALG00000010005	EPAS1	CG	down	[T]	Signal transduction mechanisms	--	K09095|0|gga:395596|K09095 hypoxia-inducible factor 2 alpha | (RefSeq) EPAS1; endothelial PAS domain protein 1	endothelial PAS domain-containing protein 1 [Gallus gallus]
ENSGALG00000001912	EPHA10	CG	up	[T]	Signal transduction mechanisms	Molecular Function: ephrin receptor activity (GO:0005003);; Molecular Function: ATP binding (GO:0005524);; Cellular Component: integral component of plasma membrane (GO:0005887);; Biological Process: protein phosphorylation (GO:0006468);; Biological Process: ephrin receptor signaling pathway (GO:0048013);;	K08897|0|gga:428219|K08897 Eph receptor A10 [EC:2.7.10.1] | (RefSeq) EPHA10; EPH receptor A10	PREDICTED: ephrin type-A receptor 10 [Gallus gallus]
ENSGALG00000005256	EPHA4	CG	up	--	;;	--	K05105|0|gga:395559|K05105 Eph receptor A4 [EC:2.7.10.1] | (RefSeq) EPHA4; EPH receptor A4	ephrin type-A receptor 4 precursor [Gallus gallus]
ENSGALG00000006609	EPHB1	CG	down	--	;;	--	K05110|0|gga:396177|K05110 Eph receptor B1 [EC:2.7.10.1] | (RefSeq) EPHB1, CEK6, EK6; EPH receptor B1	PREDICTED: ephrin type-B receptor 1 [Gallus gallus]
ENSGALG00000008537	EPHB3	CG	up	[T]	Signal transduction mechanisms	Biological Process: angiogenesis (GO:0001525);; Biological Process: urogenital system development (GO:0001655);; Molecular Function: ephrin receptor activity (GO:0005003);; Molecular Function: ATP binding (GO:0005524);; Cellular Component: integral component of plasma membrane (GO:0005887);; Biological Process: axonal fasciculation (GO:0007413);; Molecular Function: axon guidance receptor activit…	K05112|0|mgp:100545335|K05112 Eph receptor B3 [EC:2.7.10.1] | (RefSeq) EPHB3; EPH receptor B3	PREDICTED: ephrin type-B receptor 3 isoform X2 [Meleagris gallopavo]
ENSGALG00000002262	ETF1	CG	down	[J]	Translation, ribosomal structure and biogenesis	Biological Process: nuclear-transcribed mRNA catabolic process, nonsense-mediated decay (GO:0000184);; Cellular Component: cytoplasm (GO:0005737);; Biological Process: translational termination (GO:0006415);; Biological Process: brain development (GO:0007420);; Molecular Function: translation release factor activity, codon specific (GO:0016149);;	K03265|0|acs:100566787|K03265 peptide chain release factor subunit 1 | (RefSeq) etf1; eukaryotic translation termination factor 1	PREDICTED: eukaryotic peptide chain release factor subunit 1 [Anolis carolinensis]
ENSGALG00000001143	ETS1	CG	down	--	--	Molecular Function: RNA polymerase II transcription factor activity, sequence-specific DNA binding (GO:0000981);; Cellular Component: extracellular region (GO:0005576);; Cellular Component: nucleoplasm (GO:0005654);; Cellular Component: transcription factor complex (GO:0005667);; Biological Process: positive regulation of endothelial cell migration (GO:0010595);; Biological Process: PML body orga…	K02678|0|gga:396235|K02678 C-ets | (RefSeq) ETS1, ETS-1, ETS-1A, ETS-1B, EWSR2, TNIP1, c-ets-1, c-ets-beta, p54; v-ets avian erythroblastosis virus E26 oncogene homolog 1	p54 protein [Gallus gallus]
ENSGALG00000016059	ETS2	CG	down	--	--	Biological Process: negative regulation of transcription from RNA polymerase II promoter (GO:0000122);; Molecular Function: RNA polymerase II core promoter proximal region sequence-specific DNA binding (GO:0000978);; Molecular Function: transcriptional repressor activity, RNA polymerase II core promoter proximal region sequence-specific binding (GO:0001078);; Biological Process: branching involve…	K02678|0|gga:396250|K02678 C-ets | (RefSeq) ETS2, c-ets-2; ETS proto-oncogene 2, transcription factor	protein C-ets-2 [Gallus gallus]
ENSGALG00000051144	EVI5L	CG	up	[S]	Function unknown	Molecular Function: GTPase activator activity (GO:0005096);; Molecular Function: Rab GTPase binding (GO:0017137);; Biological Process: positive regulation of GTPase activity (GO:0043547);; Biological Process: negative regulation of cilium assembly (GO:1902018);;	K20242|0|fpg:101924048|K20242 ecotropic viral integration site 5 protein | (RefSeq) EVI5L; EVI5-like protein	EVI5-like protein [Numida meleagris]
ENSGALG00000012837	EXOC2	CG	down	--	--	--	K17637|0|gga:420889|K17637 exocyst complex component 2 | (RefSeq) EXOC2; exocyst complex component 2	exocyst complex component 2 [Gallus gallus]
ENSGALG00000011443	EXOC3L4	CG	down	--	--	Cellular Component: exocyst (GO:0000145);; Molecular Function: SNARE binding (GO:0000149);; Biological Process: exocytosis (GO:0006887);; Biological Process: exocyst localization (GO:0051601);;	--	PREDICTED: exocyst complex component 3-like protein 4 [Gallus gallus]
ENSGALG00000039013	EXT1	CG	up	--	--	Biological Process: ossification (GO:0001503);; Cellular Component: Golgi apparatus (GO:0005794);; Biological Process: glycosaminoglycan biosynthetic process (GO:0006024);; Biological Process: gastrulation (GO:0007369);; Biological Process: axon guidance (GO:0007411);; Biological Process: endoderm development (GO:0007492);; Biological Process: mesoderm development (GO:0007498);; Biological Proces…	K02366|0|gfr:102043948|K02366 glucuronyl/N-acetylglucosaminyl transferase EXT1 [EC:2.4.1.224 2.4.1.225] | (RefSeq) EXT1; exostosin glycosyltransferase 1	hypothetical protein H355_009882 [Colinus virginianus]
ENSGALG00000043033	EYA1	CG	down	--	--	--	K15616|0|gga:395718|K15616 eyes absent homolog 1 [EC:3.1.3.48] | (RefSeq) EYA1; EYA transcriptional coactivator and phosphatase 1	PREDICTED: eyes absent homolog 1 isoform X3 [Aquila chrysaetos canadensis]
ENSGALG00000004508	EYA2	CG	up	--	--	Molecular Function: magnesium ion binding (GO:0000287);; Molecular Function: protein tyrosine phosphatase activity (GO:0004725);; Cellular Component: nucleus (GO:0005634);; Cellular Component: mitochondrion (GO:0005739);; Biological Process: regulation of transcription, DNA-templated (GO:0006355);; Biological Process: multicellular organism development (GO:0007275);; Biological Process: striated …	K17620|0|gga:107054875|K17620 eyes absent homolog 2 [EC:3.1.3.48] | (RefSeq) eyes absent homolog 2-like	PREDICTED: LOW QUALITY PROTEIN: eyes absent homolog 2-like [Gallus gallus]
ENSGALG00000014983	F2R	CG	down	--	--	Molecular Function: G-protein alpha-subunit binding (GO:0001965);; Biological Process: connective tissue replacement involved in inflammatory response wound healing (GO:0002248);; Molecular Function: receptor binding (GO:0005102);; Cellular Component: early endosome (GO:0005769);; Cellular Component: late endosome (GO:0005770);; Cellular Component: cytosol (GO:0005829);; Cellular Component: caveo…	K03914|0|gga:427212|K03914 coagulation factor II (thrombin) receptor | (RefSeq) F2R; coagulation factor II thrombin receptor	PREDICTED: proteinase-activated receptor 1 isoform X3 [Gallus gallus]
ENSGALG00000028084	FAAH2	CG	up	[J]	Translation, ribosomal structure and biogenesis	Molecular Function: hydrolase activity (GO:0016787);; Molecular Function: carbon-nitrogen ligase activity, with glutamine as amido-N-donor (GO:0016884);;	K19176|0|gga:100859568|K19176 fatty acid amide hydrolase 2 [EC:3.5.1.99] | (RefSeq) FAAH2; fatty acid amide hydrolase 2	PREDICTED: fatty-acid amide hydrolase 2 [Gallus gallus]
ENSGALG00000037050	FABP3	CG	up	--	--	Molecular Function: transporter activity (GO:0005215);; Cellular Component: extracellular space (GO:0005615);; Biological Process: transport (GO:0006810);; Molecular Function: cytoskeletal protein binding (GO:0008092);; Cellular Component: extracellular exosome (GO:0070062);; Molecular Function: oleic acid binding (GO:0070538);;	K08752|4.94811e-87|gga:419557|K08752 fatty acid-binding protein 3, muscle and heart | (RefSeq) FABP3, FABP, H-FABP; fatty acid binding protein 3	heart fatty acid binding protein [Gallus gallus]
ENSGALG00000033356	FAHD2A	CG	up	[Q]	Secondary metabolites biosynthesis, transport and catabolism	Biological Process: metabolic process (GO:0008152);; Molecular Function: hydrolase activity (GO:0016787);;	--	PREDICTED: fumarylacetoacetate hydrolase domain-containing protein 2 [Gallus gallus]
ENSGALG00000033226	FAM107B	CG	down	--	--	Biological Process: sensory perception of sound (GO:0007605);;	--	PREDICTED: protein FAM107B isoform X1 [Pseudopodoces humilis]
ENSGALG00000035065	FAM110B	CG	down	--	--	--	--	PREDICTED: protein FAM110B [Calidris pugnax]
ENSGALG00000010371	FAM13A	CG	up	--	--	Biological Process: signal transduction (GO:0007165);;	--	protein FAM13A isoform X1 [Numida meleagris]
ENSGALG00000041437	FAM155B	CG	up	--	--	Cellular Component: membrane (GO:0016020);;	--	PREDICTED: transmembrane protein FAM155B [Gallus gallus]
ENSGALG00000053106	FAM181B	CG	down	--	--	--	--	PREDICTED: protein FAM181B [Gallus gallus]
ENSGALG00000029944	FAM222A	CG	down	--	--	--	--	protein FAM222A [Numida meleagris]
ENSGALG00000037129	FAM241A	CG	up	--	--	Cellular Component: integral component of membrane (GO:0016021);;	--	PREDICTED: uncharacterized protein C4orf32 homolog [Coturnix japonica]
ENSGALG00000008975	FAM3C	CG	up	--	--	Cellular Component: Golgi apparatus (GO:0005794);; Cellular Component: extracellular exosome (GO:0070062);;	--	protein FAM3C [Gallus gallus]
ENSGALG00000041898	FAM43A	CG	up	--	--	--	--	PREDICTED: protein FAM43A [Gallus gallus]
ENSGALG00000015713	FAM53A	CG	up	--	--	Cellular Component: nucleus (GO:0005634);; Biological Process: protein import into nucleus (GO:0006606);;	--	PREDICTED: protein FAM53A isoform X1 [Gallus gallus]
ENSGALG00000009718	FAM53B	CG	down	--	--	--	--	PREDICTED: protein FAM53B isoform X2 [Gallus gallus]
ENSGALG00000000791	FAM72A	CG	up	--	--	--	--	PREDICTED: protein FAM72A [Meleagris gallopavo]
ENSGALG00000040986	FAM76A	CG	up	--	--	--	--	protein FAM76A isoform X1 [Numida meleagris]
ENSGALG00000044037	FAM81B	CG	down	--	--	--	--	PREDICTED: protein FAM81B [Gallus gallus]
ENSGALG00000017229	FAT3	CG	down	[U]	Intracellular trafficking, secretion, and vesicular transport	Molecular Function: calcium ion binding (GO:0005509);; Cellular Component: plasma membrane (GO:0005886);; Biological Process: homophilic cell adhesion via plasma membrane adhesion molecules (GO:0007156);; Cellular Component: integral component of membrane (GO:0016021);;	K16506|0|gga:395167|K16506 protocadherin Fat 1/2/3 | (RefSeq) FAT3; FAT atypical cadherin 3	PREDICTED: protocadherin Fat 3 isoform X3 [Gallus gallus]
ENSGALG00000005120	FBLN2	CG	down	--	--	--	K17307|0|gga:427583|K17307 fibulin 1/2 | (RefSeq) FBLN2, fibulin-2; fibulin 2	PREDICTED: fibulin-2 [Gallus gallus]
ENSGALG00000002205	FBRSL1	CG	down	--	--	Molecular Function: RNA binding (GO:0044822);;	--	PREDICTED: fibrosin-1-like protein isoform X4 [Meleagris gallopavo]
ENSGALG00000031947	FBXL7	CG	down	[K]	Transcription	--	K10273|0|mgp:100550383|K10273 F-box and leucine-rich repeat protein 7 | (RefSeq) uncharacterized LOC100550383	PREDICTED: F-box/LRR-repeat protein 7 isoform X1 [Gallus gallus]
ENSGALG00000028906	FEM1B	CG	down	[T]	Signal transduction mechanisms	Molecular Function: ubiquitin-protein transferase activity (GO:0004842);; Molecular Function: death receptor binding (GO:0005123);; Cellular Component: nucleoplasm (GO:0005654);; Cellular Component: cytoplasm (GO:0005737);; Biological Process: regulation of ubiquitin-protein transferase activity (GO:0051438);; Biological Process: branching involved in prostate gland morphogenesis (GO:0060442);; B…	K10349|0|cjo:107318978|K10349 Fem-1 homolog b | (RefSeq) FEM1B; fem-1 homolog B	PREDICTED: protein fem-1 homolog B [Coturnix japonica]
ENSGALG00000010862	FERD3L	CG	up	--	--	--	--	PREDICTED: fer3-like protein [Gallus gallus]
ENSGALG00000012425	FERMT2	CG	down	--	--	Cellular Component: stress fiber (GO:0001725);; Molecular Function: phosphatidylinositol-3,4,5-trisphosphate binding (GO:0005547);; Cellular Component: nucleoplasm (GO:0005654);; Cellular Component: cytoplasm (GO:0005737);; Cellular Component: focal adhesion (GO:0005925);; Biological Process: transforming growth factor beta receptor signaling pathway (GO:0007179);; Biological Process: integrin-me…	K17083|0|gga:423589|K17083 kindlin 2 | (RefSeq) FERMT2, PLEKHC1; fermitin family member 2	PREDICTED: fermitin family homolog 2 isoform X1 [Gallus gallus]
ENSGALG00000014872	FGF10	CG	up	--	--	Biological Process: establishment of mitotic spindle orientation (GO:0000132);; Biological Process: activation of MAPK activity (GO:0000187);; Biological Process: organ induction (GO:0001759);; Biological Process: mesonephros development (GO:0001823);; Biological Process: blood vessel remodeling (GO:0001974);; Biological Process: metanephros morphogenesis (GO:0003338);; Molecular Function: type 2…	K04358|4.6907e-111|gga:395432|K04358 fibroblast growth factor | (RefSeq) FGF10, FGF; fibroblast growth factor 10	fibroblast growth factor 10 precursor [Gallus gallus]
ENSGALG00000006508	FGF13	CG	up	--	--	--	K04358|1.21944e-167|tgu:100223078|K04358 fibroblast growth factor | (RefSeq) FGF13; fibroblast growth factor 13	PREDICTED: fibroblast growth factor 13 isoform X1 [Taeniopygia guttata]
ENSGALG00000002203	FGF18	CG	up	--	--	Biological Process: angiogenesis (GO:0001525);; Biological Process: intramembranous ossification (GO:0001957);; Biological Process: endochondral ossification (GO:0001958);; Biological Process: chondrocyte development (GO:0002063);; Molecular Function: type 1 fibroblast growth factor receptor binding (GO:0005105);; Molecular Function: type 2 fibroblast growth factor receptor binding (GO:0005111);;…	K04358|5.54881e-124|gga:395453|K04358 fibroblast growth factor | (RefSeq) FGF18, FGF-18; fibroblast growth factor 18	fibroblast growth factor 18 precursor [Gallus gallus]
ENSGALG00000025748	FGF9	CG	down	--	--	Biological Process: negative regulation of transcription from RNA polymerase II promoter (GO:0000122);; Biological Process: angiogenesis (GO:0001525);; Biological Process: osteoblast differentiation (GO:0001649);; Biological Process: eye development (GO:0001654);; Biological Process: positive regulation of mesenchymal cell proliferation (GO:0002053);; Biological Process: chondrocyte differentiati…	K04358|7.86467e-145|gga:378917|K04358 fibroblast growth factor | (RefSeq) FGF9; fibroblast growth factor 9	fibroblast growth factor 9 [Gallus gallus]
ENSGALG00000009495	FGFR2	CG	down	[M]	Cell wall/membrane/envelope biogenesis	Molecular Function: fibroblast growth factor-activated receptor activity (GO:0005007);; Molecular Function: ATP binding (GO:0005524);; Cellular Component: nucleoplasm (GO:0005654);; Cellular Component: Golgi apparatus (GO:0005794);; Cellular Component: integral component of plasma membrane (GO:0005887);; Cellular Component: cell cortex (GO:0005938);; Biological Process: apoptotic process (GO:0006…	K05093|0|fch:102056102|K05093 fibroblast growth factor receptor 2 [EC:2.7.10.1] | (RefSeq) FGFR2; fibroblast growth factor receptor 2	PREDICTED: fibroblast growth factor receptor 2 isoform X1 [Aquila chrysaetos canadensis]
ENSGALG00000015708	FGFR3	CG	down	[M]	Cell wall/membrane/envelope biogenesis	Molecular Function: fibroblast growth factor-activated receptor activity (GO:0005007);; Molecular Function: ATP binding (GO:0005524);; Cellular Component: endoplasmic reticulum (GO:0005783);; Cellular Component: Golgi apparatus (GO:0005794);; Cellular Component: integral component of plasma membrane (GO:0005887);; Biological Process: positive regulation of cell proliferation (GO:0008284);; Biolog…	K05094|0|gga:396515|K05094 fibroblast growth factor receptor 3 [EC:2.7.10.1] | (RefSeq) FGFR3; fibroblast growth factor receptor 3	fibroblast growth factor receptor 3 precursor [Gallus gallus]
ENSGALG00000016797	FHL2	CG	down	--	--	Biological Process: negative regulation of transcription from RNA polymerase II promoter (GO:0000122);; Biological Process: osteoblast differentiation (GO:0001649);; Cellular Component: nucleus (GO:0005634);; Cellular Component: focal adhesion (GO:0005925);; Molecular Function: transcription factor binding (GO:0008134);; Molecular Function: zinc ion binding (GO:0008270);; Biological Process: resp…	K14380|0|mgp:100543756|K14380 four and a half LIM domains protein 2 | (RefSeq) FHL2; four and a half LIM domains 2	four and a half LIM domains 2, transcript variant X5, partial [Columba livia]
ENSGALG00000026363	FIGNL1	CG	up	[O]	Posttranslational modification, protein turnover, chaperones	Cellular Component: nuclear chromosome (GO:0000228);; Biological Process: osteoblast differentiation (GO:0001649);; Molecular Function: ATP binding (GO:0005524);; Cellular Component: cytoplasm (GO:0005737);; Biological Process: regulation of double-strand break repair via homologous recombination (GO:0010569);; Biological Process: osteoblast proliferation (GO:0033687);; Biological Process: regula…	--	PREDICTED: fidgetin-like protein 1 [Gallus gallus]
ENSGALG00000039001	FILIP1	CG	down	--	--	--	--	PREDICTED: filamin-A-interacting protein 1 isoform X3 [Gallus gallus]
ENSGALG00000025764	FKBP10	CG	down	[O]	Posttranslational modification, protein turnover, chaperones	Biological Process: protein peptidyl-prolyl isomerization (GO:0000413);; Molecular Function: peptidyl-prolyl cis-trans isomerase activity (GO:0003755);; Molecular Function: calcium ion binding (GO:0005509);; Molecular Function: FK506 binding (GO:0005528);; Cellular Component: endoplasmic reticulum membrane (GO:0005789);; Biological Process: chaperone-mediated protein folding (GO:0061077);;	K09575|0|gga:427013|K09575 FK506-binding protein 9/10 [EC:5.2.1.8] | (RefSeq) FKBP10; FK506 binding protein 10	PREDICTED: peptidyl-prolyl cis-trans isomerase FKBP10 [Gallus gallus]
ENSGALG00000027151	FKBP1A	CG	up	[O]	Posttranslational modification, protein turnover, chaperones	Biological Process: protein peptidyl-prolyl isomerization (GO:0000413);; Biological Process: liver development (GO:0001889);; Biological Process: negative regulation of protein phosphorylation (GO:0001933);; Molecular Function: peptidyl-prolyl cis-trans isomerase activity (GO:0003755);; Molecular Function: FK506 binding (GO:0005528);; Biological Process: brain development (GO:0007420);; Biologica…	K09568|8.9846e-70|phi:102105013|K09568 FK506-binding protein 1 [EC:5.2.1.8] | (RefSeq) FKBP1A; FK506 binding protein 1A	peptidyl-prolyl cis-trans isomerase FKBP1A [Lonchura striata domestica]
ENSGALG00000016500	FKBP1B	CG	up	[O]	Posttranslational modification, protein turnover, chaperones	--	K09568|1.01646e-59|mgp:100544226|K09568 FK506-binding protein 1 [EC:5.2.1.8] | (RefSeq) FKBP1B; FK506 binding protein 1B	PREDICTED: peptidyl-prolyl cis-trans isomerase FKBP1B isoform X1 [Gallus gallus]
ENSGALG00000027700	FLAD1	CG	up	[R]	General function prediction only	Molecular Function: FMN adenylyltransferase activity (GO:0003919);; Cellular Component: cytoplasm (GO:0005737);; Cellular Component: plasma membrane (GO:0005886);; Biological Process: FAD biosynthetic process (GO:0006747);;	K00953|0|gga:100857898|K00953 FAD synthetase [EC:2.7.7.2] | (RefSeq) FLAD1; flavin adenine dinucleotide synthetase 1	PREDICTED: FAD synthase isoform X2 [Gallus gallus]
ENSGALG00000001161	FLI1	CG	down	--	--	Molecular Function: RNA polymerase II core promoter proximal region sequence-specific DNA binding (GO:0000978);; Molecular Function: RNA polymerase II distal enhancer sequence-specific DNA binding (GO:0000980);; Molecular Function: transcriptional activator activity, RNA polymerase II core promoter proximal region sequence-specific binding (GO:0001077);; Molecular Function: chromatin binding (GO:…	K09436|0|gga:419723|K09436 friend leukemia integration 1 transcription factor | (RefSeq) FLI1; Fli-1 proto-oncogene, ETS transcription factor	Friend leukemia integration 1 transcription factor [Patagioenas fasciata monilis]
ENSGALG00000008716	FLRT3	CG	down	[K]	Transcription	Biological Process: proepicardium cell migration involved in pericardium morphogenesis (GO:0003345);; Molecular Function: protein kinase inhibitor activity (GO:0004860);; Molecular Function: fibroblast growth factor receptor binding (GO:0005104);; Cellular Component: extracellular space (GO:0005615);; Cellular Component: endoplasmic reticulum membrane (GO:0005789);; Cellular Component: integral c…	K16362|0|gga:428552|K16362 leucine-rich repeat transmembrane protein FLRT | (RefSeq) FLRT3; fibronectin leucine rich transmembrane protein 3	PREDICTED: leucine-rich repeat transmembrane protein FLRT3 [Gallus gallus]
ENSGALG00000017091	FLT1	CG	down	[M]	Cell wall/membrane/envelope biogenesis	Biological Process: monocyte chemotaxis (GO:0002548);; Molecular Function: ATP binding (GO:0005524);; Cellular Component: extracellular region (GO:0005576);; Cellular Component: endosome (GO:0005768);; Cellular Component: integral component of plasma membrane (GO:0005887);; Cellular Component: focal adhesion (GO:0005925);; Biological Process: positive regulation of phospholipase C activity (GO:00…	K05096|0|gga:374100|K05096 FMS-like tyrosine kinase 1 [EC:2.7.10.1] | (RefSeq) FLT1; fms-related tyrosine kinase 1	vascular endothelial growth factor receptor 1 precursor [Gallus gallus]
ENSGALG00000005802	FLT4	CG	down	[T]	Signal transduction mechanisms	Biological Process: positive regulation of endothelial cell proliferation (GO:0001938);; Biological Process: lymphangiogenesis (GO:0001946);; Biological Process: sprouting angiogenesis (GO:0002040);; Molecular Function: vascular endothelial growth factor-activated receptor activity (GO:0005021);; Molecular Function: ATP binding (GO:0005524);; Cellular Component: integral component of plasma membr…	K05097|0|gga:395742|K05097 FMS-like tyrosine kinase 4 [EC:2.7.10.1] | (RefSeq) FLT4, VEGFR3; fms related tyrosine kinase 4	vascular endothelial growth factor receptor 3 precursor [Gallus gallus]
ENSGALG00000032658	FMNL1	CG	up	--	--	Molecular Function: profilin binding (GO:0005522);; Cellular Component: cytosol (GO:0005829);; Cellular Component: actin filament (GO:0005884);; Cellular Component: plasma membrane (GO:0005886);; Biological Process: substrate-dependent cell migration (GO:0006929);; Molecular Function: microtubule binding (GO:0008017);; Biological Process: regulation of cell shape (GO:0008360);; Biological Process…	--	PREDICTED: formin-like protein 1 isoform X3 [Gallus gallus]
ENSGALG00000012525	FMNL2	CG	up	--	--	--	--	PREDICTED: formin-like protein 2 isoform X2 [Gallus gallus]
ENSGALG00000055075	FMNL3	CG	up	--	--	Molecular Function: actin binding (GO:0003779);; Cellular Component: cytoplasm (GO:0005737);; Biological Process: regulation of cell shape (GO:0008360);; Biological Process: cell migration (GO:0016477);; Molecular Function: Rho GTPase binding (GO:0017048);; Biological Process: actin cytoskeleton organization (GO:0030036);; Molecular Function: GTPase activating protein binding (GO:0032794);;	--	PREDICTED: formin-like protein 3 [Pseudopodoces humilis]
ENSGALG00000034067	FMOD	CG	down	[K]	Transcription	Cellular Component: proteinaceous extracellular matrix (GO:0005578);; Cellular Component: extracellular space (GO:0005615);; Molecular Function: heparin binding (GO:0008201);; Biological Process: collagen fibril organization (GO:0030199);; Biological Process: Roundabout signaling pathway (GO:0035385);; Molecular Function: Roundabout binding (GO:0048495);; Biological Process: axon extension involv…	K08121|0|gga:395814|K08121 fibromodulin | (RefSeq) FMOD; fibromodulin	hypothetical protein H355_006146 [Colinus virginianus]
ENSGALG00000032713	FOXA1	CG	up	--	--	Biological Process: cellular glucose homeostasis (GO:0001678);; Molecular Function: transcription factor activity, sequence-specific DNA binding (GO:0003700);; Cellular Component: nucleus (GO:0005634);; Biological Process: spermatogenesis (GO:0007283);; Molecular Function: transcription factor binding (GO:0008134);; Biological Process: cellular response to starvation (GO:0009267);; Molecular Func…	K09387|0|gga:101752179|K09387 forkhead box protein A1, hepatocyte nuclear factor 3-alpha | (RefSeq) FOXA1; forkhead box A1	PREDICTED: hepatocyte nuclear factor 3-alpha [Gallus gallus]
ENSGALG00000030889	FOXA2	CG	up	--	--	Molecular Function: RNA polymerase II core promoter proximal region sequence-specific DNA binding (GO:0000978);; Molecular Function: transcription factor activity, sequence-specific DNA binding (GO:0003700);; Cellular Component: nucleoplasm (GO:0005654);; Molecular Function: transcription factor binding (GO:0008134);; Biological Process: negative regulation of epithelial to mesenchymal transition…	K08035|0|cjo:107310749|K08035 forkhead box protein A2, hepatocyte nuclear factor 3-beta | (RefSeq) FOXA2; forkhead box A2	hepatocyte nuclear factor 3-beta isoform X1 [Numida meleagris]
ENSGALG00000028153	FOXE3	CG	down	--	--	--	K09398|8.06261e-180|gga:772006|K09398 forkhead box protein E | (RefSeq) FOXE3, null; forkhead box E3	forkhead box protein E3 [Numida meleagris]
ENSGALG00000031920	FOXF2	CG	down	--	--	--	K09399|0|gga:100857760|K09399 forkhead box protein F | (RefSeq) FOXF2; forkhead box F2	PREDICTED: forkhead box protein F2 [Gallus gallus]
ENSGALG00000004460	FOXK1	CG	up	--	--	Molecular Function: RNA polymerase II regulatory region sequence-specific DNA binding (GO:0000977);; Molecular Function: RNA polymerase II transcription factor activity, sequence-specific DNA binding (GO:0000981);; Cellular Component: nucleus (GO:0005634);; Biological Process: regulation of transcription from RNA polymerase II promoter (GO:0006357);; Biological Process: negative regulation of cel…	K09404|0|gga:395463|K09404 forkhead box protein K | (RefSeq) FOXK1; forkhead box K1	PREDICTED: forkhead box protein K1 isoform X2 [Gallus gallus]
ENSGALG00000001577	FOXK2	CG	up	--	--	Molecular Function: magnesium ion binding (GO:0000287);; Molecular Function: RNA polymerase II core promoter proximal region sequence-specific DNA binding (GO:0000978);; Molecular Function: transcriptional activator activity, RNA polymerase II core promoter proximal region sequence-specific binding (GO:0001077);; Cellular Component: nucleoplasm (GO:0005654);; Biological Process: positive regulati…	K09404|0|gga:107049008|K09404 forkhead box protein K | (RefSeq) FOXK2; forkhead box K2	PREDICTED: forkhead box protein K2 isoform X1 [Aquila chrysaetos canadensis]
ENSGALG00000052931	FOXL3	CG	up	--	--	--	--	PREDICTED: forkhead box L1-like isoform X1 [Anser cygnoides domesticus]
ENSGALG00000026153	FOXO6	CG	down	--	--	Molecular Function: RNA polymerase II transcription factor activity, sequence-specific DNA binding (GO:0000981);; Cellular Component: nucleus (GO:0005634);; Cellular Component: cytoplasm (GO:0005737);; Biological Process: regulation of transcription from RNA polymerase II promoter (GO:0006357);; Biological Process: memory (GO:0007613);; Molecular Function: sequence-specific DNA binding (GO:004356…	K09408|0|cjo:107324052|K09408 forkhead box protein O3 | (RefSeq) FOXO6; forkhead box O6	PREDICTED: forkhead box protein O6 [Coturnix japonica]
ENSGALG00000007769	FOXP1	CG	up	--	--	Biological Process: negative regulation of transcription from RNA polymerase II promoter (GO:0000122);; Molecular Function: RNA polymerase II core promoter proximal region sequence-specific DNA binding (GO:0000978);; Biological Process: positive regulation of mesenchymal cell proliferation (GO:0002053);; Biological Process: pre-B cell differentiation (GO:0002329);; Biological Process: positive re…	K09409|0|mgp:100539673|K09409 forkhead box protein P | (RefSeq) FOXP1; forkhead box P1	forkhead box protein P1 [Gallus gallus]
ENSGALG00000033497	FOXP4	CG	down	--	--	--	K09409|0|gga:100858652|K09409 forkhead box protein P | (RefSeq) FOXP4L; forkhead box protein P4-like	PREDICTED: forkhead box protein P4 isoform X2 [Gallus gallus]
ENSGALG00000043015	FOXS1	CG	up	--	--	--	K09412|1.9932e-71|mgp:100542655|K09412 forkhead-like 18 protein | (RefSeq) FOXS1; forkhead box S1	PREDICTED: forkhead box protein S1, partial [Meleagris gallopavo]
ENSGALG00000037791	FRMD4B	CG	down	--	--	--	--	PREDICTED: FERM domain-containing protein 4B isoform X4 [Gallus gallus]
ENSGALG00000030858	FRMD5	CG	down	--	--	Cellular Component: cytoplasm (GO:0005737);; Cellular Component: cytoskeleton (GO:0005856);; Molecular Function: cytoskeletal protein binding (GO:0008092);; Cellular Component: integral component of membrane (GO:0016021);; Cellular Component: extrinsic component of membrane (GO:0019898);;	--	PREDICTED: FERM domain-containing protein 5 isoform X1 [Gallus gallus]
ENSGALG00000014103	FRYL	CG	up	--	--	Biological Process: cell morphogenesis (GO:0000902);; Cellular Component: cell cortex (GO:0005938);; Cellular Component: site of polarized growth (GO:0030427);; Biological Process: neuron projection development (GO:0031175);; Biological Process: actin filament reorganization (GO:0090527);;	--	PREDICTED: protein furry homolog-like isoform X3 [Gallus gallus]
ENSGALG00000009100	FSHR	CG	down	--	--	Biological Process: primary ovarian follicle growth (GO:0001545);; Biological Process: regulation of systemic arterial blood pressure (GO:0003073);; Molecular Function: follicle-stimulating hormone receptor activity (GO:0004963);; Cellular Component: integral component of plasma membrane (GO:0005887);; Biological Process: adenylate cyclase-activating G-protein coupled receptor signaling pathway (…	K04247|0|gga:395962|K04247 follicle stimulating hormone receptor | (RefSeq) FSHR; follicle stimulating hormone receptor	follicle-stimulating hormone receptor precursor [Gallus gallus]
ENSGALG00000041736	FSTL5	CG	up	[S]	Function unknown	--	--	PREDICTED: follistatin-related protein 5 isoform X1 [Gallus gallus]
ENSGALG00000008864	FXR1	CG	up	--	--	Molecular Function: G-quadruplex RNA binding (GO:0002151);; Molecular Function: mRNA 3'-UTR binding (GO:0003730);; Cellular Component: nucleus (GO:0005634);; Cellular Component: polysome (GO:0005844);; Biological Process: muscle organ development (GO:0007517);; Cellular Component: membrane (GO:0016020);; Biological Process: negative regulation of translation (GO:0017148);; Cellular Component: axo…	K15516|0|gga:424968|K15516 fragile X mental retardation protein | (RefSeq) FXR1; FMR1 autosomal homolog 1	fragile X mental retardation syndrome-related protein 1 [Gallus gallus]
ENSGALG00000030847	FZD2	CG	up	--	--	Biological Process: membranous septum morphogenesis (GO:0003149);; Biological Process: muscular septum morphogenesis (GO:0003150);; Biological Process: outflow tract morphogenesis (GO:0003151);; Molecular Function: G-protein coupled receptor activity (GO:0004930);; Cellular Component: cytoplasm (GO:0005737);; Cellular Component: plasma membrane (GO:0005886);; Cellular Component: focal adhesion (G…	K02235|0|gga:374061|K02235 frizzled 2 | (RefSeq) FZD2, cFz-2, fz-2; frizzled class receptor 2	frizzled-2 precursor [Gallus gallus]
ENSGALG00000034973	FZD7	CG	down	--	--	Molecular Function: G-protein coupled receptor activity (GO:0004930);; Molecular Function: frizzled binding (GO:0005109);; Cellular Component: plasma membrane (GO:0005886);; Biological Process: G-protein coupled receptor signaling pathway (GO:0007186);; Biological Process: negative regulation of cell-substrate adhesion (GO:0010812);; Biological Process: skeletal muscle satellite cell maintenance …	K02432|0|cjo:107316568|K02432 frizzled 1/7 | (RefSeq) FZD7; frizzled class receptor 7	PREDICTED: frizzled-7 [Coturnix japonica]
ENSGALG00000009898	GAB1	CG	down	--	--	--	K09593|0|gga:422456|K09593 GRB2-associated-binding protein 1 | (RefSeq) GAB1; GRB2 associated binding protein 1	PREDICTED: GRB2-associated-binding protein 1 isoform X3 [Gallus gallus]
ENSGALG00000002152	GABRP	CG	up	--	--	Molecular Function: GABA-A receptor activity (GO:0004890);; Cellular Component: plasma membrane (GO:0005886);; Biological Process: signal transduction (GO:0007165);; Molecular Function: extracellular-glutamate-gated chloride channel activity (GO:0008068);; Cellular Component: integral component of membrane (GO:0016021);; Cellular Component: cell junction (GO:0030054);; Cellular Component: synapse…	K05189|0|gga:416174|K05189 gamma-aminobutyric acid receptor subunit pi | (RefSeq) GABRP; gamma-aminobutyric acid type A receptor pi subunit	PREDICTED: gamma-aminobutyric acid receptor subunit pi [Gallus gallus]
ENSGALG00000034070	GAD1	CG	down	[E]	Amino acid transport and metabolism	Molecular Function: glutamate decarboxylase activity (GO:0004351);; Cellular Component: intracellular (GO:0005622);; Biological Process: carboxylic acid metabolic process (GO:0019752);; Molecular Function: pyridoxal phosphate binding (GO:0030170);;	K01580|0|gga:395743|K01580 glutamate decarboxylase [EC:4.1.1.15] | (RefSeq) GAD1, GAD67; glutamate decarboxylase 1	glutamate decarboxylase 1 [Limosa lapponica baueri]
ENSGALG00000009452	GALNT16	CG	down	[R]	General function prediction only	Cellular Component: Golgi membrane (GO:0000139);; Biological Process: protein glycosylation (GO:0006486);; Cellular Component: integral component of membrane (GO:0016021);; Molecular Function: transferase activity, transferring glycosyl groups (GO:0016757);; Molecular Function: carbohydrate binding (GO:0030246);; Cellular Component: extracellular exosome (GO:0070062);;	K00710|0|gga:423263|K00710 polypeptide N-acetylgalactosaminyltransferase [EC:2.4.1.41] | (RefSeq) GALNT16, GALNTL1; polypeptide N-acetylgalactosaminyltransferase 16	PREDICTED: polypeptide N-acetylgalactosaminyltransferase 16 isoform X1 [Gallus gallus]
ENSGALG00000001130	GALNT17	CG	up	[G]	Carbohydrate transport and metabolism	Cellular Component: Golgi membrane (GO:0000139);; Biological Process: protein glycosylation (GO:0006486);; Cellular Component: integral component of membrane (GO:0016021);; Molecular Function: transferase activity, transferring glycosyl groups (GO:0016757);; Molecular Function: carbohydrate binding (GO:0030246);;	K00710|0|gga:417480|K00710 polypeptide N-acetylgalactosaminyltransferase [EC:2.4.1.41] | (RefSeq) WBSCR17; Williams-Beuren syndrome chromosome region 17	putative polypeptide N-acetylgalactosaminyltransferase-like protein 3 isoform X1 [Numida meleagris]
ENSGALG00000002242	GALNT9	CG	up	[G]	Carbohydrate transport and metabolism	Cellular Component: Golgi membrane (GO:0000139);; Biological Process: protein glycosylation (GO:0006486);; Cellular Component: integral component of membrane (GO:0016021);; Molecular Function: transferase activity, transferring glycosyl groups (GO:0016757);; Molecular Function: carbohydrate binding (GO:0030246);;	K00710|0|cjo:107321089|K00710 polypeptide N-acetylgalactosaminyltransferase [EC:2.4.1.41] | (RefSeq) GALNT9; polypeptide N-acetylgalactosaminyltransferase 9	PREDICTED: polypeptide N-acetylgalactosaminyltransferase 9 isoform X1 [Gallus gallus]
ENSGALG00000026011	GALR1	CG	up	--	--	Molecular Function: galanin receptor activity (GO:0004966);; Cellular Component: integral component of plasma membrane (GO:0005887);; Biological Process: adenylate cyclase-modulating G-protein coupled receptor signaling pathway (GO:0007188);; Biological Process: negative regulation of adenylate cyclase activity (GO:0007194);; Biological Process: phospholipase C-activating G-protein coupled recept…	K04230|0|gga:428512|K04230 galanin receptor 1 | (RefSeq) GALR1, GALR; galanin receptor 1	galanin receptor type 1 [Gallus gallus]
ENSGALG00000000993	GAPVD1	CG	down	--	--	Molecular Function: guanyl-nucleotide exchange factor activity (GO:0005085);; Cellular Component: cytosol (GO:0005829);; Biological Process: signal transduction (GO:0007165);; Molecular Function: GTPase activating protein binding (GO:0032794);; Biological Process: positive regulation of GTPase activity (GO:0043547);; Biological Process: regulation of protein transport (GO:0051223);;	--	GTPase-activating protein and VPS9 domain-containing protein 1 [Gallus gallus]
ENSGALG00000000847	GARNL3	CG	down	--	--	Molecular Function: GTPase activator activity (GO:0005096);; Cellular Component: integral component of membrane (GO:0016021);; Biological Process: positive regulation of GTPase activity (GO:0043547);; Biological Process: regulation of small GTPase mediated signal transduction (GO:0051056);;	--	GTPase-activating Rap/Ran-GAP domain-like protein 3 [Gallus gallus]
ENSGALG00000036731	GAS2L1	CG	up	--	--	Cellular Component: stress fiber (GO:0001725);; Cellular Component: cytoplasm (GO:0005737);; Cellular Component: microtubule (GO:0005874);; Biological Process: cell cycle arrest (GO:0007050);; Biological Process: cellular response to starvation (GO:0009267);;	--	PREDICTED: GAS2-like protein 1 [Gallus gallus]
ENSGALG00000029270	GATA3	CG	up	--	--	Biological Process: negative regulation of transcription from RNA polymerase II promoter (GO:0000122);; Cellular Component: nuclear chromatin (GO:0000790);; Molecular Function: RNA polymerase II core promoter sequence-specific DNA binding (GO:0000979);; Molecular Function: core promoter proximal region sequence-specific DNA binding (GO:0000987);; Molecular Function: transcriptional activator acti…	K17895|0|mgp:100549397|K17895 GATA-binding protein 3 | (RefSeq) GATA3; GATA binding protein 3	GATA-binding factor 3 [Gallus gallus]
ENSGALG00000016662	GATA4	CG	up	--	--	--	K09183|3.79062e-176|phi:102102578|K09183 GATA-binding protein 4 | (RefSeq) GATA4; GATA binding protein 4	PREDICTED: transcription factor GATA-4 isoform X2 [Pseudopodoces humilis]
ENSGALG00000014976	GATA6	CG	up	--	--	Biological Process: negative regulation of transcription from RNA polymerase II promoter (GO:0000122);; Molecular Function: RNA polymerase II core promoter sequence-specific DNA binding (GO:0000979);; Molecular Function: RNA polymerase II repressing transcription factor binding (GO:0001103);; Molecular Function: transcriptional activator activity, RNA polymerase II transcription regulatory region…	K17897|0|gga:396390|K17897 GATA-binding protein 6 | (RefSeq) GATA6, GATA-6; GATA binding protein 6	transcription factor GATA-6 [Gallus gallus]
ENSGALG00000042241	GBX1	CG	down	--	--	Cellular Component: nucleus (GO:0005634);; Biological Process: regulation of transcription, DNA-templated (GO:0006355);; Biological Process: brain development (GO:0007420);; Biological Process: adult walking behavior (GO:0007628);; Biological Process: embryo development (GO:0009790);; Biological Process: anterior/posterior pattern specification (GO:0009952);; Biological Process: proprioception (G…	K09321|1.20914e-119|gga:395377|K09321 homeobox protein GBX | (RefSeq) GBX1, CHOX-7, GBX-1; gastrulation brain homeobox 1	hypothetical protein CIB84_008002 [Bambusicola thoracicus]
ENSGALG00000015166	GCNT1	CG	down	--	--	Cellular Component: trans-Golgi network (GO:0005802);; Molecular Function: acetylglucosaminyltransferase activity (GO:0008375);; Biological Process: glycoprotein biosynthetic process (GO:0009101);; Cellular Component: membrane (GO:0016020);; Cellular Component: Golgi cisterna (GO:0031985);; Biological Process: tissue morphogenesis (GO:0048729);; Biological Process: leukocyte tethering or rolling …	K00727|0|gga:427260|K00727 beta-1,3-galactosyl-O-glycosyl-glycoprotein beta-1,6-N-acetylglucosaminyltransferase [EC:2.4.1.102] | (RefSeq) GCNT1; glucosaminyl (N-acetyl) transferase 1, core 2	PREDICTED: beta-1,3-galactosyl-O-glycosyl-glycoprotein beta-1,6-N-acetylglucosaminyltransferase [Gallus gallus]
ENSGALG00000032679	GCSH	CG	up	[E]	Amino acid transport and metabolism	Cellular Component: mitochondrion (GO:0005739);; Cellular Component: glycine cleavage complex (GO:0005960);; Biological Process: glycine decarboxylation via glycine cleavage system (GO:0019464);;	K02437|4.87467e-114|gga:415803|K02437 glycine cleavage system H protein | (RefSeq) GCSH, H-PROTEIN; glycine cleavage system protein H	glycine cleavage system H protein, mitochondrial precursor [Gallus gallus]
ENSGALG00000034967	GDPD5	CG	down	[I]	Lipid transport and metabolism	Molecular Function: protein binding (GO:0005515);; Biological Process: lipid metabolic process (GO:0006629);; Molecular Function: glycerophosphodiester phosphodiesterase activity (GO:0008889);; Cellular Component: integral component of membrane (GO:0016021);; Biological Process: spinal cord motor neuron differentiation (GO:0021522);; Biological Process: cerebral cortex neuron differentiation (GO:…	--	glycerophosphodiester phosphodiesterase domain-containing protein 5 [Gallus gallus]
ENSGALG00000039705	GFPT2	CG	up	[M]	Cell wall/membrane/envelope biogenesis	Molecular Function: glutamine-fructose-6-phosphate transaminase (isomerizing) activity (GO:0004360);; Biological Process: carbohydrate metabolic process (GO:0005975);; Biological Process: fructose 6-phosphate metabolic process (GO:0006002);; Biological Process: UDP-N-acetylglucosamine metabolic process (GO:0006047);; Molecular Function: carbohydrate binding (GO:0030246);; Biological Process: carb…	K00820|0|cjo:107320158|K00820 glucosamine--fructose-6-phosphate aminotransferase (isomerizing) [EC:2.6.1.16] | (RefSeq) GFPT2; glutamine-fructose-6-phosphate transaminase 2	PREDICTED: glutamine--fructose-6-phosphate aminotransferase [isomerizing] 2 isoform X2 [Gallus gallus]
ENSGALG00000032856	GFRA2	CG	up	--	--	Molecular Function: receptor activity (GO:0004872);; Cellular Component: plasma membrane (GO:0005886);; Biological Process: transmembrane receptor protein tyrosine kinase signaling pathway (GO:0007169);; Biological Process: nervous system development (GO:0007399);; Cellular Component: anchored component of membrane (GO:0031225);; Biological Process: positive regulation of peptidyl-serine phosphor…	--	GDNF family receptor alpha-2 precursor [Gallus gallus]
ENSGALG00000005242	GHRHR-LR	CG	up	--	--	--	--	PREDICTED: vasoactive intestinal polypeptide receptor 1 [Gallus gallus]
ENSGALG00000053964	GIMAP1-GIMAP5	CG	up	--	--	Molecular Function: GTP binding (GO:0005525);; Cellular Component: integral component of membrane (GO:0016021);;	--	PREDICTED: uncharacterized protein GIMAP1 [Gallus gallus]
ENSGALG00000008538	GINS1	CG	up	--	--	Cellular Component: GINS complex (GO:0000811);; Cellular Component: cytoplasm (GO:0005737);; Biological Process: DNA duplex unwinding (GO:0032508);; Molecular Function: 3'-5' DNA helicase activity (GO:0043138);; Biological Process: DNA strand elongation involved in mitotic DNA replication (GO:1902983);;	K10732|2.27949e-137|gga:425297|K10732 GINS complex subunit 1 | (RefSeq) GINS1; GINS complex subunit 1	DNA replication complex GINS protein PSF1 [Gallus gallus]
ENSGALG00000039452	GJA5	CG	up	--	--	Biological Process: skeletal system development (GO:0001501);; Biological Process: angiogenesis (GO:0001525);; Biological Process: outflow tract morphogenesis (GO:0003151);; Biological Process: cardiac conduction system development (GO:0003161);; Biological Process: mitral valve development (GO:0003174);; Biological Process: pulmonary valve formation (GO:0003193);; Biological Process: septum prim…	K07614|0|gga:396502|K07614 gap junction protein, alpha 5 | (RefSeq) GJA5; gap junction protein alpha 5	gap junction alpha-5 protein [Gallus gallus]
ENSGALG00000028191	GLCE	CG	up	[G]	Carbohydrate transport and metabolism	Cellular Component: Golgi apparatus (GO:0005794);; Biological Process: heparan sulfate proteoglycan biosynthetic process (GO:0015012);; Cellular Component: integral component of membrane (GO:0016021);; Biological Process: heparin biosynthetic process (GO:0030210);; Molecular Function: heparosan-N-sulfate-glucuronate 5-epimerase activity (GO:0047464);; Molecular Function: UDP-glucuronate 5'-epimer…	K01793|0|gga:415566|K01793 heparosan-N-sulfate-glucuronate 5-epimerase [EC:5.1.3.17] | (RefSeq) GLCE; glucuronic acid epimerase	hypothetical protein CIB84_001617, partial [Bambusicola thoracicus]
ENSGALG00000011630	GLI2	CG	down	[R]	General function prediction only	--	K16798|0|gga:395956|K16798 zinc finger protein GLI2 | (RefSeq) GLI2, GLI2/GLI4, GLI3; GLI family zinc finger 2	zinc finger protein GLI2 isoform 1 [Gallus gallus]
ENSGALG00000004134	GLRA1	CG	down	[X]	Mobilome: prophages, transposons	--	K05193|0|lve:103073547|K05193 glycine receptor alpha-1 | (RefSeq) GLRA1; glycine receptor alpha 1	PREDICTED: glycine receptor subunit alpha-1 isoform X2 [Parus major]
ENSGALG00000003163	GNAO1	CG	up	--	--	Molecular Function: GTPase activity (GO:0003924);; Molecular Function: signal transducer activity (GO:0004871);; Molecular Function: GTP binding (GO:0005525);; Cellular Component: heterotrimeric G-protein complex (GO:0005834);; Biological Process: adenylate cyclase-modulating G-protein coupled receptor signaling pathway (GO:0007188);; Biological Process: dopamine receptor signaling pathway (GO:00…	K04534|0|gga:415698|K04534 guanine nucleotide-binding protein G(o) subunit alpha | (RefSeq) GNAO1; G protein subunit alpha o1	guanine nucleotide-binding protein G(o) subunit alpha [Gallus gallus]
ENSGALG00000030859	GNAS	CG	up	--	--	Molecular Function: GTPase activity (GO:0003924);; Molecular Function: signal transducer activity (GO:0004871);; Molecular Function: insulin-like growth factor receptor binding (GO:0005159);; Molecular Function: GTP binding (GO:0005525);; Biological Process: adenylate cyclase-activating dopamine receptor signaling pathway (GO:0007191);; Biological Process: sensory perception of chemical stimulus …	K04632|0|cjo:107323051|K04632 guanine nucleotide-binding protein G(s) subunit alpha | (RefSeq) GNAS; GNAS complex locus	PREDICTED: guanine nucleotide-binding protein G(s) subunit alpha isoform X1 [Coturnix japonica]
ENSGALG00000012414	GNPNAT1	CG	up	[J]	Translation, ribosomal structure and biogenesis	Molecular Function: glucosamine 6-phosphate N-acetyltransferase activity (GO:0004343);; Cellular Component: late endosome (GO:0005770);; Cellular Component: endoplasmic reticulum-Golgi intermediate compartment (GO:0005793);; Cellular Component: Golgi apparatus (GO:0005794);; Biological Process: UDP-N-acetylglucosamine biosynthetic process (GO:0006048);; Molecular Function: identical protein bindi…	K00621|3.06385e-120|mgp:100542790|K00621 glucosamine-phosphate N-acetyltransferase [EC:2.3.1.4] | (RefSeq) GNPNAT1; glucosamine-phosphate N-acetyltransferase 1	PREDICTED: glucosamine 6-phosphate N-acetyltransferase isoform X1 [Meleagris gallopavo]
ENSGALG00000007484	GOT1	CG	up	[E]	Amino acid transport and metabolism	Molecular Function: L-aspartate:2-oxoglutarate aminotransferase activity (GO:0004069);; Molecular Function: phosphatidylserine decarboxylase activity (GO:0004609);; Cellular Component: nucleus (GO:0005634);; Cellular Component: mitochondrion (GO:0005739);; Cellular Component: cytosol (GO:0005829);; Biological Process: gluconeogenesis (GO:0006094);; Biological Process: oxaloacetate metabolic proce…	K14454|0|gga:396261|K14454 aspartate aminotransferase, cytoplasmic [EC:2.6.1.1] | (RefSeq) GOT1, cAspAT, cCAT; glutamic-oxaloacetic transaminase 1	aspartate aminotransferase, cytoplasmic [Gallus gallus]
ENSGALG00000011221	GPAT3	CG	up	[I]	Lipid transport and metabolism	Molecular Function: 1-acylglycerol-3-phosphate O-acyltransferase activity (GO:0003841);; Molecular Function: glycerol-3-phosphate O-acyltransferase activity (GO:0004366);; Cellular Component: endoplasmic reticulum membrane (GO:0005789);; Cellular Component: integral component of membrane (GO:0016021);; Biological Process: CDP-diacylglycerol biosynthetic process (GO:0016024);; Biological Process: …	K13506|0|gga:422610|K13506 glycerol-3-phosphate O-acyltransferase 3/4 [EC:2.3.1.15] | (RefSeq) GPAT3, AGPAT9, LPAAT-THETA; glycerol-3-phosphate acyltransferase 3	glycerol-3-phosphate acyltransferase 3 [Gallus gallus]
ENSGALG00000041556	GPATCH8	CG	up	--	--	Molecular Function: RNA binding (GO:0044822);; Molecular Function: metal ion binding (GO:0046872);;	--	PREDICTED: G patch domain-containing protein 8 isoform X1 [Gallus gallus]
ENSGALG00000040316	GPC1	CG	up	--	--	Molecular Function: copper ion binding (GO:0005507);; Cellular Component: proteinaceous extracellular matrix (GO:0005578);; Cellular Component: extracellular space (GO:0005615);; Cellular Component: endosome (GO:0005768);; Cellular Component: plasma membrane (GO:0005886);; Biological Process: protein dephosphorylation (GO:0006470);; Biological Process: syncytium formation (GO:0006949);; Molecular…	K08107|0|gga:424770|K08107 glypican 1 | (RefSeq) GPC1, glypican-1; glypican 1	glypican-1 precursor [Gallus gallus]
ENSGALG00000016902	GPC5	CG	up	--	--	Cellular Component: proteinaceous extracellular matrix (GO:0005578);; Cellular Component: plasma membrane (GO:0005886);; Cellular Component: anchored component of membrane (GO:0031225);; Molecular Function: heparan sulfate proteoglycan binding (GO:0043395);;	K08111|0|gga:418795|K08111 glypican 5 | (RefSeq) GPC5; glypican 5	PREDICTED: glypican-5 isoform X4 [Gallus gallus]
ENSGALG00000012543	GPD2	CG	up	[C]	Energy production and conversion	--	K00111|0|gga:424321|K00111 glycerol-3-phosphate dehydrogenase [EC:1.1.5.3] | (RefSeq) GPD2; glycerol-3-phosphate dehydrogenase 2	PREDICTED: glycerol-3-phosphate dehydrogenase, mitochondrial isoform X1 [Gallus gallus]
ENSGALG00000043480	GPM6A	CG	up	--	--	--	--	neuronal membrane glycoprotein M6-a [Gallus gallus]
ENSGALG00000010949	GPNMB	CG	down	--	--	--	K20732|0|gga:428431|K20732 transmembrane glycoprotein NMB | (RefSeq) GPNMB; glycoprotein nmb	PREDICTED: transmembrane glycoprotein NMB [Gallus gallus]
ENSGALG00000014973	GPR156	CG	up	--	--	Molecular Function: G-protein coupled GABA receptor activity (GO:0004965);; Biological Process: G-protein coupled receptor signaling pathway (GO:0007186);; Cellular Component: integral component of membrane (GO:0016021);;	K04617|0|gga:418333|K04617 gamma-aminobutyric acid type B receptor-like | (RefSeq) GPR156; G protein-coupled receptor 156	PREDICTED: probable G-protein coupled receptor 156 isoform X3 [Gallus gallus]
ENSGALG00000009684	GPR26	CG	down	--	--	--	K08411|0|gga:423950|K08411 G protein-coupled receptor 26 | (RefSeq) GPR26; G protein-coupled receptor 26	PREDICTED: G-protein coupled receptor 26 [Gallus gallus]
ENSGALG00000012171	GPR39	CG	up	--	--	Molecular Function: G-protein coupled receptor activity (GO:0004930);; Biological Process: G-protein coupled receptor signaling pathway (GO:0007186);; Cellular Component: integral component of membrane (GO:0016021);;	K08412|0|gga:424282|K08412 G protein-coupled receptor 39 | (RefSeq) GPR39; G protein-coupled receptor 39	G-protein coupled receptor 39 [Gallus gallus]
ENSGALG00000038495	GRHL1	CG	down	--	--	Molecular Function: RNA polymerase II core promoter proximal region sequence-specific DNA binding (GO:0000978);; Molecular Function: transcriptional activator activity, RNA polymerase II core promoter proximal region sequence-specific binding (GO:0001077);; Cellular Component: nucleoplasm (GO:0005654);; Cellular Component: Golgi apparatus (GO:0005794);; Biological Process: epidermis development (…	K09275|0|gga:428651|K09275 transcription factor CP2 and related proteins | (RefSeq) GRHL1; grainyhead like transcription factor 1	PREDICTED: grainyhead-like protein 1 homolog isoform X2 [Gallus gallus]
ENSGALG00000037545	GRIP2	CG	up	--	--	--	K20251|0|mgp:100541830|K20251 glutamate receptor-interacting protein | (RefSeq) GRIP2; glutamate receptor interacting protein 2	PREDICTED: glutamate receptor-interacting protein 2 isoform X2 [Meleagris gallopavo]
ENSGALG00000002840	GRM4	CG	down	--	--	Biological Process: activation of MAPK activity (GO:0000187);; Molecular Function: group III metabotropic glutamate receptor activity (GO:0001642);; Cellular Component: integral component of plasma membrane (GO:0005887);; Biological Process: adenylate cyclase-inhibiting G-protein coupled glutamate receptor signaling pathway (GO:0007196);; Cellular Component: cytoplasmic vesicle (GO:0031410);; Cel…	K04607|0|gga:419906|K04607 metabotropic glutamate receptor 4 | (RefSeq) GRM4; glutamate receptor, metabotropic 4	PREDICTED: metabotropic glutamate receptor 4 [Gallus gallus]
ENSGALG00000027960	GRPR	CG	down	--	--	Cellular Component: plasma membrane (GO:0005886);; Biological Process: G-protein coupled receptor signaling pathway (GO:0007186);; Molecular Function: G-protein coupled peptide receptor activity (GO:0008528);; Cellular Component: integral component of membrane (GO:0016021);; Biological Process: regulation of cell proliferation (GO:0042127);;	K04169|0|gga:378928|K04169 gastrin-releasing peptide receptor | (RefSeq) GRPR, null; gastrin releasing peptide receptor	gastrin-releasing peptide receptor [Gallus gallus]
ENSGALG00000023032	GRXCR1	CG	down	--	--	Cellular Component: cell (GO:0005623);; Molecular Function: electron carrier activity (GO:0009055);; Biological Process: negative regulation of phosphatase activity (GO:0010923);; Molecular Function: protein disulfide oxidoreductase activity (GO:0015035);; Biological Process: cell redox homeostasis (GO:0045454);; Biological Process: oxidation-reduction process (GO:0055114);;	K17479|0|gga:770624|K17479 glutaredoxin domain-containing cysteine-rich protein 1 | (RefSeq) GRXCR1; glutaredoxin and cysteine rich domain containing 1	PREDICTED: glutaredoxin domain-containing cysteine-rich protein 1 [Gallus gallus]
ENSGALG00000045847	GRXCR2	CG	up	--	--	Cellular Component: microvillus (GO:0005902);; Biological Process: sensory perception of sound (GO:0007605);; Molecular Function: heat shock protein binding (GO:0031072);; Molecular Function: unfolded protein binding (GO:0051082);;	--	PREDICTED: LOW QUALITY PROTEIN: glutaredoxin domain-containing cysteine-rich protein 2 [Gallus gallus]
ENSGALG00000031896	GSE1	CG	up	--	--	--	--	PREDICTED: genetic suppressor element 1 isoform X2 [Gallus gallus]
ENSGALG00000011802	GSG1	CG	down	--	--	--	--	hypothetical protein CIB84_000239 [Bambusicola thoracicus]
ENSGALG00000012424	GTDC1	CG	up	[M]	Cell wall/membrane/envelope biogenesis	Molecular Function: transferase activity, transferring glycosyl groups (GO:0016757);;	--	PREDICTED: glycosyltransferase-like domain-containing protein 1 isoform X6 [Gallus gallus]
ENSGALG00000013546	GZMK	CG	up	[O]	Posttranslational modification, protein turnover, chaperones	Molecular Function: serine-type endopeptidase activity (GO:0004252);; Biological Process: proteolysis (GO:0006508);;	--	PREDICTED: granzyme K [Gallus gallus]
ENSGALG00000008905	HABP2	CG	up	[O]	Posttranslational modification, protein turnover, chaperones	Molecular Function: serine-type endopeptidase activity (GO:0004252);; Molecular Function: calcium ion binding (GO:0005509);; Cellular Component: extracellular region (GO:0005576);; Biological Process: proteolysis (GO:0006508);; Biological Process: blood coagulation (GO:0007596);;	K08648|0|gga:423898|K08648 hyaluronan binding protein 2 [EC:3.4.21.-] | (RefSeq) HABP2; hyaluronan binding protein 2	PREDICTED: hyaluronan-binding protein 2 isoform X1 [Gallus gallus]
ENSGALG00000008845	HAO1	CG	down	[CIR]	Energy production and conversion ;; Lipid transport and metabolism ;; General function prediction only	Biological Process: fatty acid alpha-oxidation (GO:0001561);; Molecular Function: receptor binding (GO:0005102);; Cellular Component: peroxisome (GO:0005777);; Molecular Function: glycolate oxidase activity (GO:0008891);; Molecular Function: FMN binding (GO:0010181);; Biological Process: glycolate catabolic process (GO:0046296);;	K11517|0|gga:416728|K11517 (S)-2-hydroxy-acid oxidase [EC:1.1.3.15] | (RefSeq) HAO1; hydroxyacid oxidase 1	hydroxyacid oxidase 1 [Gallus gallus]
ENSGALG00000003297	HDAC1	CG	up	[BQ]	Chromatin structure and dynamics ;; Secondary metabolites biosynthesis, transport and catabolism	Biological Process: negative regulation of transcription from RNA polymerase II promoter (GO:0000122);; Molecular Function: RNA polymerase II core promoter proximal region sequence-specific DNA binding (GO:0000978);; Molecular Function: RNA polymerase II distal enhancer sequence-specific DNA binding (GO:0000980);; Molecular Function: core promoter binding (GO:0001047);; Molecular Function: RNA po…	K06067|0|gga:373961|K06067 histone deacetylase 1/2 [EC:3.5.1.98] | (RefSeq) HDAC1; histone deacetylase 1	histone deacetylase 1 [Gallus gallus]
ENSGALG00000028015	HES1	CG	down	--	--	Biological Process: somite specification (GO:0001757);; Molecular Function: DNA binding (GO:0003677);; Cellular Component: nucleus (GO:0005634);; Biological Process: regulation of transcription, DNA-templated (GO:0006355);; Biological Process: Notch signaling pathway (GO:0007219);; Biological Process: thalamus development (GO:0021794);; Molecular Function: protein homodimerization activity (GO:00…	K06054|3.8586e-129|cjo:107318289|K06054 hairy and enhancer of split 1 | (RefSeq) HES1; hes family bHLH transcription factor 1	hypothetical protein CIB84_012935 [Bambusicola thoracicus]
ENSGALG00000002055	HES4	CG	down	--	--	Molecular Function: transcription corepressor binding (GO:0001222);; Molecular Function: DNA binding (GO:0003677);; Cellular Component: nucleus (GO:0005634);; Biological Process: regulation of transcription, DNA-templated (GO:0006355);; Molecular Function: protein homodimerization activity (GO:0042803);; Molecular Function: protein heterodimerization activity (GO:0046982);;	K06054|0|gga:395128|K06054 hairy and enhancer of split 1 | (RefSeq) HES4, HAIRY1, HES1, c-hairy1A; hes family bHLH transcription factor 4	transcription factor HES-4 isoform 1 [Gallus gallus]
ENSGALG00000048261	HES6	CG	up	--	--	Molecular Function: binding (GO:0005488);; Biological Process: regulation of transcription, DNA-templated (GO:0006355);;	--	PREDICTED: translation initiation factor IF-2-like [Gallus gallus]
ENSGALG00000028415	HES6	CG	up	--	--	Molecular Function: DNA binding (GO:0003677);; Cellular Component: nucleus (GO:0005634);; Biological Process: regulation of transcription, DNA-templated (GO:0006355);; Molecular Function: protein dimerization activity (GO:0046983);;	K09087|3.95854e-135|gga:424829|K09087 hairy and enhancer of split 2/6/7 | (RefSeq) HES6; hes family bHLH transcription factor 6	PREDICTED: transcription cofactor HES-6 isoform X1 [Gallus gallus]
ENSGALG00000005861	HEXDCL	CG	up	[G]	Carbohydrate transport and metabolism	Molecular Function: hydrolase activity, hydrolyzing O-glycosyl compounds (GO:0004553);; Biological Process: carbohydrate metabolic process (GO:0005975);;	K14459|0|gga:770994|K14459 hexosaminidase [EC:3.2.1.52] | (RefSeq) HEXDCL, HEXDC; hexosaminidase (glycosyl hydrolase family 20, catalytic domain) containing-like	PREDICTED: hexosaminidase D [Gallus gallus]
ENSGALG00000034986	HEYL	CG	down	--	--	--	K09091|2.7819e-121|gga:771101|K09091 hairy and enhancer of split related with YRPW motif | (RefSeq) HEYL; hes related family bHLH transcription factor with YRPW motif-like	PREDICTED: hairy/enhancer-of-split related with YRPW motif-like protein [Gallus gallus]
ENSGALG00000045729	HHIPL2	CG	down	[G]	Carbohydrate transport and metabolism	Biological Process: carbohydrate metabolic process (GO:0005975);; Molecular Function: oxidoreductase activity, acting on the CH-OH group of donors, quinone or similar compound as acceptor (GO:0016901);; Molecular Function: quinone binding (GO:0048038);; Biological Process: oxidation-reduction process (GO:0055114);;	--	PREDICTED: HHIP-like protein 2 [Gallus gallus]
ENSGALG00000042077	HIC1	CG	down	[R]	General function prediction only	Biological Process: negative regulation of transcription from RNA polymerase II promoter (GO:0000122);; Molecular Function: transcription factor activity, sequence-specific DNA binding (GO:0003700);; Cellular Component: nucleoplasm (GO:0005654);; Cellular Component: cytoplasm (GO:0005737);; Biological Process: multicellular organism development (GO:0007275);; Biological Process: intrinsic apoptot…	--	hypermethylated in cancer 1 protein [Gallus gallus]
ENSGALG00000005698	HIF1AN	CG	up	[J]	Translation, ribosomal structure and biogenesis	Molecular Function: Notch binding (GO:0005112);; Molecular Function: iron ion binding (GO:0005506);; Cellular Component: nucleoplasm (GO:0005654);; Molecular Function: zinc ion binding (GO:0008270);; Molecular Function: carboxylic acid binding (GO:0031406);; Biological Process: peptidyl-histidine hydroxylation (GO:0036138);; Molecular Function: peptidyl-histidine dioxygenase activity (GO:0036139)…	K18055|0|mgp:100547017|K18055 hypoxia-inducible factor 1-alpha inhibitor (HIF hydroxylase) [EC:1.14.11.30] | (RefSeq) HIF1AN; hypoxia inducible factor 1 alpha subunit inhibitor	PREDICTED: hypoxia-inducible factor 1-alpha inhibitor [Meleagris gallopavo]
ENSGALG00000044342	HINT3	CG	up	[FGR]	Nucleotide transport and metabolism ;; Carbohydrate transport and metabolism ;; General function prediction only	Molecular Function: catalytic activity (GO:0003824);; Cellular Component: extracellular exosome (GO:0070062);;	--	PREDICTED: histidine triad nucleotide-binding protein 3 [Gallus gallus]
ENSGALG00000040908	HIP1	CG	up	--	--	Molecular Function: actin binding (GO:0003779);; Cellular Component: Golgi apparatus (GO:0005794);; Biological Process: activation of cysteine-type endopeptidase activity involved in apoptotic process (GO:0006919);; Cellular Component: clathrin-coated vesicle (GO:0030136);; Molecular Function: clathrin binding (GO:0030276);; Molecular Function: phosphatidylinositol binding (GO:0035091);; Biologic…	K04559|0|mgp:100547649|K04559 huntingtin interacting protein 1 | (RefSeq) HIP1; huntingtin interacting protein 1	PREDICTED: huntingtin-interacting protein 1 isoform X4 [Gallus gallus]
ENSGALG00000011695	HIPK3	CG	up	[M]	Cell wall/membrane/envelope biogenesis	--	K08826|0|gga:421597|K08826 homeodomain interacting protein kinase [EC:2.7.11.1] | (RefSeq) HIPK3; homeodomain interacting protein kinase 3	homeodomain-interacting protein kinase 3 [Gallus gallus]
ENSGALG00000037257	HLX	CG	up	--	--	--	K09339|1.23098e-115|cjo:107311056|K09339 homeobox protein HLX1 | (RefSeq) HLX; H2.0 like homeobox	PREDICTED: H2.0-like homeobox protein isoform X1 [Coturnix japonica]
ENSGALG00000006207	HM13	CG	up	--	--	--	K09595|0|gga:100859573|K09595 minor histocompatibility antigen H13 [EC:3.4.23.-] | (RefSeq) HM13; histocompatibility minor 13	PREDICTED: minor histocompatibility antigen H13 isoform X2 [Coturnix japonica]
ENSGALG00000005770	HMGXB3	CG	down	--	--	--	--	PREDICTED: HMG domain-containing protein 3 [Coturnix japonica]
ENSGALG00000028602	HMP19	CG	down	--	--	Biological Process: dopamine receptor signaling pathway (GO:0007212);; Cellular Component: integral component of membrane (GO:0016021);; Molecular Function: clathrin light chain binding (GO:0032051);; Biological Process: clathrin coat assembly (GO:0048268);;	--	PREDICTED: neuron-specific protein family member 2 [Anser cygnoides domesticus]
ENSGALG00000027925	HOXA3	CG	down	--	--	Molecular Function: transcription factor activity, sequence-specific DNA binding (GO:0003700);; Cellular Component: nucleus (GO:0005634);; Biological Process: regulation of transcription, DNA-templated (GO:0006355);; Biological Process: multicellular organism development (GO:0007275);; Molecular Function: sequence-specific DNA binding (GO:0043565);;	K09303|0|gga:395231|K09303 homeobox protein HoxA/B/D3 | (RefSeq) HOXA3; homeobox A3	homeodomain protein HOXD-3 [Gallus gallus]
ENSGALG00000025774	HOXB2	CG	down	--	--	Molecular Function: transcription factor activity, sequence-specific DNA binding (GO:0003700);; Cellular Component: nucleus (GO:0005634);; Biological Process: regulation of transcription, DNA-templated (GO:0006355);; Biological Process: multicellular organism development (GO:0007275);; Molecular Function: sequence-specific DNA binding (GO:0043565);;	K09302|0|gga:429940|K09302 homeobox protein HoxA/B2 | (RefSeq) HOXB2; homeobox B2	PREDICTED: homeobox protein Hox-B2 [Gallus gallus]
ENSGALG00000036082	HOXC13	CG	up	--	--	--	K09298|1.35777e-176|gga:771955|K09298 homeobox protein HoxA/C/D13 | (RefSeq) HOXC13, null; homeobox C13	PREDICTED: homeobox protein Hox-C13 [Gallus gallus]
ENSGALG00000035539	HOXC4	CG	down	--	--	--	K09304|0|gga:107055411|K09304 homeobox protein HoxA/B/C/D4 | (RefSeq) HOXC4; homeobox C4	PREDICTED: homeobox protein Hox-C4 [Gallus gallus]
ENSGALG00000007656	HOXCDX1L	CG	up	--	--	Cellular Component: nucleus (GO:0005634);; Biological Process: regulation of transcription, DNA-templated (GO:0006355);; Biological Process: multicellular organism development (GO:0007275);; Molecular Function: sequence-specific DNA binding (GO:0043565);;	K09312|5.09545e-163|cjo:107312756|K09312 homeobox protein CDX | (RefSeq) homeobox protein CDX-1-like	PREDICTED: homeobox protein CDX-1-like [Coturnix japonica]
ENSGALG00000009274	HOXD12	CG	up	--	--	Biological Process: skeletal system development (GO:0001501);; Cellular Component: nucleus (GO:0005634);; Cellular Component: transcription factor complex (GO:0005667);; Biological Process: regulation of transcription, DNA-templated (GO:0006355);; Biological Process: pattern specification process (GO:0007389);; Biological Process: embryonic digit morphogenesis (GO:0042733);; Molecular Function: s…	K09297|5.90443e-173|gga:396178|K09297 homeobox protein HoxC/D12 | (RefSeq) HOXD12; homeobox D12	homeobox protein Hox-D12 [Gallus gallus]
ENSGALG00000023420	HOXD3	CG	up	--	--	Molecular Function: transcription factor activity, sequence-specific DNA binding (GO:0003700);; Cellular Component: nucleoplasm (GO:0005654);; Biological Process: regulation of transcription, DNA-templated (GO:0006355);; Biological Process: cell-matrix adhesion (GO:0007160);; Biological Process: Notch signaling pathway (GO:0007219);; Biological Process: anterior/posterior pattern specification (G…	K09303|0|gga:431212|K09303 homeobox protein HoxA/B/D3 | (RefSeq) HOXD3; homeobox D3	PREDICTED: homeobox protein Hox-D3 [Gallus gallus]
ENSGALG00000007508	HPSE2	CG	up	--	--	Cellular Component: proteinaceous extracellular matrix (GO:0005578);; Biological Process: carbohydrate metabolic process (GO:0005975);; Biological Process: positive regulation of cell proliferation (GO:0008284);; Cellular Component: membrane (GO:0016020);; Molecular Function: hydrolase activity, acting on glycosyl bonds (GO:0016798);; Biological Process: extracellular matrix organization (GO:0030…	K07965|0|gga:423834|K07965 heparanase 2 [EC:3.2.1.-] | (RefSeq) HPSE2; heparanase 2 (inactive)	inactive heparanase-2 [Amazona aestiva]
ENSGALG00000006290	HS3ST4	CG	up	[R]	General function prediction only	--	K09678|0|gga:427674|K09678 [heparan sulfate]-glucosamine 3-sulfotransferase 4 [EC:2.8.2.-] | (RefSeq) HS3ST4; heparan sulfate-glucosamine 3-sulfotransferase 4	PREDICTED: LOW QUALITY PROTEIN: heparan sulfate glucosamine 3-O-sulfotransferase 4 [Coturnix japonica]
ENSGALG00000050148	HS3ST6	CG	down	[H]	Coenzyme transport and metabolism	Molecular Function: sulfotransferase activity (GO:0008146);;	K09679|0|gga:427669|K09679 [heparan sulfate]-glucosamine 3-sulfotransferase 6 [EC:2.8.2.-] | (RefSeq) HS3ST6; heparan sulfate-glucosamine 3-sulfotransferase 6	PREDICTED: heparan sulfate glucosamine 3-O-sulfotransferase 6 [Coturnix japonica]
ENSGALG00000002155	HS6ST1	CG	up	--	--	Biological Process: angiogenesis (GO:0001525);; Biological Process: heparan sulfate proteoglycan biosynthetic process, enzymatic modification (GO:0015015);; Cellular Component: integral component of membrane (GO:0016021);; Molecular Function: heparan sulfate 6-O-sulfotransferase activity (GO:0017095);; Biological Process: lung alveolus development (GO:0048286);; Biological Process: neuron develop…	K02514|0|cjo:107317923|K02514 heparan sulfate 6-O-sulfotransferase HS6ST1 [EC:2.8.2.-] | (RefSeq) HS6ST1; heparan sulfate 6-O-sulfotransferase 1	RecName: Full=Heparan-sulfate 6-O-sulfotransferase 1; Short=HS6ST-1; Short=cHS6ST-1
ENSGALG00000034250	HS6ST2	CG	down	--	--	Cellular Component: nucleoplasm (GO:0005654);; Biological Process: heparan sulfate proteoglycan biosynthetic process, enzymatic modification (GO:0015015);; Cellular Component: integral component of membrane (GO:0016021);; Molecular Function: heparan sulfate 6-O-sulfotransferase activity (GO:0017095);; Biological Process: limb development (GO:0060173);; Cellular Component: extracellular exosome (G…	K08102|0|gga:395150|K08102 heparan sulfate 6-O-sulfotransferase HS6ST2 [EC:2.8.2.-] | (RefSeq) HS6ST2, HS6ST-2; heparan sulfate 6-O-sulfotransferase 2	heparan-sulfate 6-O-sulfotransferase 2 [Gallus gallus]
ENSGALG00000025906	HS6ST3	CG	up	--	--	Biological Process: heparan sulfate proteoglycan biosynthetic process, enzymatic modification (GO:0015015);; Cellular Component: integral component of membrane (GO:0016021);; Molecular Function: heparan sulfate 6-O-sulfotransferase activity (GO:0017095);;	K08103|9.96558e-160|mgp:100542933|K08103 heparan sulfate 6-O-sulfotransferase HS6ST3 [EC:2.8.2.-] | (RefSeq) HS6ST3; heparan-sulfate 6-O-sulfotransferase 3	PREDICTED: heparan-sulfate 6-O-sulfotransferase 3 [Nipponia nippon]
ENSGALG00000028326	HSD11B2	CG	down	[C]	Energy production and conversion	Molecular Function: oxidoreductase activity (GO:0016491);; Biological Process: oxidation-reduction process (GO:0055114);;	K00071|0|mgp:100548201|K00071 corticosteroid 11-beta-dehydrogenase isozyme 2 [EC:1.1.1.-] | (RefSeq) HSD11B2; hydroxysteroid 11-beta dehydrogenase 2	PREDICTED: corticosteroid 11-beta-dehydrogenase isozyme 2 [Meleagris gallopavo]
ENSGALG00000010979	HSD17B11	CG	up	[R]	General function prediction only	--	--	PREDICTED: estradiol 17-beta-dehydrogenase 11 [Gallus gallus]
ENSGALG00000002187	HSD17B4	CG	up	[IQR]	Lipid transport and metabolism ;; Secondary metabolites biosynthesis, transport and catabolism ;; General function prediction only	Biological Process: very long-chain fatty acid metabolic process (GO:0000038);; Biological Process: osteoblast differentiation (GO:0001649);; Molecular Function: 3-hydroxyacyl-CoA dehydrogenase activity (GO:0003857);; Molecular Function: receptor binding (GO:0005102);; Cellular Component: mitochondrion (GO:0005739);; Cellular Component: peroxisomal membrane (GO:0005778);; Biological Process: fatt…	K12405|0|gga:395785|K12405 3-hydroxyacyl-CoA dehydrogenase / 3a,7a,12a-trihydroxy-5b-cholest-24-enoyl-CoA hydratase / enoyl-CoA hydratase 2 [EC:1.1.1.35 4.2.1.107 4.2.1.119] | (RefSeq) HSD17B4; hydroxysteroid 17-beta dehydrogenase 4	peroxisomal multifunctional enzyme type 2 [Gallus gallus]
ENSGALG00000011677	HSPBAP1	CG	down	[J]	Translation, ribosomal structure and biogenesis	--	K19375|0|gga:424245|K19375 HSPB1-associated protein 1 | (RefSeq) HSPBAP1; HSPB1 associated protein 1	PREDICTED: HSPB1-associated protein 1 isoform X1 [Gallus gallus]
ENSGALG00000005853	HTR2C	CG	down	--	--	Molecular Function: Gq/11-coupled serotonin receptor activity (GO:0001587);; Biological Process: behavioral fear response (GO:0001662);; Cellular Component: cytosol (GO:0005829);; Cellular Component: integral component of plasma membrane (GO:0005887);; Biological Process: cGMP biosynthetic process (GO:0006182);; Biological Process: phospholipase C-activating serotonin receptor signaling pathway (…	K04157|0|gga:428707|K04157 5-hydroxytryptamine receptor 2 | (RefSeq) HTR2C; 5-hydroxytryptamine receptor 2C	5-hydroxytryptamine receptor 2C precursor [Gallus gallus]
ENSGALG00000007004	HTR3A	CG	down	--	--	--	K04819|1.48315e-141|gga:428247|K04819 5-hydroxytryptamine receptor 3 | (RefSeq) HTR3A; 5-hydroxytryptamine receptor 3A	PREDICTED: 5-hydroxytryptamine receptor 3A [Gallus gallus]
ENSGALG00000006362	HTR5A	CG	down	--	--	Molecular Function: G-protein coupled serotonin receptor activity (GO:0004993);; Cellular Component: intracellular (GO:0005622);; Cellular Component: integral component of plasma membrane (GO:0005887);; Biological Process: serotonin receptor signaling pathway (GO:0007210);; Biological Process: cAMP-mediated signaling (GO:0019933);;	K04161|0|gga:428409|K04161 5-hydroxytryptamine receptor 5 | (RefSeq) HTR5A; 5-hydroxytryptamine receptor 5A	PREDICTED: 5-hydroxytryptamine receptor 5A [Gallus gallus]
ENSGALG00000008776	HYAL6	CG	up	--	--	Molecular Function: hyalurononglucosaminidase activity (GO:0004415);; Biological Process: carbohydrate metabolic process (GO:0005975);;	K01197|0|gga:105667218|K01197 hyaluronoglucosaminidase [EC:3.2.1.35] | (RefSeq) HYAL6; hyaluronoglucosaminidase 6	hyaluronoglucosaminidase 6 precursor [Gallus gallus]
ENSGALG00000033943	HYI	CG	down	[G]	Carbohydrate transport and metabolism	--	K01816|7.43858e-148|gga:424567|K01816 hydroxypyruvate isomerase [EC:5.3.1.22] | (RefSeq) HYI; hydroxypyruvate isomerase (putative)	putative hydroxypyruvate isomerase [Gallus gallus]
ENSGALG00000007659	HYOU1	CG	down	[M]	Cell wall/membrane/envelope biogenesis	Biological Process: response to ischemia (GO:0002931);; Molecular Function: ATP binding (GO:0005524);; Cellular Component: endoplasmic reticulum lumen (GO:0005788);; Cellular Component: focal adhesion (GO:0005925);; Cellular Component: membrane (GO:0016020);; Cellular Component: endoplasmic reticulum chaperone complex (GO:0034663);; Cellular Component: extracellular exosome (GO:0070062);; Biologi…	K09486|0|gga:428251|K09486 hypoxia up-regulated 1 | (RefSeq) HYOU1; hypoxia up-regulated 1	PREDICTED: hypoxia up-regulated protein 1 isoform X1 [Gallus gallus]
ENSGALG00000006723	IDI2	CG	down	[I]	Lipid transport and metabolism	--	K01823|0|gga:420459|K01823 isopentenyl-diphosphate Delta-isomerase [EC:5.3.3.2] | (RefSeq) IDI1, IDI2; isopentenyl-diphosphate delta isomerase 1	PREDICTED: isopentenyl-diphosphate Delta-isomerase 1 isoform X1 [Gallus gallus]
ENSGALG00000053552	IER5L	CG	down	--	--	--	--	PREDICTED: immediate early response gene 5-like protein [Gallus gallus]
ENSGALG00000021627	IFI27L2	CG	up	--	--	Cellular Component: integral component of membrane (GO:0016021);;	--	PREDICTED: interferon alpha-inducible protein 27, mitochondrial isoform X2 [Gallus gallus]
ENSGALG00000013575	IFI6	CG	up	--	--	Cellular Component: integral component of membrane (GO:0016021);;	--	interferon alpha inducible protein 6 [Gallus gallus]
ENSGALG00000013865	IFNGR1	CG	up	--	--	Molecular Function: cytokine receptor activity (GO:0004896);; Cellular Component: plasma membrane (GO:0005886);; Cellular Component: integral component of membrane (GO:0016021);; Biological Process: cytokine-mediated signaling pathway (GO:0019221);; Molecular Function: interleukin-20 binding (GO:0042015);;	K05132|0|gga:421685|K05132 interferon gamma receptor 1 | (RefSeq) IFNGR1; interferon gamma receptor 1	interferon gamma receptor 1 precursor [Gallus gallus]
ENSGALG00000009448	IFRD1	CG	down	--	--	Cellular Component: nucleus (GO:0005634);; Cellular Component: cytoplasm (GO:0005737);; Biological Process: striated muscle tissue development (GO:0014706);; Biological Process: negative regulation of axon extension (GO:0030517);; Biological Process: muscle cell differentiation (GO:0042692);; Biological Process: skeletal muscle tissue regeneration (GO:0043403);; Biological Process: negative regul…	--	interferon-related developmental regulator 1 [Gallus gallus]
ENSGALG00000007371	IGDCC3	CG	down	[X]	Mobilome: prophages, transposons	Cellular Component: integral component of plasma membrane (GO:0005887);; Biological Process: neuromuscular process controlling balance (GO:0050885);;	--	PREDICTED: immunoglobulin superfamily DCC subclass member 3 [Gallus gallus]
ENSGALG00000040651	IGF1R	CG	down	--	;;	Molecular Function: insulin-like growth factor-activated receptor activity (GO:0005010);; Molecular Function: insulin receptor binding (GO:0005158);; Molecular Function: ATP binding (GO:0005524);; Biological Process: immune response (GO:0006955);; Cellular Component: integral component of membrane (GO:0016021);; Biological Process: positive regulation of cell migration (GO:0030335);; Molecular Fu…	K05087|0|gga:395889|K05087 insulin-like growth factor 1 receptor [EC:2.7.10.1] | (RefSeq) IGF1R, IGF-1R; insulin like growth factor 1 receptor	insulin-like growth factor 1 receptor precursor [Gallus gallus]
ENSGALG00000010961	IGF2BP3	CG	down	--	--	--	K13197|0|clv:102092493|K13197 insulin-like growth factor 2 mRNA-binding protein 3 | (RefSeq) IGF2BP3; insulin like growth factor 2 mRNA binding protein 3	insulin-like growth factor 2 mRNA binding protein 3, transcript variant X1, partial [Columba livia]
ENSGALG00000040672	IGFBP4	CG	up	--	--	Biological Process: regulation of cell growth (GO:0001558);; Cellular Component: extracellular space (GO:0005615);; Biological Process: regulation of glucose metabolic process (GO:0010906);; Molecular Function: insulin-like growth factor I binding (GO:0031994);; Molecular Function: insulin-like growth factor II binding (GO:0031995);; Biological Process: positive regulation of MAPK cascade (GO:004…	--	PREDICTED: insulin-like growth factor-binding protein 4 [Coturnix japonica]
ENSGALG00000015084	IGSF11	CG	down	--	--	Cellular Component: integral component of membrane (GO:0016021);; Cellular Component: extracellular exosome (GO:0070062);;	K06791|0|gga:418346|K06791 immunoglobulin superfamily, member 11 | (RefSeq) IGSF11; immunoglobulin superfamily member 11	immunoglobulin superfamily member 11 isoform X1 [Numida meleagris]
ENSGALG00000036738	IGSF3	CG	up	--	--	Cellular Component: cell surface (GO:0009986);; Cellular Component: integral component of membrane (GO:0016021);; Biological Process: lacrimal gland development (GO:0032808);;	K06522|0|gga:418451|K06522 immunoglobulin superfamily, member 2/3 | (RefSeq) IGSF3; immunoglobulin superfamily member 3	PREDICTED: immunoglobulin superfamily member 3 isoform X1 [Gallus gallus]
ENSGALG00000009574	IL12A	CG	down	--	--	--	K05406|1.2063e-123|gga:407090|K05406 interleukin 12A | (RefSeq) IL12A; interleukin 12A	interleukin-12 subunit alpha precursor [Gallus gallus]
ENSGALG00000009870	IL15	CG	up	--	--	--	K05433|2.20127e-111|gga:395258|K05433 interleukin 15 | (RefSeq) IL15, interleukin-15; interleukin 15	PREDICTED: interleukin-15 isoform X1 [Gallus gallus]
ENSGALG00000005499	IL17RD	CG	up	--	--	Cellular Component: nucleoplasm (GO:0005654);; Cellular Component: Golgi apparatus (GO:0005794);; Cellular Component: integral component of plasma membrane (GO:0005887);; Biological Process: cytokine-mediated signaling pathway (GO:0019221);; Molecular Function: interleukin-17 receptor activity (GO:0030368);;	K05167|0|gga:395186|K05167 interleukin 17 receptor D | (RefSeq) IL17RD, SEF; interleukin 17 receptor D	sef protein, partial [Gallus gallus]
ENSGALG00000008888	IL1RAPL2	CG	up	--	--	Biological Process: signal transduction (GO:0007165);; Cellular Component: integral component of membrane (GO:0016021);;	K05170|0|gga:422379|K05170 interleukin 1 receptor accessory protein-like | (RefSeq) IL1RAPL2; interleukin 1 receptor accessory protein like 2	X-linked interleukin-1 receptor accessory protein-like 2 isoform A [Patagioenas fasciata monilis]
ENSGALG00000013169	IL20RB	CG	down	--	--	Biological Process: negative regulation of type IV hypersensitivity (GO:0001808);; Biological Process: immune response-inhibiting signal transduction (GO:0002765);; Molecular Function: cytokine receptor activity (GO:0004896);; Cellular Component: plasma membrane (GO:0005886);; Cellular Component: integral component of membrane (GO:0016021);; Biological Process: cytokine-mediated signaling pathway…	K05137|0|gga:768437|K05137 interleukin 20 receptor beta | (RefSeq) IL20RB; interleukin 20 receptor subunit beta	PREDICTED: interleukin-20 receptor subunit beta [Gallus gallus]
ENSGALG00000010915	IL6	CG	down	--	--	--	K05405|7.86285e-127|cjo:107309150|K05405 interleukin 6 | (RefSeq) IL6; interleukin 6	PREDICTED: interleukin-6 isoform X1 [Gallus gallus]
ENSGALG00000006910	IMPDH2	CG	up	[T]	Signal transduction mechanisms	--	K00088|0|cjo:107319829|K00088 IMP dehydrogenase [EC:1.1.1.205] | (RefSeq) IMPDH2; inosine monophosphate dehydrogenase 2	PREDICTED: inosine-5&apos;-monophosphate dehydrogenase 2 isoform X1 [Coturnix japonica]
ENSGALG00000029701	INO80D	CG	up	--	--	Cellular Component: nucleus (GO:0005634);;	K11668|0|gga:424103|K11668 INO80 complex subunit D | (RefSeq) INO80D; INO80 complex subunit D	PREDICTED: INO80 complex subunit D isoform X1 [Gallus gallus]
ENSGALG00000017394	INSIG1	CG	down	--	--	Biological Process: triglyceride metabolic process (GO:0006641);; Biological Process: cholesterol biosynthetic process (GO:0006695);; Biological Process: negative regulation of steroid biosynthetic process (GO:0010894);; Biological Process: SREBP signaling pathway (GO:0032933);; Cellular Component: SREBP-SCAP-Insig complex (GO:0032937);; Biological Process: inner ear morphogenesis (GO:0042472);; …	--	insulin-induced gene 1 protein [Gallus gallus]
ENSGALG00000010642	IRF2	CG	up	--	--	Molecular Function: RNA polymerase II regulatory region sequence-specific DNA binding (GO:0000977);; Molecular Function: transcriptional activator activity, RNA polymerase II transcription regulatory region sequence-specific binding (GO:0001228);; Cellular Component: nucleoplasm (GO:0005654);; Cellular Component: cytoplasm (GO:0005737);; Cellular Component: focal adhesion (GO:0005925);; Biologica…	K10153|0|gga:396115|K10153 interferon regulatory factor 2 | (RefSeq) IRF2, IRF-2; interferon regulatory factor 2	PREDICTED: interferon regulatory factor 2 [Tyto alba]
ENSGALG00000013193	IRX2	CG	up	--	--	Cellular Component: nucleus (GO:0005634);; Biological Process: regulation of transcription, DNA-templated (GO:0006355);; Molecular Function: sequence-specific DNA binding (GO:0043565);; Biological Process: specification of loop of Henle identity (GO:0072086);; Biological Process: proximal/distal pattern formation involved in metanephric nephron development (GO:0072272);;	--	hypothetical protein ASZ78_009026 [Callipepla squamata]
ENSGALG00000042045	IRX3	CG	up	--	--	Biological Process: negative regulation of transcription from RNA polymerase II promoter (GO:0000122);; Biological Process: neural plate development (GO:0001840);; Cellular Component: nucleus (GO:0005634);; Cellular Component: cytoplasm (GO:0005737);; Biological Process: brain development (GO:0007420);; Biological Process: dorsal/ventral pattern formation (GO:0009953);; Molecular Function: sequen…	--	PREDICTED: iroquois-class homeodomain protein IRX-3 [Coturnix japonica]
ENSGALG00000014884	ISL1	CG	down	--	--	Biological Process: negative regulation of transcription from RNA polymerase II promoter (GO:0000122);; Molecular Function: RNA polymerase II activating transcription factor binding (GO:0001102);; Molecular Function: RNA polymerase II transcription coactivator activity (GO:0001105);; Molecular Function: enhancer sequence-specific DNA binding (GO:0001158);; Biological Process: neural crest cell mi…	K09370|0|gga:396383|K09370 insulin gene enhancer protein ISL-1 | (RefSeq) ISL1, ISL-1, ISLET-1; ISL LIM homeobox 1	insulin enhancer protein ISL-1 [Patagioenas fasciata monilis]
ENSGALG00000034007	ITGA6	CG	down	[U]	Intracellular trafficking, secretion, and vesicular transport	Biological Process: cell adhesion (GO:0007155);; Biological Process: integrin-mediated signaling pathway (GO:0007229);; Cellular Component: integrin complex (GO:0008305);; Molecular Function: insulin-like growth factor I binding (GO:0031994);; Molecular Function: neuregulin binding (GO:0038132);; Molecular Function: metal ion binding (GO:0046872);;	K06485|0|cjo:107316693|K06485 integrin alpha 6 | (RefSeq) ITGA6; integrin subunit alpha 6	PREDICTED: integrin alpha-6 isoform X1 [Gallus gallus]
ENSGALG00000007145	ITGB1	CG	down	[R]	General function prediction only	--	K05719|0|gga:374058|K05719 integrin beta 1 | (RefSeq) ITGB1; integrin subunit beta 1	integrin beta-1 precursor [Gallus gallus]
ENSGALG00000029766	ITGB5	CG	down	--	--	Molecular Function: receptor activity (GO:0004872);; Cellular Component: focal adhesion (GO:0005925);; Biological Process: cell-matrix adhesion (GO:0007160);; Biological Process: transforming growth factor beta receptor signaling pathway (GO:0007179);; Biological Process: integrin-mediated signaling pathway (GO:0007229);; Cellular Component: cell surface (GO:0009986);; Cellular Component: integri…	K06588|0|gga:395142|K06588 integrin beta 5 | (RefSeq) ITGB5; integrin subunit beta 5	integrin beta-5 precursor [Gallus gallus]
ENSGALG00000040267	IVD	CG	down	[I]	Lipid transport and metabolism	Molecular Function: fatty-acyl-CoA binding (GO:0000062);; Cellular Component: mitochondrion (GO:0005739);; Molecular Function: isovaleryl-CoA dehydrogenase activity (GO:0008470);; Molecular Function: electron carrier activity (GO:0009055);; Biological Process: fatty acid beta-oxidation using acyl-CoA dehydrogenase (GO:0033539);; Molecular Function: flavin adenine dinucleotide binding (GO:0050660)…	K00253|0|gga:423011|K00253 isovaleryl-CoA dehydrogenase [EC:1.3.8.4] | (RefSeq) IVD; isovaleryl-CoA dehydrogenase	isovaleryl-CoA dehydrogenase, mitochondrial [Gallus gallus]
ENSGALG00000006424	JADE2	CG	down	--	--	--	--	PREDICTED: protein Jade-2 isoform X2 [Gallus gallus]
ENSGALG00000011031	JAK1	CG	down	[M]	Cell wall/membrane/envelope biogenesis	Molecular Function: non-membrane spanning protein tyrosine kinase activity (GO:0004715);; Molecular Function: receptor binding (GO:0005102);; Molecular Function: ATP binding (GO:0005524);; Cellular Component: nucleus (GO:0005634);; Cellular Component: cytoplasm (GO:0005737);; Cellular Component: cytoskeleton (GO:0005856);; Cellular Component: focal adhesion (GO:0005925);; Biological Process: tran…	K11217|0|gga:395681|K11217 Janus kinase 1 [EC:2.7.10.2] | (RefSeq) JAK1; Janus kinase 1	PREDICTED: tyrosine-protein kinase JAK1 isoform X1 [Gallus gallus]
ENSGALG00000015746	JAM2	CG	down	--	--	Biological Process: negative regulation of cell adhesion (GO:0007162);; Cellular Component: integral component of membrane (GO:0016021);; Molecular Function: protein heterodimerization activity (GO:0046982);;	K06735|1.55615e-135|gga:418476|K06735 junctional adhesion molecule 2 | (RefSeq) JAM2; junctional adhesion molecule 2	junctional adhesion molecule B precursor [Gallus gallus]
ENSGALG00000012702	JARID2	CG	up	--	--	--	K11478|0|gga:420839|K11478 protein Jumonji | (RefSeq) JARID2; jumonji and AT-rich interaction domain containing 2	protein Jumonji isoform X1 [Numida meleagris]
ENSGALG00000010322	JDP2	CG	up	--	--	Biological Process: negative regulation of transcription from RNA polymerase II promoter (GO:0000122);; Molecular Function: RNA polymerase II core promoter proximal region sequence-specific DNA binding (GO:0000978);; Molecular Function: transcriptional repressor activity, RNA polymerase II core promoter proximal region sequence-specific binding (GO:0001078);; Molecular Function: chromatin binding…	K09033|5.51573e-73|amj:102562654|K09033 jun dimerization protein 2 | (RefSeq) JDP2; Jun dimerization protein 2	PREDICTED: jun dimerization protein 2 [Alligator mississippiensis]
ENSGALG00000011744	KALRN	CG	down	[T]	Signal transduction mechanisms	--	K15048|0|gga:424253|K15048 kalirin [EC:2.7.11.1] | (RefSeq) KALRN; kalirin, RhoGEF kinase	PREDICTED: kalirin isoform X2 [Gallus gallus]
ENSGALG00000000603	KANSL1	CG	up	--	--	Cellular Component: histone acetyltransferase complex (GO:0000123);; Biological Process: histone H4-K5 acetylation (GO:0043981);; Biological Process: histone H4-K8 acetylation (GO:0043982);; Biological Process: histone H4-K16 acetylation (GO:0043984);; Molecular Function: histone acetyltransferase activity (H4-K5 specific) (GO:0043995);; Molecular Function: histone acetyltransferase activity (H4-…	K18400|0|gga:419961|K18400 KAT8 regulatory NSL complex subunit 1 | (RefSeq) KANSL1; KAT8 regulatory NSL complex subunit 1	PREDICTED: KAT8 regulatory NSL complex subunit 1 isoform X1 [Gallus gallus]
ENSGALG00000011278	KAT2B	CG	down	--	--	Cellular Component: kinetochore (GO:0000776);; Molecular Function: RNA polymerase II regulatory region sequence-specific DNA binding (GO:0000977);; Molecular Function: transcription coactivator activity (GO:0003713);; Molecular Function: histone acetyltransferase activity (GO:0004402);; Molecular Function: lysine N-acetyltransferase activity, acting on acetyl phosphate as donor (GO:0004468);; Mol…	K06062|0|cjo:107309257|K06062 histone acetyltransferase [EC:2.3.1.48] | (RefSeq) KAT2B; lysine acetyltransferase 2B	PREDICTED: LOW QUALITY PROTEIN: histone acetyltransferase KAT2B [Coturnix japonica]
ENSGALG00000003641	KAT6A	CG	down	--	--	Cellular Component: nucleosome (GO:0000786);; Molecular Function: DNA binding (GO:0003677);; Molecular Function: transcription coactivator activity (GO:0003713);; Molecular Function: histone acetyltransferase activity (GO:0004402);; Cellular Component: Golgi apparatus (GO:0005794);; Biological Process: nucleosome assembly (GO:0006334);; Molecular Function: transcription factor binding (GO:0008134…	K11305|0|mgp:100542096|K11305 histone acetyltransferase MYST3 [EC:2.3.1.48] | (RefSeq) KAT6A; lysine acetyltransferase 6A	PREDICTED: histone acetyltransferase KAT6A isoform X1 [Gallus gallus]
ENSGALG00000005035	KAT6B	CG	down	--	--	--	K11306|0|mgp:100539358|K11306 histone acetyltransferase MYST4 [EC:2.3.1.48] | (RefSeq) KAT6B, MYST4; lysine acetyltransferase 6B	PREDICTED: histone acetyltransferase KAT6B isoform X2 [Gallus gallus]
ENSGALG00000007837	KAZALD1	CG	up	--	--	--	--	PREDICTED: kazal-type serine protease inhibitor domain-containing protein 1 isoform X1 [Gallus gallus]
ENSGALG00000010269	KCNAB1	CG	down	[R]	General function prediction only	Molecular Function: voltage-gated potassium channel activity (GO:0005249);; Cellular Component: cytosol (GO:0005829);; Biological Process: learning or memory (GO:0007611);; Molecular Function: potassium channel regulator activity (GO:0015459);; Molecular Function: oxidoreductase activity (GO:0016491);; Cellular Component: extrinsic component of cytoplasmic side of plasma membrane (GO:0031234);; C…	K04882|0|gga:395730|K04882 potassium voltage-gated channel Shaker-related subfamily A, beta member 1 | (RefSeq) KCNAB1; potassium voltage-gated channel subfamily A member regulatory beta subunit 1	voltage-gated potassium channel subunit beta-1 [Gallus gallus]
ENSGALG00000031350	KCNE4	CG	up	--	--	--	K04898|3.93335e-86|gga:771271|K04898 potassium voltage-gated channel Isk-related subfamily E member 4 | (RefSeq) KCNE4; potassium voltage-gated channel subfamily E regulatory subunit 4	PREDICTED: potassium voltage-gated channel subfamily E member 4 [Gallus gallus]
ENSGALG00000009919	KCNG3	CG	up	[T]	Signal transduction mechanisms	--	K04902|0|cjo:107311188|K04902 potassium voltage-gated channel subfamily G member 3 | (RefSeq) KCNG3; potassium voltage-gated channel modifier subfamily G member 3	PREDICTED: potassium voltage-gated channel subfamily G member 3 isoform X1 [Gallus gallus]
ENSGALG00000009877	KCNH1	CG	down	[T]	Signal transduction mechanisms	--	K04904|0|gga:421381|K04904 potassium voltage-gated channel Eag-related subfamily H member 1 | (RefSeq) KCNH1; potassium voltage-gated channel subfamily H member 1	PREDICTED: potassium voltage-gated channel subfamily H member 1 [Gallus gallus]
ENSGALG00000002132	KCNIP1	CG	up	[T]	Signal transduction mechanisms	Molecular Function: calcium ion binding (GO:0005509);; Cellular Component: cytoplasm (GO:0005737);; Cellular Component: voltage-gated potassium channel complex (GO:0008076);; Molecular Function: potassium channel regulator activity (GO:0015459);; Cellular Component: extrinsic component of cytoplasmic side of plasma membrane (GO:0031234);; Biological Process: regulation of potassium ion transmembr…	--	PREDICTED: Kv channel-interacting protein 1 isoform X5 [Meleagris gallopavo]
ENSGALG00000004721	KCNJ12	CG	down	[S]	Function unknown	Molecular Function: inward rectifier potassium channel activity (GO:0005242);; Cellular Component: integral component of plasma membrane (GO:0005887);; Biological Process: potassium ion import (GO:0010107);; Biological Process: regulation of ion transmembrane transport (GO:0034765);; Biological Process: protein homotetramerization (GO:0051289);;	K05005|0|clv:102085318|K05005 potassium inwardly-rectifying channel subfamily J member 12 | (RefSeq) KCNJ12; potassium voltage-gated channel subfamily J member 12	ATP-sensitive inward rectifier potassium channel 12 [Columba livia]
ENSGALG00000016055	KCNJ15	CG	up	[G]	Carbohydrate transport and metabolism	Molecular Function: inward rectifier potassium channel activity (GO:0005242);; Cellular Component: integral component of plasma membrane (GO:0005887);; Biological Process: potassium ion import (GO:0010107);; Biological Process: regulation of ion transmembrane transport (GO:0034765);;	K05008|0|gga:427984|K05008 potassium inwardly-rectifying channel subfamily J member 15 | (RefSeq) KCNJ15; potassium voltage-gated channel subfamily J member 15	ATP-sensitive inward rectifier potassium channel 15 isoform X4 [Numida meleagris]
ENSGALG00000009935	KCNJ9	CG	down	[S]	Function unknown	--	--	PREDICTED: G protein-activated inward rectifier potassium channel 1-like [Meleagris gallopavo]
ENSGALG00000008960	KCNK12	CG	up	--	--	Molecular Function: potassium channel activity (GO:0005267);; Cellular Component: integral component of membrane (GO:0016021);; Biological Process: potassium ion transmembrane transport (GO:0071805);;	K04921|0|gga:428554|K04921 potassium channel subfamily K member 12 | (RefSeq) KCNK12; potassium two pore domain channel subfamily K member 12	potassium channel subfamily K member 12 isoform X1 [Numida meleagris]
ENSGALG00000017012	KCNRG	CG	down	--	--	Cellular Component: endoplasmic reticulum (GO:0005783);; Molecular Function: identical protein binding (GO:0042802);; Biological Process: protein homooligomerization (GO:0051260);; Biological Process: negative regulation of delayed rectifier potassium channel activity (GO:1902260);;	--	PREDICTED: potassium channel regulatory protein [Gallus gallus]
ENSGALG00000015124	KCTD1	CG	down	--	--	Molecular Function: transcription corepressor activity (GO:0003714);; Molecular Function: signal transducer activity (GO:0004871);; Cellular Component: nucleus (GO:0005634);; Cellular Component: mitochondrion (GO:0005739);; Biological Process: signal transduction (GO:0007165);; Molecular Function: transcription factor binding (GO:0008134);; Biological Process: negative regulation of transcription…	--	PREDICTED: BTB/POZ domain-containing protein KCTD1 isoform X1 [Gallus gallus]
ENSGALG00000012322	KCTD16	CG	down	--	--	Biological Process: regulation of G-protein coupled receptor protein signaling pathway (GO:0008277);; Cellular Component: presynaptic membrane (GO:0042734);; Cellular Component: receptor complex (GO:0043235);; Cellular Component: postsynaptic membrane (GO:0045211);; Biological Process: protein homooligomerization (GO:0051260);;	--	PREDICTED: BTB/POZ domain-containing protein KCTD16 [Gallus gallus]
ENSGALG00000009678	KCTD3	CG	up	--	--	--	--	PREDICTED: BTB/POZ domain-containing protein KCTD3 isoform X2 [Gallus gallus]
ENSGALG00000010074	KDM4A	CG	up	--	--	Cellular Component: pericentric heterochromatin (GO:0005721);; Cellular Component: nucleolus (GO:0005730);; Cellular Component: cytoplasm (GO:0005737);; Molecular Function: zinc ion binding (GO:0008270);; Biological Process: negative regulation of autophagy (GO:0010507);; Biological Process: cardiac muscle hypertrophy in response to stress (GO:0014898);; Molecular Function: ubiquitin protein liga…	K06709|0|gga:424571|K06709 jumonji domain-containing protein 2 [EC:1.14.11.-] | (RefSeq) KDM4A, JMJD2A; lysine demethylase 4A	PREDICTED: lysine-specific demethylase 4A [Gallus gallus]
ENSGALG00000016217	KDM6A	CG	down	[CO]	Energy production and conversion ;; Posttranslational modification, protein turnover, chaperones	Molecular Function: metal ion binding (GO:0046872);; Biological Process: histone H3-K27 demethylation (GO:0071557);; Molecular Function: histone demethylase activity (H3-K27 specific) (GO:0071558);;	K11447|0|gga:418556|K11447 histone demethylase [EC:1.14.11.-] | (RefSeq) KDM6A, UTX; lysine demethylase 6A	PREDICTED: lysine-specific demethylase 6A isoform X3 [Gallus gallus]
ENSGALG00000006301	KDM8	CG	up	[J]	Translation, ribosomal structure and biogenesis	--	K10277|0|cjo:107320716|K10277 lysine-specific demethylase 8 [EC:1.14.11.27] | (RefSeq) KDM8; lysine demethylase 8	PREDICTED: lysine-specific demethylase 8 isoform X1 [Gallus gallus]
ENSGALG00000016755	KIAA1211L	CG	down	--	--	--	--	PREDICTED: uncharacterized protein KIAA1211-like homolog isoform X2 [Gallus gallus]
ENSGALG00000007766	KIAA1217	CG	up	--	--	Biological Process: embryonic skeletal system development (GO:0048706);;	--	PREDICTED: sickle tail protein homolog isoform X6 [Gallus gallus]
ENSGALG00000012020	KIAA1549L	CG	up	--	--	--	--	PREDICTED: UPF0606 protein KIAA1549L homolog isoform X1 [Coturnix japonica]
ENSGALG00000050762	KIF2B	CG	down	--	--	Molecular Function: microtubule motor activity (GO:0003777);; Molecular Function: ATP binding (GO:0005524);; Cellular Component: nucleolus (GO:0005730);; Cellular Component: spindle (GO:0005819);; Cellular Component: kinesin complex (GO:0005871);; Cellular Component: microtubule (GO:0005874);; Biological Process: microtubule-based movement (GO:0007018);; Biological Process: microtubule depolymeri…	K10393|0|gga:417390|K10393 kinesin family member 2/24 | (RefSeq) KIF2B; kinesin family member 2B	PREDICTED: kinesin-like protein KIF2B [Gallus gallus]
ENSGALG00000029197	KIRREL3	CG	down	[R]	General function prediction only	Biological Process: neuron migration (GO:0001764);; Biological Process: inter-male aggressive behavior (GO:0002121);; Cellular Component: extracellular region (GO:0005576);; Cellular Component: plasma membrane (GO:0005886);; Cellular Component: integral component of membrane (GO:0016021);; Biological Process: principal sensory nucleus of trigeminal nerve development (GO:0021740);; Biological Proc…	--	PREDICTED: kin of IRRE-like protein 3 isoform X1 [Gallus gallus]
ENSGALG00000008386	KIZ	CG	up	--	--	Cellular Component: cytoplasm (GO:0005737);; Cellular Component: centrosome (GO:0005813);; Biological Process: spindle organization (GO:0007051);; Molecular Function: protein kinase binding (GO:0019901);; Cellular Component: cell projection (GO:0042995);;	K16539|0|gga:421237|K16539 centrosomal protein kizuna | (RefSeq) KIZ, C20orf19, NCRNA00153, PLK1S1; kizuna centrosomal protein	centrosomal protein kizuna [Gallus gallus]
ENSGALG00000037851	KK34	CG	up	--	--	--	--	interleukin-like precursor [Gallus gallus]
ENSGALG00000037913	KLF10	CG	up	[R]	General function prediction only	--	K09209|0|gga:420255|K09209 krueppel-like factor 10/11 | (RefSeq) KLF10; Kruppel-like factor 10	PREDICTED: Krueppel-like factor 10 isoform X2 [Gallus gallus]
ENSGALG00000026928	KLF4	CG	down	[R]	General function prediction only	Biological Process: negative regulation of transcription from RNA polymerase II promoter (GO:0000122);; Molecular Function: core promoter proximal region sequence-specific DNA binding (GO:0000987);; Molecular Function: transcription factor activity, sequence-specific DNA binding transcription factor recruiting (GO:0001010);; Molecular Function: core promoter binding (GO:0001047);; Molecular Funct…	K17846|0|gga:770254|K17846 krueppel-like factor 4 | (RefSeq) KLF4; Kruppel like factor 4	PREDICTED: Krueppel-like factor 4 isoform X2 [Gallus gallus]
ENSGALG00000033178	KLF6	CG	down	--	--	Molecular Function: nucleic acid binding (GO:0003676);; Cellular Component: integral component of membrane (GO:0016021);; Molecular Function: metal ion binding (GO:0046872);;	K09207|5.31797e-154|gga:420463|K09207 krueppel-like factor 6/7 | (RefSeq) KLF6; Kruppel like factor 6	Krueppel-like factor 6 [Gallus gallus]
ENSGALG00000027374	KLF9	CG	up	[R]	General function prediction only	Molecular Function: nucleic acid binding (GO:0003676);; Cellular Component: nucleoplasm (GO:0005654);; Cellular Component: cytoplasm (GO:0005737);; Cellular Component: plasma membrane (GO:0005886);; Biological Process: circadian rhythm (GO:0007623);; Biological Process: negative regulation of keratinocyte proliferation (GO:0010839);; Molecular Function: metal ion binding (GO:0046872);; Biological…	K09208|2.11861e-117|gga:770238|K09208 krueppel-like factor 9/13/14/16 | (RefSeq) KLF9; Kruppel like factor 9	PREDICTED: Krueppel-like factor 9 [Gallus gallus]
ENSGALG00000036931	KLHL20	CG	up	[M]	Cell wall/membrane/envelope biogenesis	Molecular Function: ubiquitin-protein transferase activity (GO:0004842);; Cellular Component: trans-Golgi network (GO:0005802);; Cellular Component: cytosol (GO:0005829);; Biological Process: Golgi to endosome transport (GO:0006895);; Cellular Component: PML body (GO:0016605);; Molecular Function: interferon-gamma binding (GO:0019964);; Cellular Component: Cul3-RING ubiquitin ligase complex (GO:0…	K10457|0|shr:100928038|K10457 kelch-like protein 20 | (RefSeq) KLHL20; kelch like family member 20	kelch-like protein 20 isoform C [Alligator mississippiensis]
ENSGALG00000012489	KLHL28	CG	up	[M]	Cell wall/membrane/envelope biogenesis	--	K10464|0|mgp:100545113|K10464 kelch-like protein 28 | (RefSeq) KLHL28; kelch like family member 28	PREDICTED: kelch-like protein 28 [Meleagris gallopavo]
ENSGALG00000039124	KLHL3	CG	down	[M]	Cell wall/membrane/envelope biogenesis	Molecular Function: ubiquitin-protein transferase activity (GO:0004842);; Cellular Component: cytosol (GO:0005829);; Cellular Component: Cul3-RING ubiquitin ligase complex (GO:0031463);; Biological Process: protein ubiquitination involved in ubiquitin-dependent protein catabolic process (GO:0042787);; Biological Process: ion homeostasis (GO:0050801);; Biological Process: renal sodium ion absorpti…	K10443|0|cjo:107320128|K10443 kelch-like protein 2/3 | (RefSeq) KLHL3; kelch like family member 3	PREDICTED: kelch-like protein 3 isoform X2 [Gallus gallus]
ENSGALG00000005292	KLHL40	CG	down	[M]	Cell wall/membrane/envelope biogenesis	--	K10473|0|gga:420389|K10473 kelch repeat and BTB domain-containing protein 5/10 | (RefSeq) KLHL40, KBTBD5; kelch like family member 40	PREDICTED: kelch-like protein 40 [Gallus gallus]
ENSGALG00000008167	KMT2E	CG	down	--	--	--	K09189|0|gga:417712|K09189 histone-lysine N-methyltransferase MLL5 [EC:2.1.1.43] | (RefSeq) KMT2E, MLL5; lysine methyltransferase 2E	PREDICTED: LOW QUALITY PROTEIN: histone-lysine N-methyltransferase 2E [Gallus gallus]
ENSGALG00000003383	KPNA6	CG	down	--	--	Cellular Component: nuclear pore (GO:0005643);; Cellular Component: nucleoplasm (GO:0005654);; Cellular Component: cytosol (GO:0005829);; Biological Process: NLS-bearing protein import into nucleus (GO:0006607);; Molecular Function: nuclear localization sequence binding (GO:0008139);; Molecular Function: protein transporter activity (GO:0008565);; Cellular Component: membrane (GO:0016020);; Biolo…	--	importin subunit alpha-7 [Gallus gallus]
ENSGALG00000030943	KRAS	CG	down	[R]	General function prediction only	Biological Process: positive regulation of protein phosphorylation (GO:0001934);; Molecular Function: GTPase activity (GO:0003924);; Molecular Function: GTP binding (GO:0005525);; Cellular Component: cytoplasm (GO:0005737);; Cellular Component: focal adhesion (GO:0005925);; Biological Process: heart development (GO:0007507);; Biological Process: positive regulation of cell proliferation (GO:00082…	K07827|1.81928e-106|pss:102450646|K07827 GTPase Kras | (RefSeq) KRAS; KRAS proto-oncogene, GTPase	GTPase KRas isoform X2 [Pogona vitticeps]
ENSGALG00000010227	KRR1	CG	up	[J]	Translation, ribosomal structure and biogenesis	Biological Process: maturation of SSU-rRNA from tricistronic rRNA transcript (SSU-rRNA, 5.8S rRNA, LSU-rRNA) (GO:0000462);; Cellular Component: nucleolus (GO:0005730);; Cellular Component: membrane (GO:0016020);; Cellular Component: small-subunit processome (GO:0032040);; Molecular Function: RNA binding (GO:0044822);; Cellular Component: intercellular bridge (GO:0045171);;	K06961|0|gga:417863|K06961 ribosomal RNA assembly protein | (RefSeq) KRR1, HRB2; KRR1, small subunit processome component homolog	KRR1 small subunit processome component homolog [Gallus gallus]
ENSGALG00000007905	LAMB1	CG	down	--	--	--	K05636|0|gga:396478|K05636 laminin, beta 1 | (RefSeq) LAMB1; laminin subunit beta 1	PREDICTED: laminin subunit beta-1 [Gallus gallus]
ENSGALG00000053058	LAMTOR2	CG	down	--	--	Biological Process: activation of MAPKK activity (GO:0000186);; Molecular Function: guanyl-nucleotide exchange factor activity (GO:0005085);; Cellular Component: lysosomal membrane (GO:0005765);; Biological Process: cell growth (GO:0016049);; Biological Process: positive regulation of TOR signaling (GO:0032008);; Molecular Function: protein complex scaffold activity (GO:0032947);; Biological Proc…	K20398|4.13076e-45|gga:100859842|K20398 ragulator complex protein LAMTOR2 | (RefSeq) LAMTOR2; late endosomal/lysosomal adaptor, MAPK and MTOR activator 2	PREDICTED: ragulator complex protein LAMTOR2 [Gallus gallus]
ENSGALG00000031211	LBX2	CG	up	--	--	Cellular Component: nucleus (GO:0005634);; Biological Process: regulation of transcription, DNA-templated (GO:0006355);; Molecular Function: sequence-specific DNA binding (GO:0043565);;	K09353|4.48395e-115|gga:431414|K09353 homeobox protein LBX | (RefSeq) LBX2, LBX3; ladybird homeobox 2	transcription factor LBX2 [Gallus gallus]
ENSGALG00000013886	LDLRAD4	CG	up	--	--	Biological Process: negative regulation of epithelial to mesenchymal transition (GO:0010719);; Biological Process: negative regulation of SMAD protein complex assembly (GO:0010991);; Cellular Component: integral component of membrane (GO:0016021);; Biological Process: negative regulation of cell migration (GO:0030336);; Biological Process: negative regulation of transforming growth factor beta re…	--	PREDICTED: low-density lipoprotein receptor class A domain-containing protein 4 isoform X1 [Gallus gallus]
ENSGALG00000031960	LEF1	CG	up	--	--	--	K04492|0|cjo:107313267|K04492 lymphoid enhancer-binding factor 1 | (RefSeq) LEF1; lymphoid enhancer binding factor 1	PREDICTED: lymphoid enhancer-binding factor 1 isoform X2 [Gallus gallus]
ENSGALG00000036049	LETM2	CG	down	--	--	--	--	PREDICTED: LETM1 domain-containing protein LETM2, mitochondrial isoform X1 [Gallus gallus]
ENSGALG00000051983	LETMD1	CG	down	--	--	Cellular Component: integral component of membrane (GO:0016021);; Molecular Function: ribosome binding (GO:0043022);;	--	hypothetical protein H355_001450 [Colinus virginianus]
ENSGALG00000038515	LFNG	CG	up	--	--	Biological Process: pattern specification process (GO:0007389);; Cellular Component: integral component of Golgi membrane (GO:0030173);; Molecular Function: O-fucosylpeptide 3-beta-N-acetylglucosaminyltransferase activity (GO:0033829);; Molecular Function: metal ion binding (GO:0046872);;	K05948|0|gga:395790|K05948 fringe [EC:2.4.1.222] | (RefSeq) LFNG; LFNG O-fucosylpeptide 3-beta-N-acetylglucosaminyltransferase	beta-1,3-N-acetylglucosaminyltransferase lunatic fringe precursor [Gallus gallus]
ENSGALG00000043283	LGI2	CG	up	--	--	--	--	leucine-rich repeat LGI family member 2 precursor [Gallus gallus]
ENSGALG00000005409	LHX1	CG	down	--	--	Biological Process: ectoderm formation (GO:0001705);; Biological Process: endoderm formation (GO:0001706);; Molecular Function: transcription factor activity, sequence-specific DNA binding (GO:0003700);; Molecular Function: transcription corepressor activity (GO:0003714);; Molecular Function: protein binding (GO:0005515);; Cellular Component: nucleus (GO:0005634);; Cellular Component: transcripti…	K09372|0|cjo:107322720|K09372 LIM homeobox protein 1 | (RefSeq) LHX1; LIM homeobox 1	PREDICTED: LIM/homeobox protein Lhx1 isoform X1 [Gallus gallus]
ENSGALG00000008303	LHX5	CG	up	--	--	Biological Process: eye development (GO:0001654);; Cellular Component: nucleus (GO:0005634);; Molecular Function: zinc ion binding (GO:0008270);; Biological Process: spinal cord association neuron differentiation (GO:0021527);; Biological Process: cerebellar Purkinje cell differentiation (GO:0021702);; Biological Process: hippocampus development (GO:0021766);; Biological Process: cell proliferati…	K18493|0|gga:771259|K18493 LIM homeobox protein 5 | (RefSeq) LHX5; LIM homeobox 5	LIM/homeobox protein Lhx5 [Gallus gallus]
ENSGALG00000001347	LHX6	CG	down	--	--	Cellular Component: nucleus (GO:0005634);; Biological Process: regulation of transcription, DNA-templated (GO:0006355);; Molecular Function: zinc ion binding (GO:0008270);; Molecular Function: sequence-specific DNA binding (GO:0043565);;	K09375|0|gga:772259|K09375 LIM homeobox protein 6/8 | (RefSeq) LHX6; LIM homeobox 6	PREDICTED: LIM/homeobox protein Lhx6 isoform X1 [Gallus gallus]
ENSGALG00000011369	LHX8	CG	up	--	--	Cellular Component: female germ cell nucleus (GO:0001674);; Biological Process: regulation of transcription, DNA-templated (GO:0006355);; Biological Process: learning or memory (GO:0007611);; Molecular Function: zinc ion binding (GO:0008270);; Biological Process: female gonad development (GO:0008585);; Biological Process: forebrain neuron development (GO:0021884);; Biological Process: odontogenes…	K09375|0|gga:424721|K09375 LIM homeobox protein 6/8 | (RefSeq) LHX8, LHX7; LIM homeobox 8	LIM/homeobox protein Lhx8 [Gallus gallus]
ENSGALG00000034742	LIMA1	CG	down	--	--	Cellular Component: stress fiber (GO:0001725);; Molecular Function: actin monomer binding (GO:0003785);; Cellular Component: cytoplasm (GO:0005737);; Cellular Component: plasma membrane (GO:0005886);; Cellular Component: brush border (GO:0005903);; Cellular Component: focal adhesion (GO:0005925);; Molecular Function: zinc ion binding (GO:0008270);; Biological Process: negative regulation of actin…	--	PREDICTED: LIM domain and actin-binding protein 1 isoform X1 [Gallus gallus]
ENSGALG00000016475	LINC00954	CG	up	--	--	--	--	PREDICTED: uncharacterized protein LINC00954 [Gallus gallus]
ENSGALG00000001869	LINGO2	CG	up	[K]	Transcription	Biological Process: axonogenesis (GO:0007409);; Cellular Component: integral component of membrane (GO:0016021);; Biological Process: positive regulation of synapse assembly (GO:0051965);;	--	PREDICTED: leucine-rich repeat and immunoglobulin-like domain-containing nogo receptor-interacting protein 2 isoform X2 [Coturnix japonica]
ENSGALG00000014408	LLGL1	CG	up	--	--	Molecular Function: GTPase activator activity (GO:0005096);; Cellular Component: plasma membrane (GO:0005886);; Biological Process: protein complex assembly (GO:0006461);; Biological Process: regulation of Notch signaling pathway (GO:0008593);; Molecular Function: Rab GTPase binding (GO:0017137);; Biological Process: regulation of exocytosis (GO:0017157);; Molecular Function: protein kinase bindi…	K06094|0|gga:100858027|K06094 lethal(2) giant larvae protein | (RefSeq) LLGL1; LLGL1, scribble cell polarity complex component	PREDICTED: lethal(2) giant larvae protein homolog 1 isoform X1 [Gallus gallus]
ENSGALG00000019358	LLPH	CG	down	--	--	Cellular Component: nucleolus (GO:0005730);; Molecular Function: RNA binding (GO:0044822);;	--	protein LLP homolog [Gallus gallus]
ENSGALG00000008349	LMCD1	CG	up	--	--	Biological Process: negative regulation of transcription from RNA polymerase II promoter (GO:0000122);; Biological Process: positive regulation of defense response to virus by host (GO:0002230);; Molecular Function: transcription corepressor activity (GO:0003714);; Cellular Component: extracellular space (GO:0005615);; Cellular Component: nucleus (GO:0005634);; Molecular Function: zinc ion bindin…	--	PREDICTED: LIM and cysteine-rich domains protein 1 isoform X1 [Gallus gallus]
ENSGALG00000006252	LMO4	CG	up	--	--	--	--	LIM domain transcription factor LMO4 isoform X1 [Numida meleagris]
ENSGALG00000003424	LMX1A	CG	up	--	--	Molecular Function: RNA polymerase II regulatory region sequence-specific DNA binding (GO:0000977);; Biological Process: regulation of cell growth (GO:0001558);; Cellular Component: nucleus (GO:0005634);; Biological Process: axon guidance (GO:0007411);; Molecular Function: zinc ion binding (GO:0008270);; Biological Process: dentate gyrus development (GO:0021542);; Biological Process: cerebellum d…	K09371|0|gga:777133|K09371 LIM homeobox transcription factor 1 | (RefSeq) LMX1A; LIM homeobox transcription factor 1, alpha	LIM homeobox transcription factor 1-alpha [Gallus gallus]
ENSGALG00000032428	LOC100858381	CG	down	--	--	Cellular Component: mitochondrion (GO:0005739);; Cellular Component: endoplasmic reticulum (GO:0005783);;	--	uncharacterized protein LOC100858381 [Gallus gallus]
ENSGALG00000038657	LOC101747780	CG	down	[R]	General function prediction only	--	K09228|0|gga:101747780|K09228 KRAB domain-containing zinc finger protein | (RefSeq) zinc finger protein 398-like	uncharacterized protein LOC110390692 [Numida meleagris]
ENSGALG00000041413	LOC101748851	CG	down	[T]	Signal transduction mechanisms	Molecular Function: nucleic acid binding (GO:0003676);; Molecular Function: phosphoprotein phosphatase activity (GO:0004721);; Biological Process: protein dephosphorylation (GO:0006470);; Cellular Component: integral component of membrane (GO:0016021);; Biological Process: metal ion transport (GO:0030001);; Molecular Function: metal ion transmembrane transporter activity (GO:0046873);; Biological…	K04348|0|phi:102100025|K04348 serine/threonine-protein phosphatase 2B catalytic subunit [EC:3.1.3.16] | (RefSeq) PPP3CC; protein phosphatase 3 catalytic subunit gamma	hypothetical protein Y1Q_0002507 [Alligator mississippiensis]
ENSGALG00000047878	LOC101748951	CG	down	--	--	--	--	PREDICTED: leucine-rich repeat-containing protein 37A-like [Gallus gallus]
ENSGALG00000054048	LOC101749175	CG	down	--	--	--	--	PREDICTED: transmembrane protein 211-like [Coturnix japonica]
ENSGALG00000030259	LOC101749287	CG	up	--	--	--	--	PREDICTED: uncharacterized protein C16orf45 homolog [Coturnix japonica]
ENSGALG00000006693	LOC101750367	CG	up	--	--	--	--	PREDICTED: BPI fold-containing family B member 4-like isoform X1 [Gallus gallus]
ENSGALG00000040120	LOC107049269	CG	up	--	--	--	--	PREDICTED: uncharacterized protein LOC107050381 [Gallus gallus]
ENSGALG00000052122	LOC107050037	CG	up	--	--	Cellular Component: integral component of membrane (GO:0016021);;	--	PREDICTED: immunoglobulin superfamily member 1-like [Gallus gallus]
ENSGALG00000048309	LOC107050476	CG	up	--	--	Molecular Function: nucleic acid binding (GO:0003676);; Molecular Function: aspartic-type endopeptidase activity (GO:0004190);; Molecular Function: structural molecule activity (GO:0005198);; Biological Process: proteolysis (GO:0006508);; Molecular Function: zinc ion binding (GO:0008270);; Cellular Component: integral component of membrane (GO:0016021);; Biological Process: viral process (GO:0016…	--	PREDICTED: uncharacterized protein LOC107050476 [Gallus gallus]
ENSGALG00000043971	LOC107050985	CG	down	--	--	--	K15272|3.54756e-58|fab:101820649|K15272 solute carrier family 35 (UDP-sugar transporter), member A1/2/3 | (RefSeq) UDP-galactose translocator-like	PREDICTED: UDP-galactose translocator-like, partial [Ficedula albicollis]
ENSGALG00000048109	LOC107051636	CG	up	--	--	Molecular Function: nucleic acid binding (GO:0003676);; Molecular Function: aspartic-type endopeptidase activity (GO:0004190);; Molecular Function: structural molecule activity (GO:0005198);; Biological Process: proteolysis (GO:0006508);; Molecular Function: zinc ion binding (GO:0008270);; Cellular Component: integral component of membrane (GO:0016021);; Biological Process: viral process (GO:0016…	--	gag-env fusion protein [Gallus gallus]
ENSGALG00000035595	LOC107051909	CG	up	[E]	Amino acid transport and metabolism	--	K08716|0|gga:107051909|K08716 solute carrier family 14 (urea transporter) | (RefSeq) UT2LZ; urea transporter 2-like-Z	PREDICTED: urea transporter 2-like [Gallus gallus]
ENSGALG00000049852	LOC107052807	CG	down	--	--	Molecular Function: structural constituent of cytoskeleton (GO:0005200);; Cellular Component: intermediate filament (GO:0005882);;	--	PREDICTED: feather keratin 1-like [Gallus gallus]
ENSGALG00000054364	LOC107055293	CG	down	--	--	--	--	SKI/DACH domain-containing protein 1-like [Gallus gallus]
ENSGALG00000031355	LOC107055431	CG	down	--	--	--	K13305|0|shr:100925489|K13305 E3 ubiquitin-protein ligase NEDD4-like [EC:2.3.2.26] | (RefSeq) NEDD4L; neural precursor cell expressed, developmentally down-regulated 4-like, E3 ubiquitin protein ligase	PREDICTED: E3 ubiquitin-protein ligase NEDD4-like isoform X6 [Coturnix japonica]
ENSGALG00000050132	LOC107057099	CG	up	[R]	General function prediction only	--	--	PREDICTED: zinc finger protein 501-like isoform X3 [Gallus gallus]
ENSGALG00000049544	LOC112530298	CG	up	--	--	Cellular Component: nucleus (GO:0005634);; Cellular Component: cytoplasm (GO:0005737);; Molecular Function: ubiquitin protein ligase binding (GO:0031625);; Biological Process: regulation of telomere maintenance (GO:0032204);; Biological Process: regulation of dephosphorylation (GO:0035303);; Molecular Function: histone deacetylase binding (GO:0042826);; Molecular Function: protein phosphatase 2A …	K11125|0|gga:425473|K11125 protein SMG5 | (RefSeq) SMG5; SMG5, nonsense mediated mRNA decay factor	PREDICTED: protein SMG5 isoform X2 [Gallus gallus]
ENSGALG00000050834	LOC112530660	CG	down	--	--	--	--	PREDICTED: uncharacterized protein LOC100857299 [Gallus gallus]
ENSGALG00000053708	LOC112531167	CG	down	--	--	--	--	PREDICTED: osteoclast-associated immunoglobulin-like receptor [Gallus gallus]
ENSGALG00000052244	LOC112531552	CG	up	--	--	--	--	PREDICTED: uncharacterized protein LOC107055958 [Gallus gallus]
ENSGALG00000007741	LOC416090	CG	down	--	--	Cellular Component: integral component of membrane (GO:0016021);;	--	PREDICTED: myoD family inhibitor domain-containing protein-like isoform X2 [Coturnix japonica]
ENSGALG00000037671	LOC418114	CG	up	[F]	Nucleotide transport and metabolism	--	K16330|0|gga:418114|K16330 pseudouridylate synthase / pseudouridine kinase [EC:4.2.1.70 2.7.1.83] | (RefSeq) pseudouridine-5'-phosphate glycosidase-like	PREDICTED: pseudouridine-metabolizing bifunctional protein C1861.05-like isoform X1 [Gallus gallus]
ENSGALG00000052994	LOC420030	CG	up	--	--	Molecular Function: nucleic acid binding (GO:0003676);;	--	PREDICTED: uncharacterized protein LOC420030 isoform X1 [Gallus gallus]
ENSGALG00000005884	LOC420419	CG	down	[T]	Signal transduction mechanisms	Molecular Function: signal transducer, downstream of receptor, with serine/threonine kinase activity (GO:0004702);; Molecular Function: ATP binding (GO:0005524);; Cellular Component: cytoplasm (GO:0005737);; Biological Process: signal transduction by protein phosphorylation (GO:0023014);;	K04421|0|gga:420419|K04421 mitogen-activated protein kinase kinase kinase 3 [EC:2.7.11.25] | (RefSeq) mitogen-activated protein kinase kinase kinase 3-like	mitogen-activated protein kinase kinase kinase 3-like [Gallus gallus]
ENSGALG00000044326	LOC426820	CG	down	--	--	--	K13912|0|gga:426820|K13912 deleted in malignant brain tumors 1 protein | (RefSeq) deleted in malignant brain tumors 1 protein-like	PREDICTED: deleted in malignant brain tumors 1 protein isoform X2 [Gallus gallus]
ENSGALG00000036547	LOC429518	CG	down	--	--	Molecular Function: guanyl-nucleotide exchange factor activity (GO:0005085);; Molecular Function: GTPase activator activity (GO:0005096);; Cellular Component: intracellular (GO:0005622);; Biological Process: cytoskeleton organization (GO:0007010);; Biological Process: small GTPase mediated signal transduction (GO:0007264);; Biological Process: cell migration (GO:0016477);; Biological Process: pos…	--	PREDICTED: dedicator of cytokinesis protein 2-like isoform X1 [Gallus gallus]
ENSGALG00000043947	LOC431250	CG	up	--	--	--	K04305|0|gga:431250|K04305 Epstein-Barr virus induced gene 2 | (RefSeq) G-protein coupled receptor 183-like	PREDICTED: G-protein coupled receptor 183-like [Gallus gallus]
ENSGALG00000050205	LOC768416	CG	up	--	--	Cellular Component: integral component of membrane (GO:0016021);;	--	PREDICTED: protein MANBAL [Gallus gallus]
ENSGALG00000051533	LOC768958	CG	down	--	--	Molecular Function: G-protein coupled receptor activity (GO:0004930);; Molecular Function: olfactory receptor activity (GO:0004984);; Cellular Component: plasma membrane (GO:0005886);; Biological Process: G-protein coupled receptor signaling pathway (GO:0007186);; Cellular Component: integral component of membrane (GO:0016021);; Biological Process: detection of chemical stimulus involved in senso…	K04257|0|gga:768958|K04257 olfactory receptor | (RefSeq) olfactory receptor 6B1-like	PREDICTED: olfactory receptor 6B1-like [Gallus gallus]
ENSGALG00000038458	LOXL1	CG	down	--	--	Molecular Function: copper ion binding (GO:0005507);; Molecular Function: oxidoreductase activity, acting on the CH-NH2 group of donors, oxygen as acceptor (GO:0016641);; Cellular Component: extracellular matrix (GO:0031012);; Biological Process: oxidation-reduction process (GO:0055114);;	K14678|0|gga:426411|K14678 lysyl oxidase-like protein 1 [EC:1.4.3.-] | (RefSeq) LOXL1; lysyl oxidase like 1	PREDICTED: lysyl oxidase homolog 1 [Gallus gallus]
ENSGALG00000036142	LOXL3	CG	up	--	--	--	K00280|0|gga:425986|K00280 lysyl oxidase-like protein 2/3/4 [EC:1.4.3.-] | (RefSeq) LOXL3; lysyl oxidase like 3	PREDICTED: lysyl oxidase homolog 3 isoform X5 [Gallus gallus]
ENSGALG00000007483	LRIG1	CG	down	[K]	Transcription	Biological Process: sensory perception of sound (GO:0007605);; Cellular Component: integral component of membrane (GO:0016021);; Biological Process: otolith morphogenesis (GO:0032474);; Biological Process: innervation (GO:0060384);;	--	PREDICTED: leucine-rich repeats and immunoglobulin-like domains protein 1 isoform X2 [Gallus gallus]
ENSGALG00000001733	LRIG2	CG	up	[K]	Transcription	Biological Process: sensory perception of sound (GO:0007605);; Biological Process: regulation of platelet-derived growth factor receptor signaling pathway (GO:0010640);; Cellular Component: integral component of membrane (GO:0016021);; Biological Process: innervation (GO:0060384);;	--	PREDICTED: leucine-rich repeats and immunoglobulin-like domains protein 2 [Gallus gallus]
ENSGALG00000009755	LRIG3	CG	up	[K]	Transcription	--	--	leucine-rich repeats and immunoglobulin-like domains protein 3 precursor [Gallus gallus]
ENSGALG00000046261	LRMPL	CG	down	--	--	--	--	PREDICTED: lymphoid-restricted membrane protein isoform X7 [Gallus gallus]
ENSGALG00000012230	LRR1	CG	up	[K]	Transcription	--	K10348|0|gga:423565|K10348 LRR-repeat protein 1 | (RefSeq) LRR1, PPIL5; leucine rich repeat protein 1	PREDICTED: leucine-rich repeat protein 1 [Gallus gallus]
ENSGALG00000045169	LRRC10B	CG	down	[K]	Transcription	--	--	PREDICTED: leucine-rich repeat-containing protein 10B [Gallus gallus]
ENSGALG00000013634	LRRC2	CG	down	[K]	Transcription	--	--	PREDICTED: leucine-rich repeat-containing protein 2 [Gallus gallus]
ENSGALG00000045901	LRRC26	CG	up	--	--	Molecular Function: protein kinase inhibitor activity (GO:0004860);; Cellular Component: cytoplasm (GO:0005737);; Biological Process: negative regulation of protein kinase activity (GO:0006469);; Cellular Component: voltage-gated potassium channel complex (GO:0008076);; Molecular Function: potassium channel regulator activity (GO:0015459);; Biological Process: cytokine-mediated signaling pathway …	--	PREDICTED: leucine-rich repeat-containing protein 26 [Gallus gallus]
ENSGALG00000002631	LRRC75A	CG	down	--	--	--	--	PREDICTED: leucine-rich repeat-containing protein 75A isoform X1 [Gallus gallus]
ENSGALG00000015967	LRRTM1	CG	down	[K]	Transcription	Biological Process: negative regulation of receptor internalization (GO:0002091);; Molecular Function: protein kinase inhibitor activity (GO:0004860);; Cellular Component: endoplasmic reticulum (GO:0005783);; Biological Process: negative regulation of protein kinase activity (GO:0006469);; Biological Process: locomotory behavior (GO:0007626);; Cellular Component: integral component of membrane (G…	K16665|0|cjo:107313931|K16665 leucine-rich repeat transmembrane neuronal protein 1/2 | (RefSeq) LRRTM1; leucine rich repeat transmembrane neuronal 1	PREDICTED: leucine-rich repeat transmembrane neuronal protein 1 isoform X2 [Coturnix japonica]
ENSGALG00000005404	LRTM1	CG	down	--	--	Cellular Component: integral component of membrane (GO:0016021);;	--	PREDICTED: leucine-rich repeat and transmembrane domain-containing protein 1 isoform X1 [Meleagris gallopavo]
ENSGALG00000040620	LSAMP	CG	down	--	--	Cellular Component: plasma membrane (GO:0005886);; Biological Process: cell adhesion (GO:0007155);; Cellular Component: anchored component of membrane (GO:0031225);; Biological Process: locomotory exploration behavior (GO:0035641);;	K06772|0|gga:395687|K06772 limbic system-associated membrane protein | (RefSeq) LSAMP, chLAMP; limbic system-associated membrane protein	limbic system-associated membrane protein precursor [Gallus gallus]
ENSGALG00000030151	LUZP2	CG	down	--	--	--	--	PREDICTED: leucine zipper protein 2 isoform X2 [Gallus gallus]
ENSGALG00000032701	LY96	CG	up	--	--	Molecular Function: lipopolysaccharide receptor activity (GO:0001875);; Cellular Component: intrinsic component of plasma membrane (GO:0031226);; Biological Process: positive regulation of lipopolysaccharide-mediated signaling pathway (GO:0031666);; Biological Process: detection of lipopolysaccharide (GO:0032497);; Biological Process: positive regulation of tumor necrosis factor production (GO:00…	K05400|1.88052e-94|mgp:104910376|K05400 lymphocyte antigen 96 | (RefSeq) LY96; lymphocyte antigen 96	PREDICTED: lymphocyte antigen 96 isoform X1 [Gallus gallus]
ENSGALG00000026385	LYPLAL1	CG	down	[R]	General function prediction only	Biological Process: protein depalmitoylation (GO:0002084);; Cellular Component: cytoplasm (GO:0005737);; Molecular Function: palmitoyl-(protein) hydrolase activity (GO:0008474);; Molecular Function: carboxylic ester hydrolase activity (GO:0052689);; Cellular Component: extracellular exosome (GO:0070062);;	K06999|7.73986e-154|gga:421351|K06999 phospholipase/carboxylesterase | (RefSeq) LYPLAL1, null; lysophospholipase like 1	PREDICTED: lysophospholipase-like protein 1 isoform X1 [Gallus gallus]
ENSGALG00000003693	MACF1	CG	up	--	--	Molecular Function: actin binding (GO:0003779);; Molecular Function: microtubule binding (GO:0008017);; Biological Process: Wnt signaling pathway (GO:0016055);; Molecular Function: ATPase activity (GO:0016887);;	K19827|0|gga:419671|K19827 microtuble-actin crosslinking factor 1 | (RefSeq) MACF1; microtubule-actin crosslinking factor 1	PREDICTED: microtubule-actin cross-linking factor 1 isoform X26 [Gallus gallus]
ENSGALG00000004224	MAD1L1	CG	down	--	--	--	K06638|0|gga:427658|K06638 mitotic spindle assembly checkpoint protein MAD1 | (RefSeq) MAD1L1; MAD1 mitotic arrest deficient like 1	PREDICTED: mitotic spindle assembly checkpoint protein MAD1 isoform X2 [Gallus gallus]
ENSGALG00000003670	MAFB	CG	up	--	--	Molecular Function: RNA polymerase II core promoter proximal region sequence-specific DNA binding (GO:0000978);; Molecular Function: transcriptional activator activity, RNA polymerase II core promoter proximal region sequence-specific binding (GO:0001077);; Cellular Component: nucleus (GO:0005634);; Cellular Component: transcription factor complex (GO:0005667);; Biological Process: segment specif…	--	PREDICTED: LOW QUALITY PROTEIN: transcription factor MafB-like [Gallus gallus]
ENSGALG00000007431	MAGI1	CG	up	[F]	Nucleotide transport and metabolism	--	K05631|0|gga:416083|K05631 atrophin-1 interacting protein 3 (BAI1-associated protein 1) | (RefSeq) MAGI1; membrane associated guanylate kinase, WW and PDZ domain containing 1	PREDICTED: membrane-associated guanylate kinase, WW and PDZ domain-containing protein 1 isoform X7 [Gallus gallus]
ENSGALG00000001816	MAGI3	CG	up	[F]	Nucleotide transport and metabolism	Molecular Function: ATP binding (GO:0005524);; Cellular Component: plasma membrane (GO:0005886);; Cellular Component: bicellular tight junction (GO:0005923);; Molecular Function: kinase activity (GO:0016301);; Molecular Function: protein complex scaffold activity (GO:0032947);; Biological Process: regulation of JNK cascade (GO:0046328);;	K06112|0|cjo:107324851|K06112 membrane-associated guanylate kinase-related | (RefSeq) MAGI3; membrane associated guanylate kinase, WW and PDZ domain containing 3	PREDICTED: membrane-associated guanylate kinase, WW and PDZ domain-containing protein 3 isoform X1 [Gallus gallus]
ENSGALG00000017199	MAML2	CG	down	--	--	Molecular Function: transcription coactivator activity (GO:0003713);; Cellular Component: nucleus (GO:0005634);; Cellular Component: Golgi apparatus (GO:0005794);; Biological Process: positive regulation of transcription of Notch receptor target (GO:0007221);;	K06061|0|gga:428088|K06061 mastermind | (RefSeq) MAML2; mastermind like transcriptional coactivator 2	PREDICTED: mastermind-like protein 2 [Gallus gallus]
ENSGALG00000009809	MAML3	CG	up	--	--	--	K06061|0|gga:422445|K06061 mastermind | (RefSeq) MAML3; mastermind like transcriptional coactivator 3	PREDICTED: mastermind-like protein 3 isoform X2 [Gallus gallus]
ENSGALG00000001038	MAN1C1	CG	down	--	--	Molecular Function: mannosyl-oligosaccharide 1,2-alpha-mannosidase activity (GO:0004571);; Molecular Function: calcium ion binding (GO:0005509);; Biological Process: metabolic process (GO:0008152);; Cellular Component: membrane (GO:0016020);; Cellular Component: extracellular exosome (GO:0070062);;	K01230|0|gga:419588|K01230 mannosyl-oligosaccharide alpha-1,2-mannosidase [EC:3.2.1.113] | (RefSeq) MAN1C1; mannosidase, alpha, class 1C, member 1	PREDICTED: mannosyl-oligosaccharide 1,2-alpha-mannosidase IC [Gallus gallus]
ENSGALG00000000255	MAN2A1	CG	up	[G]	Carbohydrate transport and metabolism	Cellular Component: Golgi membrane (GO:0000139);; Biological Process: liver development (GO:0001889);; Molecular Function: alpha-mannosidase activity (GO:0004559);; Cellular Component: cis-Golgi network (GO:0005801);; Biological Process: mannose metabolic process (GO:0006013);; Biological Process: N-glycan processing (GO:0006491);; Biological Process: protein deglycosylation (GO:0006517);; Biolog…	K01231|0|gga:415611|K01231 alpha-mannosidase II [EC:3.2.1.114] | (RefSeq) MAN2A1; mannosidase alpha class 2A member 1	PREDICTED: alpha-mannosidase 2 [Gallus gallus]
ENSGALG00000033790	MAN2A2	CG	down	[S]	Function unknown	Cellular Component: Golgi membrane (GO:0000139);; Molecular Function: alpha-mannosidase activity (GO:0004559);; Biological Process: mannose metabolic process (GO:0006013);; Biological Process: N-glycan processing (GO:0006491);; Biological Process: protein deglycosylation (GO:0006517);; Molecular Function: zinc ion binding (GO:0008270);; Cellular Component: integral component of membrane (GO:00160…	K01231|0|gga:415585|K01231 alpha-mannosidase II [EC:3.2.1.114] | (RefSeq) MAN2A2; mannosidase alpha class 2A member 2	PREDICTED: alpha-mannosidase 2x [Gallus gallus]
ENSGALG00000002789	MAP2	CG	down	--	--	Biological Process: microtubule bundle formation (GO:0001578);; Molecular Function: dystroglycan binding (GO:0002162);; Cellular Component: nucleolus (GO:0005730);; Cellular Component: cytoplasm (GO:0005737);; Cellular Component: microtubule (GO:0005874);; Cellular Component: microtubule associated complex (GO:0005875);; Molecular Function: microtubule binding (GO:0008017);; Biological Process: c…	K10430|0|mgp:100540698|K10430 microtubule-associated protein 2 | (RefSeq) MAP2; microtubule associated protein 2	PREDICTED: microtubule-associated protein 2 isoform X8 [Gallus gallus]
ENSGALG00000014718	MAP3K1	CG	down	[R]	General function prediction only	Molecular Function: signal transducer, downstream of receptor, with serine/threonine kinase activity (GO:0004702);; Molecular Function: ATP binding (GO:0005524);; Cellular Component: cytoplasm (GO:0005737);; Biological Process: apoptotic process (GO:0006915);; Molecular Function: zinc ion binding (GO:0008270);; Molecular Function: protein kinase binding (GO:0019901);; Biological Process: signal t…	K04416|0|gga:427144|K04416 mitogen-activated protein kinase kinase kinase 1 [EC:2.7.11.25] | (RefSeq) MAP3K1; mitogen-activated protein kinase kinase kinase 1	PREDICTED: mitogen-activated protein kinase kinase kinase 1 isoform X1 [Gallus gallus]
ENSGALG00000016426	MAP3K15	CG	down	[R]	General function prediction only	Biological Process: activation of MAPKK activity (GO:0000186);; Molecular Function: MAP kinase kinase kinase activity (GO:0004709);; Molecular Function: ATP binding (GO:0005524);; Cellular Component: intracellular (GO:0005622);;	K13986|0|gga:418609|K13986 mitogen-activated protein kinase kinase kinase 15 [EC:2.7.11.25] | (RefSeq) MAP3K15; mitogen-activated protein kinase kinase kinase 15	PREDICTED: mitogen-activated protein kinase kinase kinase 15 [Gallus gallus]
ENSGALG00000015596	MAP3K7	CG	down	[T]	Signal transduction mechanisms	Biological Process: activation of MAPKK activity (GO:0000186);; Biological Process: activation of MAPK activity (GO:0000187);; Molecular Function: magnesium ion binding (GO:0000287);; Biological Process: positive regulation of T cell cytokine production (GO:0002726);; Molecular Function: MAP kinase kinase kinase activity (GO:0004709);; Molecular Function: ATP binding (GO:0005524);; Cellular Compo…	K04427|0|gga:421808|K04427 mitogen-activated protein kinase kinase kinase 7 [EC:2.7.11.25] | (RefSeq) MAP3K7; mitogen-activated protein kinase kinase kinase 7	PREDICTED: mitogen-activated protein kinase kinase kinase 7 isoform X1 [Gallus gallus]
ENSGALG00000040783	MAP4	CG	down	--	--	Cellular Component: cytoplasm (GO:0005737);; Cellular Component: microtubule (GO:0005874);; Cellular Component: microtubule associated complex (GO:0005875);; Cellular Component: plasma membrane (GO:0005886);; Biological Process: mitotic spindle organization (GO:0007052);; Molecular Function: microtubule binding (GO:0008017);; Biological Process: neuron projection development (GO:0031175);; Cellul…	K10431|0|gga:396097|K10431 microtubule-associated protein 4 | (RefSeq) MAP4; microtubule associated protein 4	PREDICTED: microtubule-associated protein 4 isoform X10 [Gallus gallus]
ENSGALG00000051055	MAPK8IP2	CG	down	--	--	--	K04435|0|gga:107050884|K04435 mitogen-activated protein kinase 8 interacting protein 2 | (RefSeq) C-Jun-amino-terminal kinase-interacting protein 2-like	C-Jun-amino-terminal kinase-interacting protein 2 [Numida meleagris]
ENSGALG00000000977	MAPKAP1	CG	up	--	--	Molecular Function: phosphatidylinositol-4,5-bisphosphate binding (GO:0005546);; Molecular Function: phosphatidylinositol-3,4,5-trisphosphate binding (GO:0005547);; Cellular Component: nucleoplasm (GO:0005654);; Cellular Component: Golgi apparatus (GO:0005794);; Cellular Component: plasma membrane (GO:0005886);; Molecular Function: Ras GTPase binding (GO:0017016);; Molecular Function: protein kin…	K20410|0|gga:395627|K20410 target of rapamycin complex 2 subunit MAPKAP1 | (RefSeq) MAPKAP1, SIN1; mitogen-activated protein kinase associated protein 1	target of rapamycin complex 2 subunit MAPKAP1 [Gallus gallus]
ENSGALG00000052873	MAPKBP1	CG	down	[K]	Transcription	--	--	PREDICTED: mitogen-activated protein kinase-binding protein 1 isoform X2 [Gallus gallus]
ENSGALG00000000625	MAPT	CG	up	--	--	Biological Process: neuron migration (GO:0001764);; Cellular Component: microtubule (GO:0005874);; Cellular Component: microtubule associated complex (GO:0005875);; Cellular Component: plasma membrane (GO:0005886);; Cellular Component: axoneme (GO:0005930);; Biological Process: adult walking behavior (GO:0007628);; Molecular Function: microtubule binding (GO:0008017);; Biological Process: axo-den…	K04380|0|mgp:100545041|K04380 microtubule-associated protein tau | (RefSeq) MAPT; microtubule-associated protein tau	PREDICTED: microtubule-associated protein tau isoform X2 [Gallus gallus]
ENSGALG00000012886	MARVELD3	CG	down	--	--	--	K21099|0|gga:420903|K21099 MARVEL domain-containing protein 3 | (RefSeq) MARVELD3; MARVEL domain containing 3	PREDICTED: MARVEL domain-containing protein 3 [Gallus gallus]
ENSGALG00000029190	MBNL1	CG	down	--	--	Molecular Function: double-stranded RNA binding (GO:0003725);; Cellular Component: nucleoplasm (GO:0005654);; Cellular Component: centrosome (GO:0005813);; Biological Process: mRNA processing (GO:0006397);; Cellular Component: cytoplasmic stress granule (GO:0010494);; Biological Process: regulation of RNA splicing (GO:0043484);; Molecular Function: RNA binding (GO:0044822);; Molecular Function: m…	K14943|0|gga:425033|K14943 muscleblind | (RefSeq) MBNL1; muscleblind like splicing regulator 1	PREDICTED: muscleblind-like protein 1 isoform X6 [Ficedula albicollis]
ENSGALG00000016890	MBNL2	CG	down	--	--	Biological Process: regulation of alternative mRNA splicing, via spliceosome (GO:0000381);; Molecular Function: RNA binding (GO:0044822);; Molecular Function: metal ion binding (GO:0046872);;	K14943|0|tgu:100218049|K14943 muscleblind | (RefSeq) MBNL2; muscleblind like splicing regulator 2	muscleblind-like protein 2 [Taeniopygia guttata]
ENSGALG00000053597	MBNL3	CG	down	--	--	Biological Process: regulation of RNA splicing (GO:0043484);; Molecular Function: RNA binding (GO:0044822);; Biological Process: negative regulation of myoblast differentiation (GO:0045662);; Molecular Function: metal ion binding (GO:0046872);;	K14943|8.7354e-160|gga:422233|K14943 muscleblind | (RefSeq) MBNL3; muscleblind like splicing regulator 3	muscleblind-like protein 3 isoform 6 [Gallus gallus]
ENSGALG00000030157	MCTP2	CG	up	--	--	Molecular Function: calcium ion binding (GO:0005509);; Cellular Component: nucleoplasm (GO:0005654);; Cellular Component: cytoplasm (GO:0005737);; Cellular Component: integral component of membrane (GO:0016021);;	--	PREDICTED: multiple C2 and transmembrane domain-containing protein 2 isoform X1 [Gallus gallus]
ENSGALG00000032577	MECOM	CG	down	--	--	Molecular Function: nucleic acid binding (GO:0003676);; Biological Process: regulation of transcription, DNA-templated (GO:0006355);; Molecular Function: metal ion binding (GO:0046872);;	K04462|0|phi:102104707|K04462 ecotropic virus integration site 1 protein | (RefSeq) MECOM; MDS1 and EVI1 complex locus	PREDICTED: MDS1 and EVI1 complex locus protein EVI1 isoform X1 [Gallus gallus]
ENSGALG00000008238	MED13L	CG	down	--	--	--	K15164|0|gga:417027|K15164 mediator of RNA polymerase II transcription subunit 13 | (RefSeq) MED13L, THRAP2; mediator complex subunit 13 like	PREDICTED: mediator of RNA polymerase II transcription subunit 13-like isoform X2 [Gallus gallus]
ENSGALG00000032366	MEF2A	CG	up	--	--	Biological Process: mitochondrial genome maintenance (GO:0000002);; Biological Process: negative regulation of transcription from RNA polymerase II promoter (GO:0000122);; Cellular Component: nuclear chromatin (GO:0000790);; Molecular Function: RNA polymerase II core promoter proximal region sequence-specific DNA binding (GO:0000978);; Molecular Function: transcriptional activator activity, RNA p…	K09260|0|mgp:100539567|K09260 MADS-box transcription enhancer factor 2A | (RefSeq) MEF2A; myocyte enhancer factor 2A	PREDICTED: myocyte-specific enhancer factor 2A isoform X2 [Gallus gallus]
ENSGALG00000037787	MEF2D	CG	down	--	--	--	K09262|0|mgp:100538498|K09262 MADS-box transcription enhancer factor 2D | (RefSeq) MEF2D; myocyte enhancer factor 2D	PREDICTED: myocyte-specific enhancer factor 2D isoform X2 [Meleagris gallopavo]
ENSGALG00000053670	MEGF9	CG	up	--	--	Cellular Component: basement membrane (GO:0005604);; Cellular Component: integral component of membrane (GO:0016021);;	--	PREDICTED: multiple epidermal growth factor-like domains protein 9 [Gallus gallus]
ENSGALG00000041626	MEIS1	CG	down	--	--	Molecular Function: RNA polymerase II core promoter proximal region sequence-specific DNA binding (GO:0000978);; Molecular Function: transcriptional activator activity, RNA polymerase II core promoter proximal region sequence-specific binding (GO:0001077);; Biological Process: angiogenesis (GO:0001525);; Biological Process: lens morphogenesis in camera-type eye (GO:0002089);; Molecular Function: …	K15613|0|cjo:107310684|K15613 homeobox protein Meis1 | (RefSeq) MEIS1; Meis homeobox 1	PREDICTED: homeobox protein Meis1 isoform X1 [Gallus gallus]
ENSGALG00000039118	MEIS2	CG	down	--	--	Molecular Function: RNA polymerase II core promoter proximal region sequence-specific DNA binding (GO:0000978);; Molecular Function: transcriptional activator activity, RNA polymerase II core promoter proximal region sequence-specific binding (GO:0001077);; Biological Process: eye development (GO:0001654);; Molecular Function: transcription cofactor activity (GO:0003712);; Cellular Component: nuc…	K16670|0|aml:100470022|K16670 homeobox protein Meis2 | (RefSeq) MEIS2; Meis homeobox 2	homeobox protein Meis2 isoform X9 [Numida meleagris]
ENSGALG00000006855	MELTF	CG	up	--	--	--	K06569|0|gga:396127|K06569 melanoma-associated antigen p97 | (RefSeq) MELTF, EOS47, MFI2; melanotransferrin	melanotransferrin precursor [Gallus gallus]
ENSGALG00000028354	METRNL	CG	up	--	--	Molecular Function: hormone activity (GO:0005179);; Cellular Component: extracellular space (GO:0005615);; Biological Process: response to cold (GO:0009409);; Biological Process: response to muscle activity (GO:0014850);; Biological Process: negative regulation of inflammatory response (GO:0050728);; Cellular Component: extracellular exosome (GO:0070062);; Biological Process: positive regulation …	--	PREDICTED: meteorin-like protein [Gallus gallus]
ENSGALG00000052296	MEX3D	CG	down	--	--	Cellular Component: nucleus (GO:0005634);; Molecular Function: zinc ion binding (GO:0008270);; Molecular Function: AU-rich element binding (GO:0017091);; Molecular Function: RNA binding (GO:0044822);; Cellular Component: perinuclear region of cytoplasm (GO:0048471);;	K15686|0|cjo:107325649|K15686 RNA-binding protein MEX3 [EC:2.3.2.27] | (RefSeq) MEX3D; mex-3 RNA binding family member D	PREDICTED: RNA-binding protein MEX3D [Coturnix japonica]
ENSGALG00000041873	MFN1	CG	up	[L]	Replication, recombination and repair	--	K06030|0|gga:424973|K06030 mitofusin [EC:3.6.5.-] | (RefSeq) MFN1, mitofusin-1; mitofusin 1	PREDICTED: mitofusin-1 isoform X1 [Gallus gallus]
ENSGALG00000000695	MFSD4A	CG	down	--	--	Cellular Component: integral component of membrane (GO:0016021);;	--	PREDICTED: major facilitator superfamily domain-containing protein 4 [Gallus gallus]
ENSGALG00000008653	MGA	CG	down	--	--	Molecular Function: DNA binding (GO:0003677);; Molecular Function: transcription factor activity, sequence-specific DNA binding (GO:0003700);; Cellular Component: cytoplasm (GO:0005737);; Biological Process: regulation of transcription, DNA-templated (GO:0006355);; Molecular Function: protein dimerization activity (GO:0046983);; Cellular Component: MLL1 complex (GO:0071339);;	--	PREDICTED: MAX gene-associated protein isoform X1 [Gallus gallus]
ENSGALG00000000225	MGAT4C	CG	down	--	--	Cellular Component: Golgi membrane (GO:0000139);; Biological Process: N-glycan processing (GO:0006491);; Molecular Function: alpha-1,3-mannosylglycoprotein 4-beta-N-acetylglucosaminyltransferase activity (GO:0008454);; Cellular Component: integral component of membrane (GO:0016021);; Molecular Function: metal ion binding (GO:0046872);;	K13748|0|gga:395415|K13748 alpha-1,3-mannosylglycoprotein beta-1,4-N-acetylglucosaminyltransferase C [EC:2.4.1.201 2.4.1.145] | (RefSeq) MGAT4C, GNT-VI; mannosyl (alpha-1,3-)-glycoprotein beta-1,4-N-acetylglucosaminyltransferase, isozyme C (putative)	PREDICTED: alpha-1,3-mannosyl-glycoprotein 4-beta-N-acetylglucosaminyltransferase C isoform X1 [Gallus gallus]
ENSGALG00000001740	MGAT5B	CG	up	--	--	Cellular Component: Golgi apparatus (GO:0005794);; Biological Process: protein N-linked glycosylation (GO:0006487);; Cellular Component: integral component of membrane (GO:0016021);; Molecular Function: alpha-1,6-mannosylglycoprotein 6-beta-N-acetylglucosaminyltransferase activity (GO:0030144);;	K09661|0|gga:427801|K09661 mannosyl alpha-1,6-glycoprotein beta-1,6-N-acetyl-glucosaminyltransferase, isozyme B [EC:2.4.1.-] | (RefSeq) MGAT5B; mannosyl (alpha-1,6-)-glycoprotein beta-1,6-N-acetyl-glucosaminyltransferase, isozyme B	PREDICTED: alpha-1,6-mannosylglycoprotein 6-beta-N-acetylglucosaminyltransferase B isoform X5 [Gallus gallus]
ENSGALG00000042949	MGMT	CG	up	[L]	Replication, recombination and repair	--	K00567|3.76058e-143|gga:423965|K00567 methylated-DNA-[protein]-cysteine S-methyltransferase [EC:2.1.1.63] | (RefSeq) MGMT; O-6-methylguanine-DNA methyltransferase	PREDICTED: methylated-DNA--protein-cysteine methyltransferase [Gallus gallus]
ENSGALG00000013098	MGST1	CG	up	--	--	--	K00799|3.17035e-102|gga:418178|K00799 glutathione S-transferase [EC:2.5.1.18] | (RefSeq) MGST1; microsomal glutathione S-transferase 1	hypothetical protein CIB84_001595, partial [Bambusicola thoracicus]
ENSGALG00000014974	MIB1	CG	up	[D]	Cell cycle control, cell division, chromosome partitioning	Biological Process: blood vessel development (GO:0001568);; Biological Process: somitogenesis (GO:0001756);; Biological Process: neural tube formation (GO:0001841);; Biological Process: heart looping (GO:0001947);; Molecular Function: ubiquitin-protein transferase activity (GO:0004842);; Cellular Component: centrosome (GO:0005813);; Biological Process: Notch signaling pathway (GO:0007219);; Molec…	K10645|0|gga:421069|K10645 E3 ubiquitin-protein ligase mind-bomb [EC:2.3.2.27] | (RefSeq) MIB1; mindbomb E3 ubiquitin protein ligase 1	PREDICTED: E3 ubiquitin-protein ligase MIB1 isoform X1 [Gallus gallus]
ENSGALG00000017125	MICU2	CG	down	--	--	Molecular Function: calcium ion binding (GO:0005509);; Cellular Component: nucleus (GO:0005634);; Cellular Component: mitochondrial intermembrane space (GO:0005758);; Biological Process: mitochondrial calcium ion transmembrane transport (GO:0006851);; Molecular Function: protein heterodimerization activity (GO:0046982);; Biological Process: positive regulation of mitochondrial calcium ion concent…	--	PREDICTED: calcium uptake protein 2, mitochondrial [Gallus gallus]
ENSGALG00000038504	MID1	CG	up	--	--	Cellular Component: cytoplasmic microtubule (GO:0005881);; Biological Process: negative regulation of microtubule depolymerization (GO:0007026);; Molecular Function: microtubule binding (GO:0008017);; Molecular Function: zinc ion binding (GO:0008270);; Molecular Function: ligase activity (GO:0016874);; Molecular Function: ubiquitin protein ligase binding (GO:0031625);; Biological Process: positiv…	K08285|0|gga:373920|K08285 midline 1 [EC:2.3.2.27] | (RefSeq) MID1; midline 1	PREDICTED: E3 ubiquitin-protein ligase Midline-1 isoform X1 [Meleagris gallopavo]
ENSGALG00000041078	MID1IP1	CG	down	--	--	Cellular Component: nucleus (GO:0005634);; Cellular Component: cytosol (GO:0005829);; Biological Process: negative regulation of microtubule depolymerization (GO:0007026);; Molecular Function: protein C-terminus binding (GO:0008022);; Cellular Component: microtubule cytoskeleton (GO:0015630);; Biological Process: positive regulation of fatty acid biosynthetic process (GO:0045723);; Biological Pro…	--	mid1-interacting protein 1 [Gallus gallus]
ENSGALG00000003860	MID2	CG	up	--	--	Cellular Component: microtubule (GO:0005874);; Molecular Function: microtubule binding (GO:0008017);; Molecular Function: zinc ion binding (GO:0008270);; Biological Process: positive regulation of autophagy (GO:0010508);; Biological Process: negative regulation of viral transcription (GO:0032897);; Biological Process: protein localization to microtubule (GO:0035372);; Molecular Function: protein …	K10647|0|gga:422131|K10647 midline 2 [EC:2.3.2.27] | (RefSeq) MID2; midline 2	PREDICTED: probable E3 ubiquitin-protein ligase MID2 [Gallus gallus]
ENSGALG00000044985	MISP	CG	down	--	--	Cellular Component: plasma membrane (GO:0005886);; Cellular Component: focal adhesion (GO:0005925);; Cellular Component: intracellular membrane-bounded organelle (GO:0043231);;	K16519|0|gga:420097|K16519 A-kinase anchor protein 2 | (RefSeq) MISP, C19orf21, C28H19ORF21, caprice; mitotic spindle positioning	PREDICTED: mitotic interactor and substrate of PLK1 [Gallus gallus]
ENSGALG00000010440	MKNK1	CG	down	[T]	Signal transduction mechanisms	Molecular Function: calmodulin-dependent protein kinase activity (GO:0004683);; Molecular Function: calmodulin binding (GO:0005516);; Molecular Function: ATP binding (GO:0005524);; Cellular Component: nucleoplasm (GO:0005654);; Cellular Component: cytoplasm (GO:0005737);; Molecular Function: calcium-dependent protein serine/threonine kinase activity (GO:0009931);; Biological Process: peptidyl-ser…	K04372|0|gga:771961|K04372 MAP kinase interacting serine/threonine kinase [EC:2.7.11.1] | (RefSeq) MKNK1; MAP kinase interacting serine/threonine kinase 1	PREDICTED: MAP kinase-interacting serine/threonine-protein kinase 1 isoform X1 [Gallus gallus]
ENSGALG00000007928	MLLT10	CG	up	--	--	--	--	PREDICTED: protein AF-10 isoform X2 [Gallus gallus]
ENSGALG00000012473	MMADHC	CG	down	--	--	--	--	methylmalonic aciduria and homocystinuria type D homolog, mitochondrial precursor [Gallus gallus]
ENSGALG00000010331	MME	CG	up	[O]	Posttranslational modification, protein turnover, chaperones	Biological Process: kidney development (GO:0001822);; Molecular Function: metalloendopeptidase activity (GO:0004222);; Cellular Component: plasma membrane (GO:0005886);; Cellular Component: brush border (GO:0005903);; Cellular Component: focal adhesion (GO:0005925);; Biological Process: proteolysis (GO:0006508);; Cellular Component: synaptic vesicle (GO:0008021);; Molecular Function: exopeptidase…	K01389|0|gga:425031|K01389 neprilysin [EC:3.4.24.11] | (RefSeq) MME; membrane metalloendopeptidase	neprilysin [Gallus gallus]
ENSGALG00000038758	MMP15	CG	up	[O]	Posttranslational modification, protein turnover, chaperones	Molecular Function: metalloendopeptidase activity (GO:0004222);; Cellular Component: integral component of plasma membrane (GO:0005887);; Biological Process: proteolysis (GO:0006508);; Molecular Function: zinc ion binding (GO:0008270);; Cellular Component: extracellular matrix (GO:0031012);; Biological Process: endodermal cell differentiation (GO:0035987);;	K07995|0|gga:415629|K07995 matrix metalloproteinase-15 (membrane-inserted) [EC:3.4.24.-] | (RefSeq) MMP15; matrix metallopeptidase 15	PREDICTED: matrix metalloproteinase-15 [Gallus gallus]
ENSGALG00000026119	MN1	CG	down	--	--	Biological Process: intramembranous ossification (GO:0001957);;	--	PREDICTED: LOW QUALITY PROTEIN: probable tumor suppressor protein MN1 [Gallus gallus]
ENSGALG00000005830	MNT	CG	up	--	--	Biological Process: negative regulation of transcription from RNA polymerase II promoter (GO:0000122);; Molecular Function: RNA polymerase II regulatory region sequence-specific DNA binding (GO:0000977);; Molecular Function: transcriptional repressor activity, RNA polymerase II transcription regulatory region sequence-specific binding (GO:0001227);; Molecular Function: chromatin binding (GO:00036…	K09115|0|cjo:107322735|K09115 MAX-binding protein | (RefSeq) MNT; MAX network transcriptional repressor	PREDICTED: max-binding protein MNT isoform X2 [Gallus gallus]
ENSGALG00000030499	MOB2	CG	up	--	--	Biological Process: positive regulation of protein phosphorylation (GO:0001934);; Cellular Component: nucleolus (GO:0005730);; Cellular Component: cytoplasm (GO:0005737);; Biological Process: positive regulation of neuron projection development (GO:0010976);; Biological Process: actin cytoskeleton organization (GO:0030036);; Cellular Component: neuron projection terminus (GO:0044306);;	--	PREDICTED: MOB kinase activator 2 isoform X1 [Gallus gallus]
ENSGALG00000008128	MOB4	CG	down	--	--	--	--	PREDICTED: MOB-like protein phocein isoform X1 [Anolis carolinensis]
ENSGALG00000035580	MPP2	CG	down	[F]	Nucleotide transport and metabolism	--	--	PREDICTED: MAGUK p55 subfamily member 2 isoform X4 [Gallus gallus]
ENSGALG00000004798	MPRIP	CG	up	--	--	Cellular Component: cytoplasm (GO:0005737);; Cellular Component: focal adhesion (GO:0005925);; Cellular Component: actin cytoskeleton (GO:0015629);;	--	PREDICTED: myosin phosphatase Rho-interacting protein isoform X9 [Gallus gallus]
ENSGALG00000039523	MRM1	CG	down	[J]	Translation, ribosomal structure and biogenesis	Biological Process: enzyme-directed rRNA 2'-O-methylation (GO:0000453);; Cellular Component: mitochondrion (GO:0005739);; Molecular Function: RNA binding (GO:0044822);; Molecular Function: rRNA (guanosine-2'-O-)-methyltransferase activity (GO:0070039);;	K15507|0|gga:772219|K15507 21S rRNA (GM2251-2'-O)-methyltransferase [EC:2.1.1.-] | (RefSeq) MRM1; mitochondrial rRNA methyltransferase 1	PREDICTED: rRNA methyltransferase 1, mitochondrial [Gallus gallus]
ENSGALG00000005559	MRPS23	CG	down	--	--	Molecular Function: structural constituent of ribosome (GO:0003735);; Cellular Component: mitochondrion (GO:0005739);; Cellular Component: ribosome (GO:0005840);; Biological Process: translation (GO:0006412);; Cellular Component: nuclear membrane (GO:0031965);; Molecular Function: RNA binding (GO:0044822);; Cellular Component: intermediate filament cytoskeleton (GO:0045111);;	K17402|5.01924e-95|gga:417666|K17402 small subunit ribosomal protein S23 | (RefSeq) MRPS23; mitochondrial ribosomal protein S23	PREDICTED: 28S ribosomal protein S23, mitochondrial [Gallus gallus]
ENSGALG00000008550	MRPS5	CG	down	[J]	Translation, ribosomal structure and biogenesis	Molecular Function: structural constituent of ribosome (GO:0003735);; Cellular Component: mitochondrial small ribosomal subunit (GO:0005763);; Biological Process: translation (GO:0006412);; Cellular Component: cytosolic small ribosomal subunit (GO:0022627);; Molecular Function: RNA binding (GO:0044822);;	K02988|0|gga:416706|K02988 small subunit ribosomal protein S5 | (RefSeq) MRPS5; mitochondrial ribosomal protein S5	28S ribosomal protein S5, mitochondrial [Gallus gallus]
ENSGALG00000005567	MSI2	CG	down	[J]	Translation, ribosomal structure and biogenesis	Molecular Function: nucleotide binding (GO:0000166);; Cellular Component: cytoplasm (GO:0005737);; Cellular Component: polysome (GO:0005844);; Molecular Function: poly(U) RNA binding (GO:0008266);; Molecular Function: RNA binding (GO:0044822);; Biological Process: stem cell development (GO:0048864);;	K14411|0|gga:417667|K14411 RNA-binding protein Musashi | (RefSeq) MSI2; musashi RNA binding protein 2	PREDICTED: RNA-binding protein Musashi homolog 2 isoform X9 [Gallus gallus]
ENSGALG00000026661	MSRB3	CG	down	[O]	Posttranslational modification, protein turnover, chaperones	Cellular Component: mitochondrion (GO:0005739);; Cellular Component: endoplasmic reticulum (GO:0005783);; Biological Process: response to oxidative stress (GO:0006979);; Molecular Function: zinc ion binding (GO:0008270);; Biological Process: protein repair (GO:0030091);; Molecular Function: peptide-methionine (R)-S-oxide reductase activity (GO:0033743);; Biological Process: oxidation-reduction pr…	K07305|2.88814e-124|mgp:100542929|K07305 peptide-methionine (R)-S-oxide reductase [EC:1.8.4.12] | (RefSeq) MSRB3; methionine sulfoxide reductase B3	methionine-R-sulfoxide reductase B3 isoform X2 [Numida meleagris]
ENSGALG00000003103	MST1R	CG	up	--	;;	Cellular Component: stress fiber (GO:0001725);; Molecular Function: transmembrane receptor protein tyrosine kinase activity (GO:0004714);; Molecular Function: ATP binding (GO:0005524);; Cellular Component: vacuole (GO:0005773);; Cellular Component: plasma membrane (GO:0005886);; Biological Process: transmembrane receptor protein tyrosine kinase signaling pathway (GO:0007169);; Biological Process:…	K05100|0|gga:427573|K05100 macrophage-stimulating 1 receptor [EC:2.7.10.1] | (RefSeq) MST1R, c-sea; macrophage stimulating 1 receptor	PREDICTED: macrophage-stimulating protein receptor isoform X1 [Gallus gallus]
ENSGALG00000015013	MSX1	CG	down	--	--	Biological Process: negative regulation of transcription from RNA polymerase II promoter (GO:0000122);; Biological Process: cell morphogenesis (GO:0000902);; Molecular Function: RNA polymerase II regulatory region sequence-specific DNA binding (GO:0000977);; Molecular Function: transcription factor activity, RNA polymerase II core promoter proximal region sequence-specific binding (GO:0000982);; …	K09341|1.08625e-167|gga:396484|K09341 homeobox protein MSX | (RefSeq) MSX1, CHOX-7, GHOX-7, HOX-7; msh homeobox 1	homeobox protein MSX-1 [Gallus gallus]
ENSGALG00000038848	MSX2	CG	down	--	--	Biological Process: negative regulation of transcription from RNA polymerase II promoter (GO:0000122);; Molecular Function: RNA polymerase II regulatory region sequence-specific DNA binding (GO:0000977);; Molecular Function: transcriptional repressor activity, RNA polymerase II transcription regulatory region sequence-specific binding (GO:0001227);; Biological Process: chondrocyte development (GO…	K09341|2.94879e-174|gga:395245|K09341 homeobox protein MSX | (RefSeq) MSX2, HOX-8, Msx-2; msh homeobox 2	homeobox protein MSX-2 [Gallus gallus]
ENSGALG00000033322	MTHFSD	CG	up	[H]	Coenzyme transport and metabolism	Molecular Function: nucleotide binding (GO:0000166);; Molecular Function: RNA binding (GO:0044822);;	--	PREDICTED: methenyltetrahydrofolate synthase domain-containing protein isoform X1 [Gallus gallus]
ENSGALG00000014807	MTX3	CG	up	[O]	Posttranslational modification, protein turnover, chaperones	Cellular Component: mitochondrial outer membrane (GO:0005741);; Biological Process: protein targeting to mitochondrion (GO:0006626);;	K17776|0|cjo:107305922|K17776 metaxin | (RefSeq) MTX3; metaxin 3	PREDICTED: metaxin-3 isoform X3 [Coturnix japonica]
ENSGALG00000000950	MVB12B	CG	up	--	--	Cellular Component: ESCRT I complex (GO:0000813);; Cellular Component: nucleus (GO:0005634);; Cellular Component: early endosome (GO:0005769);; Cellular Component: late endosome (GO:0005770);; Cellular Component: cytosol (GO:0005829);; Cellular Component: plasma membrane (GO:0005886);; Molecular Function: lipid binding (GO:0008289);; Biological Process: virus maturation (GO:0019075);; Biological …	K12186|0|cjo:107321955|K12186 ESCRT-I complex subunit MVB12 | (RefSeq) MVB12B; multivesicular body subunit 12B	PREDICTED: multivesicular body subunit 12B isoform X1 [Coturnix japonica]
ENSGALG00000040471	MVP	CG	down	[S]	Function unknown	Cellular Component: nucleus (GO:0005634);; Cellular Component: cytoskeleton (GO:0005856);; Cellular Component: membrane (GO:0016020);; Molecular Function: protein kinase binding (GO:0019901);; Molecular Function: protein phosphatase binding (GO:0019903);; Biological Process: negative regulation of signaling (GO:0023057);; Cellular Component: intracellular ribonucleoprotein complex (GO:0030529);; …	K17266|0|gga:420049|K17266 major vault protein | (RefSeq) MVP; major vault protein	major vault protein [Gallus gallus]
ENSGALG00000033631	MYC	CG	up	--	--	Molecular Function: DNA binding (GO:0003677);; Molecular Function: transcription factor activity, sequence-specific DNA binding (GO:0003700);; Cellular Component: nucleus (GO:0005634);; Biological Process: regulation of transcription, DNA-templated (GO:0006355);; Cellular Component: host cell nucleus (GO:0042025);; Molecular Function: protein dimerization activity (GO:0046983);; Biological Proces…	K04377|1.27067e-171|gga:420332|K04377 Myc proto-oncogene protein | (RefSeq) MYC, c-myc; v-myc avian myelocytomatosis viral oncogene homolog	myc proto-oncogene protein [Gallus gallus]
ENSGALG00000001793	MYL10	CG	up	--	--	Molecular Function: calcium ion binding (GO:0005509);;	K12756|6.04093e-113|gga:417506|K12756 myosin regulatory light chain 10 | (RefSeq) MYL10, G2, MLC-2B, MYLC2PL; myosin, light chain 10, regulatory	PREDICTED: myosin regulatory light chain 10 isoform X1 [Manacus vitellinus]
ENSGALG00000038635	MYL12B	CG	up	[T]	Signal transduction mechanisms	Molecular Function: calcium ion binding (GO:0005509);;	K12757|9.94571e-108|clv:102098877|K12757 myosin regulatory light chain 12 | (RefSeq) myosin regulatory light chain 2, smooth muscle minor isoform	PREDICTED: myosin regulatory light chain 2, smooth muscle minor isoform isoform X1 [Anser cygnoides domesticus]
ENSGALG00000006273	MYLK2	CG	up	[T]	Signal transduction mechanisms	--	K00907|0|gga:396356|K00907 myosin-light-chain kinase [EC:2.7.11.18] | (RefSeq) MYLK2; myosin light chain kinase 2	myosin light chain kinase 2, skeletal/cardiac muscle [Gallus gallus]
ENSGALG00000011172	MYO10L	CG	down	--	--	Molecular Function: motor activity (GO:0003774);; Molecular Function: actin binding (GO:0003779);; Molecular Function: ATP binding (GO:0005524);; Cellular Component: nucleolus (GO:0005730);; Cellular Component: cytoplasm (GO:0005737);; Cellular Component: plasma membrane (GO:0005886);; Biological Process: regulation of cell shape (GO:0008360);; Cellular Component: myosin complex (GO:0016459);; Bi…	K12559|0|gga:429030|K12559 myosin X | (RefSeq) MYO10L; myosin-X-like	PREDICTED: unconventional myosin-X-like [Gallus gallus]
ENSGALG00000033618	MYO9A	CG	up	--	--	Molecular Function: motor activity (GO:0003774);; Molecular Function: GTPase activator activity (GO:0005096);; Molecular Function: ATP binding (GO:0005524);; Cellular Component: myosin complex (GO:0016459);; Biological Process: intracellular signal transduction (GO:0035556);; Biological Process: positive regulation of GTPase activity (GO:0043547);; Molecular Function: metal ion binding (GO:004687…	K10360|0|gga:101748321|K10360 myosin IX | (RefSeq) MYO9A; myosin IXA	PREDICTED: unconventional myosin-IXa isoform X8 [Gallus gallus]
ENSGALG00000041253	MYRF	CG	up	[UW]	Intracellular trafficking, secretion, and vesicular transport ;; Extracellular structures	Molecular Function: DNA binding (GO:0003677);; Molecular Function: transcription factor activity, sequence-specific DNA binding (GO:0003700);; Biological Process: regulation of transcription, DNA-templated (GO:0006355);;	--	PREDICTED: myelin regulatory factor isoform X6 [Coturnix japonica]
ENSGALG00000012587	NAA20	CG	up	[J]	Translation, ribosomal structure and biogenesis	--	K17972|2.10144e-122|gga:424333|K17972 N-terminal acetyltransferase B complex catalytic subunit [EC:2.3.1.254] | (RefSeq) NAA20, NAT5; N(alpha)-acetyltransferase 20, NatB catalytic subunit	PREDICTED: N-alpha-acetyltransferase 20 [Gallus gallus]
ENSGALG00000037778	NAB1	CG	down	--	--	--	--	NGFI-A-binding protein 1 [Gallus gallus]
ENSGALG00000001728	NACC2	CG	down	--	--	Cellular Component: nuclear chromatin (GO:0000790);; Molecular Function: RNA polymerase II core promoter proximal region sequence-specific DNA binding (GO:0000978);; Molecular Function: transcription factor activity, RNA polymerase II transcription factor binding (GO:0001076);; Molecular Function: transcriptional repressor activity, RNA polymerase II core promoter proximal region sequence-specifi…	K10486|0|gga:417128|K10486 BTB/POZ domain-containing protein 14 | (RefSeq) NACC2, BTBD14A; NACC family member 2	nucleus accumbens-associated protein 2 [Gallus gallus]
ENSGALG00000003999	NAV2	CG	up	--	--	--	K19483|0|cjo:107314291|K19483 neuron navigator 2 [EC:3.6.4.12] | (RefSeq) NAV2; neuron navigator 2	PREDICTED: neuron navigator 2 isoform X1 [Gallus gallus]
ENSGALG00000007839	NCAM1	CG	down	--	--	--	K06491|0|gga:428253|K06491 neural cell adhesion molecule | (RefSeq) NCAM1, N-CAM, N-CAM-1, NACM, NCAM-1; neural cell adhesion molecule 1	neural cell adhesion molecule 1 isoform 1 precursor [Gallus gallus]
ENSGALG00000003120	NCOR2	CG	up	--	--	Cellular Component: nucleoplasm (GO:0005654);;	K06065|0|gga:416815|K06065 nuclear receptor co-repressor 2 | (RefSeq) NCOR2; nuclear receptor corepressor 2	PREDICTED: nuclear receptor corepressor 2 isoform X1 [Gallus gallus]
ENSGALG00000043744	NDFIP1	CG	down	--	--	--	--	PREDICTED: NEDD4 family-interacting protein 1 [Gallus gallus]
ENSGALG00000005107	NDST2	CG	down	[R]	General function prediction only	--	K02577|0|gga:423738|K02577 heparan sulfate N-deacetylase/N-sulfotransferase NDST2 [EC:3.1.1.- 2.8.2.-] | (RefSeq) NDST2, RP11-574K11.31; N-deacetylase and N-sulfotransferase 2	PREDICTED: bifunctional heparan sulfate N-deacetylase/N-sulfotransferase 2 isoform X1 [Melopsittacus undulatus]
ENSGALG00000039196	NECTIN1	CG	down	--	--	Cellular Component: integral component of membrane (GO:0016021);;	K06081|0|cjo:107324238|K06081 poliovirus receptor-related protein 1 | (RefSeq) NECTIN1; nectin cell adhesion molecule 1	nectin-1 isoform X2 [Numida meleagris]
ENSGALG00000031776	NFASC	CG	up	[S]	Function unknown	--	K06757|0|phi:102101548|K06757 neurofascin | (RefSeq) NFASC; neurofascin	neurofascin isoform 7 precursor [Gallus gallus]
ENSGALG00000007963	NFATC2	CG	up	--	--	--	K17332|0|gga:419346|K17332 nuclear factor of activated T-cells, cytoplasmic 2 | (RefSeq) NFATC2; nuclear factor of activated T-cells 2	PREDICTED: nuclear factor of activated T-cells, cytoplasmic 2 isoform X3 [Gallus gallus]
ENSGALG00000010924	NFIA	CG	down	--	--	--	K09168|0|chx:102189452|K09168 nuclear factor I/A | (RefSeq) NFIA; nuclear factor I A	PREDICTED: nuclear factor 1 A-type isoform X2 [Alligator mississippiensis]
ENSGALG00000041643	NFIC	CG	down	--	--	Biological Process: negative regulation of transcription from RNA polymerase II promoter (GO:0000122);; Molecular Function: RNA polymerase II core promoter proximal region sequence-specific DNA binding (GO:0000978);; Molecular Function: transcriptional activator activity, RNA polymerase II core promoter proximal region sequence-specific binding (GO:0001077);; Cellular Component: nucleolus (GO:000…	K09170|0|gga:396208|K09170 nuclear factor I/C | (RefSeq) NFIC, CNFI-C; nuclear factor I C	nuclear factor 1 C-type [Gallus gallus]
ENSGALG00000011335	NHEJ1	CG	up	--	--	Molecular Function: DNA binding (GO:0003677);; Cellular Component: nucleus (GO:0005634);; Biological Process: double-strand break repair via nonhomologous end joining (GO:0006303);; Biological Process: DNA recombination (GO:0006310);; Biological Process: response to ionizing radiation (GO:0010212);; Biological Process: B cell differentiation (GO:0030183);; Biological Process: T cell differentiati…	K10980|2.27197e-170|gga:424205|K10980 non-homologous end-joining factor 1 | (RefSeq) NHEJ1; non-homologous end joining factor 1	PREDICTED: non-homologous end-joining factor 1 isoform X2 [Gallus gallus]
ENSGALG00000035650	NKX1-1	CG	down	--	--	--	K09309|8.89984e-78|gga:771636|K09309 homeobox protein Nkx-1 | (RefSeq) NKX1-1, CHOX-3, SAX1; NK1 homeobox 1	PREDICTED: homeobox protein SAX-1 [Gallus gallus]
ENSGALG00000032545	NKX6-1	CG	down	--	--	Biological Process: type B pancreatic cell differentiation (GO:0003309);; Biological Process: pancreatic A cell differentiation (GO:0003310);; Biological Process: spinal cord motor neuron differentiation (GO:0021522);; Biological Process: cell fate commitment (GO:0045165);; Biological Process: regulation of cellular process (GO:0050794);;	K08030|1.67354e-130|cjo:107313332|K08030 homeobox protein Nkx-6.1 | (RefSeq) NKX6-1; NK6 homeobox 1	PREDICTED: LOW QUALITY PROTEIN: homeobox protein Nkx-6.1 [Coturnix japonica]
ENSGALG00000040938	NLGN1	CG	down	[I]	Lipid transport and metabolism	Biological Process: regulation of respiratory gaseous exchange by neurological system process (GO:0002087);; Molecular Function: receptor activity (GO:0004872);; Cellular Component: extracellular space (GO:0005615);; Cellular Component: integral component of plasma membrane (GO:0005887);; Biological Process: heterophilic cell-cell adhesion via plasma membrane cell adhesion molecules (GO:0007157);…	K07378|0|cjo:107318274|K07378 neuroligin | (RefSeq) NLGN1; neuroligin 1	PREDICTED: neuroligin-1 isoform X1 [Gallus gallus]
ENSGALG00000016628	NLGN4Y	CG	up	[I]	Lipid transport and metabolism	--	K07378|0|gga:428006|K07378 neuroligin | (RefSeq) NLGN4Y, NLGN4, NLGN4X; neuroligin 4, Y-linked	PREDICTED: neuroligin-4, X-linked isoform X1 [Gallus gallus]
ENSGALG00000005699	NLK	CG	up	[M]	Cell wall/membrane/envelope biogenesis	Biological Process: MAPK cascade (GO:0000165);; Molecular Function: magnesium ion binding (GO:0000287);; Molecular Function: MAP kinase activity (GO:0004707);; Molecular Function: ATP binding (GO:0005524);; Cellular Component: nucleus (GO:0005634);; Biological Process: regulation of transcription, DNA-templated (GO:0006355);; Biological Process: transforming growth factor beta receptor signaling …	K04468|0|gga:417669|K04468 nemo like kinase [EC:2.7.11.24] | (RefSeq) NLK; nemo like kinase	PREDICTED: serine/threonine-protein kinase NLK isoform X1 [Gallus gallus]
ENSGALG00000007714	NMUR1	CG	down	--	--	Molecular Function: neuromedin U receptor activity (GO:0001607);; Cellular Component: intracellular (GO:0005622);; Biological Process: calcium ion transport (GO:0006816);; Biological Process: chloride transport (GO:0006821);; Biological Process: smooth muscle contraction (GO:0006939);; Biological Process: phospholipase C-activating G-protein coupled receptor signaling pathway (GO:0007200);; Biolo…	K05052|0|gga:429150|K05052 neuromedin U receptor 1 | (RefSeq) NMUR1; neuromedin U receptor 1	neuromedin-U receptor 1 [Gallus gallus]
ENSGALG00000036807	NOD1	CG	down	[K]	Transcription	Biological Process: positive regulation of dendritic cell antigen processing and presentation (GO:0002606);; Molecular Function: ATP binding (GO:0005524);; Cellular Component: cytoplasm (GO:0005737);; Biological Process: activation of cysteine-type endopeptidase activity involved in apoptotic process (GO:0006919);; Biological Process: detection of bacterium (GO:0016045);; Cellular Component: baso…	K08727|0|gga:420677|K08727 nucleotide-binding oligomerization domain-containing protein 1 | (RefSeq) NOD1; nucleotide binding oligomerization domain containing 1	PREDICTED: nucleotide-binding oligomerization domain-containing protein 1 [Gallus gallus]
ENSGALG00000003114	NOG	CG	up	--	--	Biological Process: negative regulation of transcription from RNA polymerase II promoter (GO:0000122);; Biological Process: endoderm formation (GO:0001706);; Biological Process: mesoderm formation (GO:0001707);; Biological Process: epithelial to mesenchymal transition (GO:0001837);; Biological Process: neural plate morphogenesis (GO:0001839);; Biological Process: neural tube closure (GO:0001843);…	K04658|3.8013e-126|cjo:107322295|K04658 noggin | (RefSeq) NOG; noggin	PREDICTED: noggin [Coturnix japonica]
ENSGALG00000015198	NOL4	CG	up	--	--	Cellular Component: nucleolus (GO:0005730);;	--	PREDICTED: nucleolar protein 4 isoform X1 [Gallus gallus]
ENSGALG00000036871	NOS1AP	CG	up	--	--	--	K16513|0|amj:102564234|K16513 carboxyl-terminal PDZ ligand of neuronal nitric oxide synthase protein | (RefSeq) NOS1AP; nitric oxide synthase 1 adaptor protein	carboxyl-terminal PDZ ligand of neuronal nitric oxide synthase protein isoform X3 [Numida meleagris]
ENSGALG00000002375	notch1	CG	down	[T]	Signal transduction mechanisms	--	K02599|0|gga:395655|K02599 Notch 1 | (RefSeq) NOTCH1; notch 1	neurogenic locus notch homolog protein 1 [Gallus gallus]
ENSGALG00000002922	NOTCH2	CG	down	[T]	Signal transduction mechanisms	Biological Process: pulmonary valve morphogenesis (GO:0003184);; Molecular Function: receptor activity (GO:0004872);; Molecular Function: calcium ion binding (GO:0005509);; Cellular Component: nucleoplasm (GO:0005654);; Cellular Component: integral component of plasma membrane (GO:0005887);; Biological Process: regulation of transcription, DNA-templated (GO:0006355);; Biological Process: cell cyc…	K20994|0|gga:374031|K20994 Notch 2 | (RefSeq) NOTCH2; notch 2	neurogenic locus notch homolog protein 2 precursor [Gallus gallus]
ENSGALG00000037402	NOV	CG	down	--	--	--	K06827|0|gga:374135|K06827 connective tissue growth factor | (RefSeq) CTGF, CCN2; connective tissue growth factor	connective tissue growth factor [Lonchura striata domestica]
ENSGALG00000010237	NPC2	CG	down	--	--	Cellular Component: lysosome (GO:0005764);; Biological Process: microtubule depolymerization (GO:0007019);; Biological Process: response to virus (GO:0009615);; Molecular Function: cholesterol binding (GO:0015485);; Molecular Function: tubulin binding (GO:0015631);; Molecular Function: enzyme binding (GO:0019899);; Molecular Function: protein domain specific binding (GO:0019904);; Biological Proc…	K13443|7.67905e-85|cjo:107315128|K13443 Niemann-Pick C2 protein | (RefSeq) NPC2; NPC intracellular cholesterol transporter 2	PREDICTED: epididymal secretory protein E1 [Coturnix japonica]
ENSGALG00000004583	NPLOC4	CG	up	--	--	Cellular Component: nucleus (GO:0005634);; Biological Process: ubiquitin-dependent protein catabolic process (GO:0006511);; Molecular Function: zinc ion binding (GO:0008270);; Biological Process: retrograde protein transport, ER to cytosol (GO:0030970);; Molecular Function: ubiquitin protein ligase binding (GO:0031625);; Cellular Component: UFD1-NPL4 complex (GO:0036501);; Molecular Function: ubi…	K14015|0|cjo:107322182|K14015 nuclear protein localization protein 4 homolog | (RefSeq) NPLOC4; NPL4 homolog, ubiquitin recognition factor	PREDICTED: nuclear protein localization protein 4 homolog isoform X1 [Gallus gallus]
ENSGALG00000052512	NPS	CG	down	--	--	Cellular Component: extracellular region (GO:0005576);; Biological Process: neuropeptide signaling pathway (GO:0007218);; Biological Process: visual learning (GO:0008542);; Cellular Component: integral component of membrane (GO:0016021);; Biological Process: positive regulation of synaptic transmission, GABAergic (GO:0032230);; Biological Process: positive regulation of action potential (GO:00457…	--	PREDICTED: neuropeptide S isoform X2 [Meleagris gallopavo]
ENSGALG00000009499	NPY5R	CG	down	--	--	Molecular Function: peptide YY receptor activity (GO:0001601);; Molecular Function: pancreatic polypeptide receptor activity (GO:0001602);; Biological Process: outflow tract morphogenesis (GO:0003151);; Biological Process: cardiac left ventricle morphogenesis (GO:0003214);; Cellular Component: integral component of plasma membrane (GO:0005887);; Biological Process: cell surface receptor signaling…	K04207|0|gga:422419|K04207 neuropeptide Y receptor type 5 | (RefSeq) NPY5R, Y5; neuropeptide Y receptor Y5	PREDICTED: neuropeptide Y receptor type 5 isoform X1 [Gallus gallus]
ENSGALG00000027907	NR2F1	CG	down	--	--	Biological Process: negative regulation of transcription from RNA polymerase II promoter (GO:0000122);; Biological Process: endothelial cell proliferation (GO:0001935);; Biological Process: vasculature development (GO:0001944);; Molecular Function: steroid hormone receptor activity (GO:0003707);; Molecular Function: RNA polymerase II transcription factor activity, ligand-activated sequence-specif…	K08547|0|gga:100859519|K08547 COUP transcription factor 1 | (RefSeq) NR2F1, COUP-TFI, NR2F1A, TCFCOUP1; nuclear receptor subfamily 2 group F member 1	PREDICTED: COUP transcription factor 1 isoform X1 [Gallus gallus]
ENSGALG00000007000	NR2F2	CG	up	--	--	--	K08548|0|ccw:104683918|K08548 COUP transcription factor 2 | (RefSeq) NR2F2; nuclear receptor subfamily 2 group F member 2	COUP transcription factor 2 isoform X3 [Anas platyrhynchos]
ENSGALG00000032992	NR3C1	CG	down	--	--	Molecular Function: RNA polymerase II core promoter proximal region sequence-specific DNA binding (GO:0000978);; Molecular Function: transcriptional activator activity, RNA polymerase II core promoter proximal region sequence-specific binding (GO:0001077);; Cellular Component: nucleoplasm (GO:0005654);; Cellular Component: cytoplasm (GO:0005737);; Molecular Function: zinc ion binding (GO:0008270)…	K05771|0|gga:416343|K05771 glucocorticoid receptor | (RefSeq) NR3C1, GR; nuclear receptor subfamily 3 group C member 1	PREDICTED: glucocorticoid receptor isoform X1 [Gallus gallus]
ENSGALG00000012538	NR4A2	CG	up	--	--	--	K08558|0|cjo:107317024|K08558 nuclear receptor subfamily 4 group A member 2 | (RefSeq) NR4A2; nuclear receptor subfamily 4 group A member 2	PREDICTED: nuclear receptor subfamily 4 group A member 2 isoform X2 [Gallus gallus]
ENSGALG00000001073	NR6A1	CG	up	--	--	Biological Process: negative regulation of transcription from RNA polymerase II promoter (GO:0000122);; Molecular Function: RNA polymerase II core promoter proximal region sequence-specific DNA binding (GO:0000978);; Molecular Function: transcriptional activator activity, RNA polymerase II core promoter proximal region sequence-specific binding (GO:0001077);; Molecular Function: steroid hormone r…	K08561|0|cjo:107321956|K08561 germ cell nuclear factor | (RefSeq) NR6A1; nuclear receptor subfamily 6 group A member 1	PREDICTED: nuclear receptor subfamily 6 group A member 1 isoform X3 [Coturnix japonica]
ENSGALG00000027231	NRARP	CG	down	[T]	Signal transduction mechanisms	Biological Process: negative regulation of transcription from RNA polymerase II promoter (GO:0000122);; Biological Process: branching involved in blood vessel morphogenesis (GO:0001569);; Biological Process: positive regulation of endothelial cell proliferation (GO:0001938);; Biological Process: blood vessel endothelial cell proliferation involved in sprouting angiogenesis (GO:0002043);; Biologic…	--	PREDICTED: notch-regulated ankyrin repeat-containing protein [Gallus gallus]
ENSGALG00000029760	NRBP2	CG	down	[T]	Signal transduction mechanisms	Molecular Function: protein kinase activity (GO:0004672);; Molecular Function: ATP binding (GO:0005524);; Biological Process: protein phosphorylation (GO:0006468);; Biological Process: negative regulation of macroautophagy (GO:0016242);;	K08875|0|cjo:107310655|K08875 nuclear receptor-binding protein | (RefSeq) NRBP2; nuclear receptor binding protein 2	PREDICTED: nuclear receptor-binding protein 2 isoform X1 [Coturnix japonica]
ENSGALG00000018942	NRGN	CG	down	--	--	Molecular Function: calmodulin binding (GO:0005516);;	--	putative neurogranin [Taeniopygia guttata]
ENSGALG00000015681	NRIP1	CG	down	--	--	Cellular Component: histone deacetylase complex (GO:0000118);; Biological Process: negative regulation of transcription from RNA polymerase II promoter (GO:0000122);; Cellular Component: nuclear chromatin (GO:0000790);; Molecular Function: core promoter sequence-specific DNA binding (GO:0001046);; Biological Process: ovarian follicle rupture (GO:0001543);; Molecular Function: transcription coacti…	K17965|0|gga:101749375|K17965 nuclear receptor-interacting protein 1 | (RefSeq) uncharacterized LOC101749375	PREDICTED: nuclear receptor-interacting protein 1 [Gallus gallus]
ENSGALG00000008621	NRP2	CG	up	--	--	Biological Process: angiogenesis (GO:0001525);; Molecular Function: vascular endothelial growth factor-activated receptor activity (GO:0005021);; Biological Process: heart development (GO:0007507);; Cellular Component: integral component of membrane (GO:0016021);; Molecular Function: semaphorin receptor activity (GO:0017154);; Biological Process: facial nerve structural organization (GO:0021612);…	K06819|0|gga:374157|K06819 neuropilin 2 | (RefSeq) NRP2, neuropilin-2; neuropilin 2	PREDICTED: neuropilin-2 isoform X4 [Gallus gallus]
ENSGALG00000008179	NT5C2	CG	up	[D]	Cell cycle control, cell division, chromosome partitioning	--	K01081|0|aam:106494681|K01081 5'-nucleotidase [EC:3.1.3.5] | (RefSeq) NT5C2; 5'-nucleotidase, cytosolic II	PREDICTED: cytosolic purine 5&apos;-nucleotidase isoform X1 [Gallus gallus]
ENSGALG00000029746	NT5DC3	CG	down	[D]	Cell cycle control, cell division, chromosome partitioning	Cellular Component: mitochondrion (GO:0005739);; Cellular Component: cytosol (GO:0005829);; Cellular Component: receptor complex (GO:0043235);; Molecular Function: metal ion binding (GO:0046872);;	--	PREDICTED: 5&apos;-nucleotidase domain-containing protein 3 [Gallus gallus]
ENSGALG00000001437	NTM	CG	down	--	--	--	K06774|0|mgp:100547960|K06774 neurotrimin | (RefSeq) NTM; protein CEPU-1	CEPU-1 [Gallus gallus]
ENSGALG00000023626	NTN1	CG	down	--	--	Biological Process: neuron migration (GO:0001764);; Molecular Function: protein binding (GO:0005515);; Cellular Component: basement membrane (GO:0005604);; Cellular Component: cytoplasm (GO:0005737);; Biological Process: substrate-dependent cell migration, cell extension (GO:0006930);; Biological Process: positive regulation of cell proliferation (GO:0008284);; Biological Process: single organism…	K06843|0|gga:396389|K06843 netrin 1 | (RefSeq) NTN1, netrin-1; netrin 1	netrin-1 precursor [Gallus gallus]
ENSGALG00000029072	NTN3	CG	down	--	--	Molecular Function: receptor binding (GO:0005102);; Cellular Component: proteinaceous extracellular matrix (GO:0005578);; Cellular Component: Golgi apparatus (GO:0005794);; Biological Process: regulation of transcription, DNA-templated (GO:0006355);; Biological Process: myoblast fusion (GO:0007520);;	K06843|0|gga:396387|K06843 netrin 1 | (RefSeq) NTN3, NTN1, netrin-3; netrin 1	netrin-3 precursor [Gallus gallus]
ENSGALG00000053073	NTPCR	CG	up	[F]	Nucleotide transport and metabolism	Molecular Function: ATP binding (GO:0005524);; Cellular Component: membrane (GO:0016020);; Biological Process: dephosphorylation (GO:0016311);; Molecular Function: RNA binding (GO:0044822);; Cellular Component: extracellular exosome (GO:0070062);; Molecular Function: nucleotide phosphatase activity, acting on free nucleotides (GO:0098519);;	K06928|9.45231e-107|gga:428588|K06928 nucleoside-triphosphatase [EC:3.6.1.15] | (RefSeq) NTPCR, C1orf57; nucleoside-triphosphatase, cancer-related	nucleoside-triphosphatase [Gallus gallus]
ENSGALG00000040241	NTRK3	CG	up	[M]	Cell wall/membrane/envelope biogenesis	Biological Process: activation of MAPK activity (GO:0000187);; Biological Process: negative regulation of protein phosphorylation (GO:0001933);; Molecular Function: p53 binding (GO:0002039);; Molecular Function: transmembrane receptor protein tyrosine kinase activity (GO:0004714);; Molecular Function: neurotrophin receptor activity (GO:0005030);; Molecular Function: ATP binding (GO:0005524);; Cel…	K05101|0|gga:396081|K05101 neurotrophic tyrosine kinase, receptor type 3 [EC:2.7.10.1] | (RefSeq) NTRK3, TRKC; neurotrophic receptor tyrosine kinase 3	NT-3 growth factor receptor precursor [Gallus gallus]
ENSGALG00000012662	NUAK1	CG	down	[T]	Signal transduction mechanisms	--	K08800|0|fch:102053261|K08800 NUAK family, SNF1-like kinase [EC:2.7.11.1] | (RefSeq) NUAK1; NUAK family kinase 1	PREDICTED: NUAK family SNF1-like kinase 1 isoform X1 [Gallus gallus]
ENSGALG00000036616	NUAK2	CG	down	[D]	Cell cycle control, cell division, chromosome partitioning	Molecular Function: magnesium ion binding (GO:0000287);; Molecular Function: protein serine/threonine kinase activity (GO:0004674);; Molecular Function: ATP binding (GO:0005524);; Biological Process: protein phosphorylation (GO:0006468);; Biological Process: actin cytoskeleton organization (GO:0030036);; Biological Process: cellular response to glucose starvation (GO:0042149);; Biological Process…	K08800|0|gga:419828|K08800 NUAK family, SNF1-like kinase [EC:2.7.11.1] | (RefSeq) NUAK2, 1200013B22RIK; NUAK family kinase 2	PREDICTED: NUAK family SNF1-like kinase 2 [Gallus gallus]
ENSGALG00000009983	NUBPL	CG	down	[O]	Posttranslational modification, protein turnover, chaperones	--	K03593|0|gga:423312|K03593 ATP-binding protein involved in chromosome partitioning | (RefSeq) NUBPL; nucleotide binding protein like	PREDICTED: iron-sulfur protein NUBPL [Gallus gallus]
ENSGALG00000038299	NUDCD3	CG	down	--	--	--	--	PREDICTED: nudC domain-containing protein 3 [Gallus gallus]
ENSGALG00000009300	NUMB	CG	up	--	--	Cellular Component: nucleus (GO:0005634);; Cellular Component: early endosome (GO:0005769);; Cellular Component: focal adhesion (GO:0005925);; Biological Process: axonogenesis (GO:0007409);; Molecular Function: beta-catenin binding (GO:0008013);; Cellular Component: basolateral plasma membrane (GO:0016323);; Cellular Component: extrinsic component of plasma membrane (GO:0019897);; Biological Proc…	K06057|0|gga:395639|K06057 numb | (RefSeq) NUMB; NUMB, endocytic adaptor protein	protein numb homolog [Gallus gallus]
ENSGALG00000014899	NUS1	CG	down	--	--	Molecular Function: prenyltransferase activity (GO:0004659);; Cellular Component: endoplasmic reticulum membrane (GO:0005789);; Biological Process: dolichol biosynthetic process (GO:0019408);; Biological Process: regulation of intracellular cholesterol transport (GO:0032383);; Biological Process: protein mannosylation (GO:0035268);; Biological Process: cholesterol homeostasis (GO:0042632);;	K19177|8.77203e-134|mgp:100550429|K19177 dehydrodolichyl diphosphate syntase complex subunit NUS1 [EC:2.5.1.87] | (RefSeq) NUS1; NUS1 dehydrodolichyl diphosphate synthase subunit	PREDICTED: dehydrodolichyl diphosphate synthase complex subunit NUS1, partial [Meleagris gallopavo]
ENSGALG00000029083	NXPH2	CG	down	--	--	--	K16657|2.14834e-174|gga:101750235|K16657 neurexophilin-2 | (RefSeq) NXPH2, null; neurexophilin 2	PREDICTED: neurexophilin-2 [Gallus gallus]
ENSGALG00000038645	NXPH3	CG	down	--	--	Molecular Function: receptor binding (GO:0005102);;	K16658|8.32378e-161|gga:429523|K16658 neurexophilin-3 | (RefSeq) NXPH3; neurexophilin 3	PREDICTED: neurexophilin-3 [Gallus gallus]
ENSGALG00000054216	NXPH4	CG	down	--	--	--	--	PREDICTED: neurexophilin-4-like [Gallus gallus]
ENSGALG00000016228	NYX	CG	up	[K]	Transcription	Molecular Function: protein kinase inhibitor activity (GO:0004860);; Cellular Component: cytoplasm (GO:0005737);; Biological Process: negative regulation of protein kinase activity (GO:0006469);; Biological Process: visual perception (GO:0007601);; Biological Process: cytokine-mediated signaling pathway (GO:0019221);; Biological Process: negative regulation of JAK-STAT cascade (GO:0046426);;	K08129|0|gga:418566|K08129 nyctalopin | (RefSeq) NYX; nyctalopin	hypothetical protein CIB84_001223 [Bambusicola thoracicus]
ENSGALG00000036288	OAZ2	CG	down	--	--	Cellular Component: cytosol (GO:0005829);; Biological Process: polyamine metabolic process (GO:0006595);; Molecular Function: ornithine decarboxylase inhibitor activity (GO:0008073);; Biological Process: negative regulation of catalytic activity (GO:0043086);; Biological Process: positive regulation of protein catabolic process (GO:0045732);; Biological Process: positive regulation of intracellul…	K16613|1.06518e-105|gga:427481|K16613 ornithine decarboxylase antizyme 2 | (RefSeq) OAZ2; ornithine decarboxylase antizyme 2	ornithine decarboxylase antizyme 2 [Gallus gallus]
ENSGALG00000002515	OLFM1	CG	up	--	--	Biological Process: atrioventricular valve formation (GO:0003190);; Cellular Component: extracellular space (GO:0005615);; Cellular Component: endoplasmic reticulum (GO:0005783);; Biological Process: positive regulation of gene expression (GO:0010628);; Biological Process: negative regulation of gene expression (GO:0010629);; Biological Process: positive regulation of epithelial to mesenchymal tr…	--	PREDICTED: noelin isoform X3 [Alligator sinensis]
ENSGALG00000016943	OLFM4	CG	up	--	--	Cellular Component: extracellular space (GO:0005615);; Cellular Component: plasma membrane (GO:0005886);; Cellular Component: specific granule (GO:0042581);; Molecular Function: protein homodimerization activity (GO:0042803);; Molecular Function: cadherin binding (GO:0045296);; Cellular Component: perinuclear region of cytoplasm (GO:0048471);; Biological Process: protein homooligomerization (GO:0…	--	olfactomedin-4 precursor [Gallus gallus]
ENSGALG00000001048	OLFML2A	CG	up	--	--	Cellular Component: proteinaceous extracellular matrix (GO:0005578);; Biological Process: extracellular matrix organization (GO:0030198);; Molecular Function: protein homodimerization activity (GO:0042803);; Molecular Function: extracellular matrix binding (GO:0050840);;	--	PREDICTED: olfactomedin-like protein 2A isoform X1 [Gallus gallus]
ENSGALG00000001442	OPCML	CG	up	--	--	Cellular Component: plasma membrane (GO:0005886);; Biological Process: cell adhesion (GO:0007155);; Cellular Component: anchored component of membrane (GO:0031225);; Cellular Component: extracellular exosome (GO:0070062);;	K06773|0|gga:395422|K06773 opioid binding protein/cell adhesion molecule-like | (RefSeq) OPCML, OBCAM; opioid binding protein/cell adhesion molecule like	PREDICTED: opioid-binding protein/cell adhesion molecule isoform X1 [Meleagris gallopavo]
ENSGALG00000016725	OPN5	CG	up	--	--	Cellular Component: photoreceptor outer segment (GO:0001750);; Molecular Function: 11-cis retinal binding (GO:0005502);; Molecular Function: all-trans retinal binding (GO:0005503);; Cellular Component: cytoplasm (GO:0005737);; Cellular Component: integral component of plasma membrane (GO:0005887);; Biological Process: G-protein coupled receptor signaling pathway (GO:0007186);; Biological Process:…	K08385|0|gga:428670|K08385 G0-opsin | (RefSeq) OPN5, GPR136, GRP136, Opn5m, PGR12, TMEM13, cOpn5m, neuropsin, opsin-5; opsin 5	PREDICTED: opsin-5 isoform X1 [Gallus gallus]
ENSGALG00000027965	OPRL1	CG	down	--	--	Molecular Function: nociceptin receptor activity (GO:0001626);; Cellular Component: cytosol (GO:0005829);; Cellular Component: integral component of plasma membrane (GO:0005887);; Biological Process: adenylate cyclase-inhibiting G-protein coupled receptor signaling pathway (GO:0007193);; Biological Process: positive regulation of cytosolic calcium ion concentration (GO:0007204);; Biological Proce…	K04216|0|pss:102445841|K04216 nociceptin receptor | (RefSeq) OPRL1; opioid related nociceptin receptor 1	PREDICTED: nociceptin receptor [Melopsittacus undulatus]
ENSGALG00000005099	ORM1	CG	up	--	--	--	K17308|1.36533e-135|gga:395220|K17308 alpha-1-acid glycoprotein 1 | (RefSeq) ORM1, OGCHI; orosomucoid 1 (ovoglycoprotein)	orosomucoid 1 (ovoglycoprotein) precursor [Gallus gallus]
ENSGALG00000007758	OSBP2	CG	down	--	--	Biological Process: lipid transport (GO:0006869);; Biological Process: spermatid development (GO:0007286);; Molecular Function: cholesterol binding (GO:0015485);; Cellular Component: apical dendrite (GO:0097440);;	K20462|0|cjo:107321457|K20462 oxysterol-binding protein 2 | (RefSeq) OSBP2; oxysterol binding protein 2	PREDICTED: oxysterol-binding protein 2 isoform X1 [Gallus gallus]
ENSGALG00000016473	OSR1	CG	down	--	--	--	K09215|3.9036e-179|mgp:100541444|K09215 odd-skipped | (RefSeq) OSR1; odd-skipped related transciption factor 1	protein odd-skipped-related 1 [Gallus gallus]
ENSGALG00000008702	OVOL2	CG	up	--	--	Molecular Function: transcriptional activator activity, RNA polymerase II transcription regulatory region sequence-specific binding (GO:0001228);; Biological Process: angiogenesis (GO:0001525);; Biological Process: neural crest cell migration (GO:0001755);; Biological Process: neural fold formation (GO:0001842);; Biological Process: heart looping (GO:0001947);; Molecular Function: chromatin bindi…	K09216|0|gga:416720|K09216 ovo | (RefSeq) OVOL2, OVOL3; ovo like zinc finger 2	PREDICTED: transcription factor Ovo-like 2 [Gallus gallus]
ENSGALG00000011930	OVSTL	CG	up	[R]	General function prediction only	--	--	PREDICTED: ovostatin [Gallus gallus]
ENSGALG00000005979	OXSR1	CG	down	[T]	Signal transduction mechanisms	Molecular Function: magnesium ion binding (GO:0000287);; Molecular Function: signal transducer, downstream of receptor, with serine/threonine kinase activity (GO:0004702);; Molecular Function: ATP binding (GO:0005524);; Cellular Component: cytoplasm (GO:0005737);; Biological Process: response to oxidative stress (GO:0006979);; Biological Process: peptidyl-threonine phosphorylation (GO:0018107);; …	K08835|0|gga:420421|K08835 serine/threonine-protein kinase OSR1/STK39 [EC:2.7.11.1] | (RefSeq) OXSR1, OSR1; oxidative stress responsive 1	PREDICTED: serine/threonine-protein kinase OSR1 [Gallus gallus]
ENSGALG00000010357	p2ry1	CG	down	--	--	Cellular Component: plasma membrane (GO:0005886);; Biological Process: phospholipase C-activating G-protein coupled receptor signaling pathway (GO:0007200);; Cellular Component: cell surface (GO:0009986);; Cellular Component: integral component of membrane (GO:0016021);; Biological Process: platelet activation (GO:0030168);; Biological Process: G-protein coupled purinergic nucleotide receptor sig…	K04270|0|gga:396275|K04270 purinergic receptor P2Y, G protein-coupled, 1 | (RefSeq) P2RY1; purinergic receptor P2Y1	hypothetical protein ASZ78_000383 [Callipepla squamata]
ENSGALG00000017327	P2RY6	CG	up	--	--	Cellular Component: plasma membrane (GO:0005886);; Biological Process: phospholipase C-activating G-protein coupled receptor signaling pathway (GO:0007200);; Cellular Component: integral component of membrane (GO:0016021);; Biological Process: transepithelial chloride transport (GO:0030321);; Biological Process: G-protein coupled purinergic nucleotide receptor signaling pathway (GO:0035589);; Mol…	K04272|0|gga:396114|K04272 purinergic receptor P2Y, G protein-coupled, 6 | (RefSeq) P2RY6, P2RY3, P2Y3; pyrimidinergic receptor P2Y6	P2Y purinoceptor 3 [Gallus gallus]
ENSGALG00000002802	PACSIN1	CG	down	--	--	Molecular Function: phospholipid binding (GO:0005543);; Cellular Component: endosome (GO:0005768);; Cellular Component: cytosol (GO:0005829);; Biological Process: actin filament organization (GO:0007015);; Molecular Function: cytoskeletal protein binding (GO:0008092);; Cellular Component: COPI-coated vesicle (GO:0030137);; Cellular Component: ruffle membrane (GO:0032587);; Cellular Component: mye…	K20123|0|mgp:100550570|K20123 protein kinase C and casein kinase substrate in neurons protein | (RefSeq) PACSIN1; protein kinase C and casein kinase substrate in neurons 1	PREDICTED: protein kinase C and casein kinase substrate in neurons protein 1 [Gallus gallus]
ENSGALG00000021658	PAFAH2	CG	down	[R]	General function prediction only	Molecular Function: 1-alkyl-2-acetylglycerophosphocholine esterase activity (GO:0003847);; Biological Process: lipid catabolic process (GO:0016042);;	K01062|0|cjo:107323947|K01062 platelet-activating factor acetylhydrolase [EC:3.1.1.47] | (RefSeq) PAFAH2; platelet activating factor acetylhydrolase 2	PREDICTED: platelet-activating factor acetylhydrolase 2, cytoplasmic isoform X2 [Gallus gallus]
ENSGALG00000034188	PAG1	CG	down	--	--	Molecular Function: transmembrane receptor protein tyrosine kinase adaptor activity (GO:0005068);; Cellular Component: intracellular (GO:0005622);; Cellular Component: integral component of plasma membrane (GO:0005887);; Biological Process: transmembrane receptor protein tyrosine kinase signaling pathway (GO:0007169);; Biological Process: intracellular signal transduction (GO:0035556);; Molecular…	--	PREDICTED: phosphoprotein associated with glycosphingolipid-enriched microdomains 1 isoform X1 [Gallus gallus]
ENSGALG00000008058	PAK3	CG	down	[T]	Signal transduction mechanisms	--	K05733|0|mgp:100539360|K05733 p21-activated kinase 3 [EC:2.7.11.1] | (RefSeq) PAK3; p21 (RAC1) activated kinase 3	PREDICTED: serine/threonine-protein kinase PAK 3 [Meleagris gallopavo]
ENSGALG00000007079	PAPPA	CG	down	[T]	Signal transduction mechanisms	--	K07762|0|gga:417245|K07762 pappalysin-1 [EC:3.4.24.79] | (RefSeq) PAPPA; pappalysin 1	PREDICTED: pappalysin-1 [Gallus gallus]
ENSGALG00000040432	PAPPA2	CG	down	[S]	Function unknown	Biological Process: proteolysis (GO:0006508);; Molecular Function: metallopeptidase activity (GO:0008237);; Molecular Function: zinc ion binding (GO:0008270);; Biological Process: bone morphogenesis (GO:0060349);; Cellular Component: extracellular exosome (GO:0070062);;	K08647|0|gga:429071|K08647 pappalysin-2 [EC:3.4.24.-] | (RefSeq) PAPPA2; pappalysin 2	PREDICTED: pappalysin-2 [Gallus gallus]
ENSGALG00000042645	PARD3B	CG	up	--	--	--	--	PREDICTED: partitioning defective 3 homolog B [Gallus gallus]
ENSGALG00000007365	PARP16	CG	down	--	--	Molecular Function: NAD+ ADP-ribosyltransferase activity (GO:0003950);; Cellular Component: nuclear envelope (GO:0005635);; Biological Process: activation of signaling protein activity involved in unfolded protein response (GO:0006987);; Cellular Component: integral component of membrane (GO:0016021);; Molecular Function: kinase binding (GO:0019900);; Molecular Function: protein serine/threonine …	K00774|0|gga:415534|K00774 poly [ADP-ribose] polymerase 16 [EC:2.4.2.30] | (RefSeq) PARP16; poly(ADP-ribose) polymerase family member 16	PREDICTED: mono [ADP-ribose] polymerase PARP16 isoform X2 [Gallus gallus]
ENSGALG00000001981	PARP6	CG	down	--	--	Molecular Function: NAD+ ADP-ribosyltransferase activity (GO:0003950);;	K15258|0|gga:769472|K15258 poly [ADP-ribose] polymerase 6/8 [EC:2.4.2.30] | (RefSeq) PARP6; poly(ADP-ribose) polymerase family member 6	PREDICTED: poly [ADP-ribose] polymerase 6 isoform X3 [Gallus gallus]
ENSGALG00000014880	PARP8	CG	up	--	--	Molecular Function: NAD+ ADP-ribosyltransferase activity (GO:0003950);; Cellular Component: intracellular (GO:0005622);;	K15258|0|gga:427198|K15258 poly [ADP-ribose] polymerase 6/8 [EC:2.4.2.30] | (RefSeq) PARP8; poly(ADP-ribose) polymerase family member 8	PREDICTED: poly [ADP-ribose] polymerase 8 [Gallus gallus]
ENSGALG00000042641	PATL1	CG	down	--	--	Biological Process: deadenylation-dependent decapping of nuclear-transcribed mRNA (GO:0000290);; Cellular Component: P-body (GO:0000932);; Molecular Function: poly(U) RNA binding (GO:0008266);; Cellular Component: CCR4-NOT complex (GO:0030014);; Biological Process: cytoplasmic mRNA processing body assembly (GO:0033962);; Molecular Function: poly(G) binding (GO:0034046);; Cellular Component: intra…	K12617|0|gga:426566|K12617 DNA topoisomerase 2-associated protein PAT1 | (RefSeq) PATL1, Pat1b, hPat1b; PAT1 homolog 1, processing body mRNA decay factor	PREDICTED: protein PAT1 homolog 1 isoform X1 [Gallus gallus]
ENSGALG00000039040	PAX1	CG	down	--	--	Biological Process: somitogenesis (GO:0001756);; Molecular Function: DNA binding (GO:0003677);; Cellular Component: nucleus (GO:0005634);; Biological Process: cell proliferation (GO:0008283);; Biological Process: CD4-positive, alpha-beta T cell differentiation (GO:0043367);; Biological Process: CD8-positive, alpha-beta T cell differentiation (GO:0043374);; Biological Process: positive regulation …	K09382|0|gga:100859138|K09382 paired box protein 1/9 | (RefSeq) PAX1, GPX-1, Pax-1; paired box 1	PREDICTED: paired box protein Pax-1, partial [Gallus gallus]
ENSGALG00000005689	PAX2	CG	down	--	--	Molecular Function: core promoter proximal region sequence-specific DNA binding (GO:0000987);; Biological Process: branching involved in ureteric bud morphogenesis (GO:0001658);; Cellular Component: nucleolus (GO:0005730);; Cellular Component: Golgi apparatus (GO:0005794);; Molecular Function: transcription factor binding (GO:0008134);; Cellular Component: centriolar satellite (GO:0034451);; Biol…	K15608|0|gga:395574|K15608 paired box protein 2 | (RefSeq) PAX2, PAX-2; paired box 2	paired box protein Pax-2 [Gallus gallus]
ENSGALG00000003429	PBX1	CG	down	--	--	Molecular Function: RNA polymerase II core promoter proximal region sequence-specific DNA binding (GO:0000978);; Molecular Function: transcriptional activator activity, RNA polymerase II core promoter proximal region sequence-specific binding (GO:0001077);; Biological Process: branching involved in ureteric bud morphogenesis (GO:0001658);; Biological Process: vasculature development (GO:0001944);…	K09355|0|gga:395505|K09355 pre-B-cell leukemia transcription factor 1 | (RefSeq) PBX1, PBX1A; PBX homeobox 1	PREDICTED: pre-B-cell leukemia transcription factor 1 isoform X1 [Thamnophis sirtalis]
ENSGALG00000016872	PCCA	CG	down	[I]	Lipid transport and metabolism	Molecular Function: biotin carboxylase activity (GO:0004075);; Molecular Function: propionyl-CoA carboxylase activity (GO:0004658);; Molecular Function: ATP binding (GO:0005524);; Cellular Component: mitochondrion (GO:0005739);; Molecular Function: enzyme binding (GO:0019899);; Molecular Function: metal ion binding (GO:0046872);;	K01965|0|cjo:107307977|K01965 propionyl-CoA carboxylase alpha chain [EC:6.4.1.3] | (RefSeq) PCCA; propionyl-CoA carboxylase alpha subunit	PREDICTED: propionyl-CoA carboxylase alpha chain, mitochondrial isoform X1 [Gallus gallus]
ENSGALG00000006851	PCDH11X	CG	down	[U]	Intracellular trafficking, secretion, and vesicular transport	--	K16498|0|gga:422264|K16498 protocadherin delta 1 | (RefSeq) PCDH11X, cadherin; protocadherin 11 X-linked	PREDICTED: protocadherin-11 X-linked isoform X1 [Meleagris gallopavo]
ENSGALG00000002744	PCDH15	CG	up	[U]	Intracellular trafficking, secretion, and vesicular transport	Cellular Component: photoreceptor outer segment (GO:0001750);; Biological Process: startle response (GO:0001964);; Biological Process: morphogenesis of an epithelium (GO:0002009);; Molecular Function: calcium ion binding (GO:0005509);; Cellular Component: cytoplasm (GO:0005737);; Cellular Component: plasma membrane (GO:0005886);; Biological Process: homophilic cell adhesion via plasma membrane ad…	K16500|0|gga:423644|K16500 protocadherin-15 | (RefSeq) PCDH15, protocadherin-15; protocadherin related 15	protocadherin-15 precursor [Gallus gallus]
ENSGALG00000016941	PCDH17	CG	up	[S]	Function unknown	Molecular Function: calcium ion binding (GO:0005509);; Cellular Component: plasma membrane (GO:0005886);; Biological Process: homophilic cell adhesion via plasma membrane adhesion molecules (GO:0007156);; Cellular Component: integral component of membrane (GO:0016021);; Biological Process: adult behavior (GO:0030534);; Biological Process: negative regulation of synaptic transmission (GO:0050805);…	K16499|0|gga:418825|K16499 protocadherin delta 2 | (RefSeq) PCDH17; protocadherin 17	PREDICTED: protocadherin-17 isoform X1 [Gallus gallus]
ENSGALG00000006822	PCDH19	CG	up	[U]	Intracellular trafficking, secretion, and vesicular transport	--	K16499|0|gga:422263|K16499 protocadherin delta 2 | (RefSeq) PCDH19, protocadherin-19; protocadherin 19	protocadherin-19 precursor [Gallus gallus]
ENSGALG00000028565	PCDHGC3	CG	down	[R]	General function prediction only	--	K16495|0|mgp:100544252|K16495 protocadherin gamma subfamily A | (RefSeq) PCDHGC3; protocadherin gamma subfamily C, 3	PREDICTED: protocadherin gamma-C3 isoform X1 [Meleagris gallopavo]
ENSGALG00000011922	PCNX4	CG	up	--	--	--	--	PREDICTED: pecanex-like protein 4 [Gallus gallus]
ENSGALG00000008265	PDCD11	CG	up	[K]	Transcription	Cellular Component: nucleolus (GO:0005730);; Cellular Component: cytosol (GO:0005829);; Biological Process: mRNA processing (GO:0006397);; Molecular Function: transcription factor binding (GO:0008134);; Cellular Component: small-subunit processome (GO:0032040);; Molecular Function: RNA binding (GO:0044822);;	K14792|0|gga:423874|K14792 rRNA biogenesis protein RRP5 | (RefSeq) PDCD11; programmed cell death 11	PREDICTED: protein RRP5 homolog isoform X1 [Gallus gallus]
ENSGALG00000008885	PDE1A	CG	up	--	--	Molecular Function: 3',5'-cyclic-nucleotide phosphodiesterase activity (GO:0004114);; Biological Process: signal transduction (GO:0007165);; Molecular Function: metal ion binding (GO:0046872);;	K13755|0|gga:424116|K13755 calcium/calmodulin-dependent 3',5'-cyclic nucleotide phosphodiesterase [EC:3.1.4.17] | (RefSeq) PDE1A; phosphodiesterase 1A	PREDICTED: calcium/calmodulin-dependent 3&apos;,5&apos;-cyclic nucleotide phosphodiesterase 1A isoform X3 [Gallus gallus]
ENSGALG00000012178	PDGFB	CG	up	--	--	Biological Process: positive regulation of endothelial cell proliferation (GO:0001938);; Biological Process: monocyte chemotaxis (GO:0002548);; Molecular Function: platelet-derived growth factor receptor binding (GO:0005161);; Molecular Function: collagen binding (GO:0005518);; Cellular Component: extracellular space (GO:0005615);; Cellular Component: intracellular (GO:0005622);; Molecular Functi…	K17386|2.3432e-127|gga:374128|K17386 platelet-derived growth factor subunit B | (RefSeq) PDGFB; platelet-derived growth factor beta polypeptide	platelet-derived growth factor subunit B precursor [Gallus gallus]
ENSGALG00000013929	PDGFRA	CG	down	[T]	Signal transduction mechanisms	Biological Process: luteinization (GO:0001553);; Biological Process: hematopoietic progenitor cell differentiation (GO:0002244);; Molecular Function: platelet-derived growth factor alpha-receptor activity (GO:0005018);; Molecular Function: ATP binding (GO:0005524);; Cellular Component: nucleus (GO:0005634);; Cellular Component: cytoplasm (GO:0005737);; Cellular Component: microvillus (GO:0005902)…	K04363|0|gga:395509|K04363 platelet-derived growth factor receptor alpha [EC:2.7.10.1] | (RefSeq) PDGFRA, PDGFR, PDGFR-A; platelet-derived growth factor receptor, alpha polypeptide	platelet-derived growth factor receptor alpha precursor [Gallus gallus]
ENSGALG00000002690	PDPR	CG	down	[E]	Amino acid transport and metabolism	Cellular Component: mitochondrion (GO:0005739);; Molecular Function: oxidoreductase activity (GO:0016491);; Biological Process: oxidation-reduction process (GO:0055114);;	K17509|0|gga:415683|K17509 pyruvate dehydrogenase phosphatase regulatory subunit | (RefSeq) PDPR; pyruvate dehydrogenase phosphatase regulatory subunit	PREDICTED: pyruvate dehydrogenase phosphatase regulatory subunit, mitochondrial [Gallus gallus]
ENSGALG00000015313	PDSS2	CG	up	[H]	Coenzyme transport and metabolism	--	K12505|0|gga:421777|K12505 decaprenyl-diphosphate synthase subunit 2 [EC:2.5.1.91] | (RefSeq) PDSS2; prenyl (decaprenyl) diphosphate synthase, subunit 2	decaprenyl-diphosphate synthase subunit 2 [Gallus gallus]
ENSGALG00000049236	PEBP4	CG	up	--	--	--	--	phosphatidylethanolamine-binding protein 4 isoform X1 [Numida meleagris]
ENSGALG00000004875	PEMT	CG	down	--	--	--	K00551|7.77608e-151|gga:416508|K00551 phosphatidylethanolamine N-methyltransferase [EC:2.1.1.17] | (RefSeq) PEMT; phosphatidylethanolamine N-methyltransferase	phosphatidylethanolamine N-methyltransferase [Gallus gallus]
ENSGALG00000027207	PERP2	CG	up	--	--	Cellular Component: integral component of membrane (GO:0016021);; Cellular Component: cell junction (GO:0030054);; Biological Process: cell-cell adhesion (GO:0098609);;	K10136|1.05495e-108|gga:421682|K10136 TP53 apoptosis effector | (RefSeq) PERP2, PERP; PERP2, TP53 apoptosis effector	p53 apoptosis effector related to PMP-22 [Gallus gallus]
ENSGALG00000002137	PGAM5	CG	up	[G]	Carbohydrate transport and metabolism	Molecular Function: GTPase activator activity (GO:0005096);; Cellular Component: mitochondrion (GO:0005739);; Biological Process: protein dephosphorylation (GO:0006470);; Molecular Function: signal transducer, downstream of receptor, with serine/threonine phosphatase activity (GO:0009400);; Molecular Function: protein complex binding (GO:0032403);; Biological Process: intracellular signal transdu…	K15637|0|gga:416789|K15637 serine/threonine-protein phosphatase PGAM5 [EC:3.1.3.16] | (RefSeq) PGAM5; PGAM family member 5, mitochondrial serine/threonine protein phosphatase	PREDICTED: serine/threonine-protein phosphatase PGAM5, mitochondrial isoform X1 [Gallus gallus]
ENSGALG00000011111	PGBD5	CG	down	--	--	--	--	hypothetical protein H355_013329 [Colinus virginianus]
ENSGALG00000015854	PGM3	CG	down	[G]	Carbohydrate transport and metabolism	Molecular Function: magnesium ion binding (GO:0000287);; Molecular Function: phosphoacetylglucosamine mutase activity (GO:0004610);; Molecular Function: phosphoglucomutase activity (GO:0004614);; Cellular Component: cytosol (GO:0005829);; Biological Process: carbohydrate metabolic process (GO:0005975);; Biological Process: UDP-N-acetylglucosamine biosynthetic process (GO:0006048);; Biological Pro…	K01836|0|gga:421841|K01836 phosphoacetylglucosamine mutase [EC:5.4.2.3] | (RefSeq) PGM3; phosphoglucomutase 3	PREDICTED: phosphoacetylglucosamine mutase isoform X1 [Gallus gallus]
ENSGALG00000012732	PHACTR1	CG	down	--	--	--	--	PREDICTED: phosphatase and actin regulator 1 isoform X2 [Gallus gallus]
ENSGALG00000014691	PHAX	CG	down	--	--	Molecular Function: RNA binding (GO:0003723);; Cellular Component: nucleoplasm (GO:0005654);; Cellular Component: cytoplasm (GO:0005737);; Cellular Component: centrosome (GO:0005813);; Biological Process: snRNA export from nucleus (GO:0006408);; Biological Process: protein transport (GO:0015031);;	K14291|0|gga:427124|K14291 phosphorylated adapter RNA export protein | (RefSeq) PHAX, RNUXA; phosphorylated adaptor for RNA export	phosphorylated adapter RNA export protein [Gallus gallus]
ENSGALG00000039208	PHF2	CG	up	--	--	Molecular Function: transcription coactivator activity (GO:0003713);; Molecular Function: iron ion binding (GO:0005506);; Cellular Component: nucleolus (GO:0005730);; Cellular Component: cytoplasm (GO:0005737);; Molecular Function: methyltransferase activity (GO:0008168);; Molecular Function: zinc ion binding (GO:0008270);; Biological Process: methylation (GO:0032259);; Molecular Function: histon…	K19414|0|gga:415981|K19414 lysine-specific demethylase PHF2 [EC:1.14.11.-] | (RefSeq) PHF2; PHD finger protein 2	PREDICTED: lysine-specific demethylase PHF2 [Aptenodytes forsteri]
ENSGALG00000008403	PHF21A	CG	down	--	--	Cellular Component: histone deacetylase complex (GO:0000118);; Biological Process: negative regulation of transcription from RNA polymerase II promoter (GO:0000122);; Molecular Function: RNA polymerase II regulatory region sequence-specific DNA binding (GO:0000977);; Molecular Function: chromatin binding (GO:0003682);; Molecular Function: transcription cofactor activity (GO:0003712);; Molecular F…	--	PHD finger protein 21A [Gallus gallus]
ENSGALG00000014218	PHF21B	CG	down	--	--	--	--	PREDICTED: PHD finger protein 21B isoform X2 [Coturnix japonica]
ENSGALG00000024034	PI4KB	CG	down	--	--	Molecular Function: 1-phosphatidylinositol 4-kinase activity (GO:0004430);; Cellular Component: cytoplasm (GO:0005737);; Biological Process: phosphatidylinositol phosphorylation (GO:0046854);; Biological Process: phosphatidylinositol-mediated signaling (GO:0048015);;	K19801|0|mgp:100541580|K19801 phosphatidylinositol 4-kinase B [EC:2.7.1.67] | (RefSeq) PI4KB; phosphatidylinositol 4-kinase beta	PREDICTED: phosphatidylinositol 4-kinase beta isoform X2 [Gallus gallus]
ENSGALG00000002963	PID1	CG	down	--	--	Biological Process: negative regulation of protein phosphorylation (GO:0001933);; Cellular Component: nucleoplasm (GO:0005654);; Cellular Component: cytoplasm (GO:0005737);; Biological Process: cellular response to leptin stimulus (GO:0044320);; Biological Process: positive regulation of transcription from RNA polymerase II promoter (GO:0045944);; Biological Process: negative regulation of insuli…	--	PREDICTED: PTB-containing, cubilin and LRP1-interacting protein isoform X2 [Coturnix japonica]
ENSGALG00000005505	PIK3CB	CG	up	--	--	Biological Process: endothelial cell proliferation (GO:0001935);; Biological Process: regulation of cell-matrix adhesion (GO:0001952);; Cellular Component: nucleolus (GO:0005730);; Cellular Component: plasma membrane (GO:0005886);; Cellular Component: phosphatidylinositol 3-kinase complex (GO:0005942);; Biological Process: cellular calcium ion homeostasis (GO:0006874);; Biological Process: homoph…	K00922|0|gga:424826|K00922 phosphatidylinositol-4,5-bisphosphate 3-kinase catalytic subunit alpha/beta/delta [EC:2.7.1.153] | (RefSeq) PIK3CB; phosphatidylinositol-4,5-bisphosphate 3-kinase catalytic subunit beta	phosphatidylinositol 4,5-bisphosphate 3-kinase catalytic subunit beta isoform [Gallus gallus]
ENSGALG00000014786	PIK3R1	CG	up	--	--	Biological Process: cellular glucose homeostasis (GO:0001678);; Biological Process: negative regulation of cell-matrix adhesion (GO:0001953);; Molecular Function: insulin receptor binding (GO:0005158);; Molecular Function: insulin-like growth factor receptor binding (GO:0005159);; Molecular Function: neurotrophin TRKA receptor binding (GO:0005168);; Cellular Component: nucleus (GO:0005634);; Cell…	K02649|0|cjo:107305909|K02649 phosphoinositide-3-kinase regulatory subunit alpha/beta/delta | (RefSeq) PIK3R1; phosphoinositide-3-kinase regulatory subunit 1	PREDICTED: phosphatidylinositol 3-kinase regulatory subunit alpha isoform X1 [Gallus gallus]
ENSGALG00000010335	PIK3R3	CG	down	--	--	Cellular Component: phosphatidylinositol 3-kinase complex (GO:0005942);; Biological Process: insulin receptor signaling pathway (GO:0008286);; Biological Process: regulation of phosphatidylinositol 3-kinase activity (GO:0043551);; Biological Process: phosphatidylinositol phosphorylation (GO:0046854);; Molecular Function: 1-phosphatidylinositol-3-kinase regulator activity (GO:0046935);;	K02649|0|mgp:100549888|K02649 phosphoinositide-3-kinase regulatory subunit alpha/beta/delta | (RefSeq) PIK3R3; phosphoinositide-3-kinase regulatory subunit 3	PREDICTED: phosphatidylinositol 3-kinase regulatory subunit gamma isoform X2 [Gallus gallus]
ENSGALG00000030237	PITX1	CG	down	--	--	Molecular Function: RNA polymerase II core promoter proximal region sequence-specific DNA binding (GO:0000978);; Molecular Function: transcriptional activator activity, RNA polymerase II core promoter proximal region sequence-specific binding (GO:0001077);; Molecular Function: transcriptional activator activity, RNA polymerase II transcription factor binding (GO:0001190);; Cellular Component: tra…	K09356|1.86823e-161|tgu:100227790|K09356 paired-like homeodomain transcription factor 1 | (RefSeq) PITX1; paired like homeodomain 1	pituitary homeobox 1 [Numida meleagris]
ENSGALG00000042492	PITX2	CG	down	--	--	Biological Process: negative regulation of transcription from RNA polymerase II promoter (GO:0000122);; Molecular Function: transcription regulatory region sequence-specific DNA binding (GO:0000976);; Molecular Function: transcriptional repressor activity, RNA polymerase II core promoter proximal region sequence-specific binding (GO:0001078);; Molecular Function: RNA polymerase II activating tran…	K04686|8.60625e-177|mgp:100551239|K04686 paired-like homeodomain transcription factor 2 | (RefSeq) PITX2; paired like homeodomain 2	PREDICTED: pituitary homeobox 2 isoform X1 [Meleagris gallopavo]
ENSGALG00000006237	PKN2	CG	up	[T]	Signal transduction mechanisms	--	K06071|0|gga:424519|K06071 protein kinase N [EC:2.7.11.13] | (RefSeq) PKN2, PRKCL2; protein kinase N2	PREDICTED: serine/threonine-protein kinase N2 [Gallus gallus]
ENSGALG00000043103	PKNOX2	CG	down	--	--	--	--	homeobox protein PKNOX2 [Gallus gallus]
ENSGALG00000026687	PLCD4	CG	up	--	--	Molecular Function: phosphatidylinositol phospholipase C activity (GO:0004435);; Molecular Function: signal transducer activity (GO:0004871);; Molecular Function: calcium ion binding (GO:0005509);; Cellular Component: cytoplasm (GO:0005737);; Cellular Component: plasma membrane (GO:0005886);; Biological Process: acrosome reaction (GO:0007340);; Biological Process: lipid catabolic process (GO:0016…	K05857|0|gga:424214|K05857 phosphatidylinositol phospholipase C, delta [EC:3.1.4.11] | (RefSeq) 1-phosphatidylinositol-4,5-bisphosphate phosphodiesterase delta-4-like	PREDICTED: 1-phosphatidylinositol 4,5-bisphosphate phosphodiesterase delta-4 isoform X5 [Gallus gallus]
ENSGALG00000039528	PLCE1	CG	down	--	--	Biological Process: activation of MAPK activity (GO:0000187);; Molecular Function: phosphatidylinositol phospholipase C activity (GO:0004435);; Molecular Function: signal transducer activity (GO:0004871);; Molecular Function: guanyl-nucleotide exchange factor activity (GO:0005085);; Cellular Component: cytosol (GO:0005829);; Cellular Component: plasma membrane (GO:0005886);; Biological Process: p…	K05860|0|gga:425224|K05860 phosphatidylinositol phospholipase C, epsilon [EC:3.1.4.11] | (RefSeq) PLCE1; phospholipase C epsilon 1	PREDICTED: LOW QUALITY PROTEIN: 1-phosphatidylinositol 4,5-bisphosphate phosphodiesterase epsilon-1 [Gallus gallus]
ENSGALG00000003750	PLCG1	CG	up	--	--	Cellular Component: ruffle (GO:0001726);; Molecular Function: phosphatidylinositol phospholipase C activity (GO:0004435);; Molecular Function: signal transducer activity (GO:0004871);; Molecular Function: neurotrophin TRKA receptor binding (GO:0005168);; Molecular Function: calcium ion binding (GO:0005509);; Cellular Component: cytosol (GO:0005829);; Cellular Component: plasma membrane (GO:000588…	K01116|0|mgp:100548670|K01116 phosphatidylinositol phospholipase C, gamma-1 [EC:3.1.4.11] | (RefSeq) PLCG1; phospholipase C gamma 1	PREDICTED: 1-phosphatidylinositol 4,5-bisphosphate phosphodiesterase gamma-1 isoform X2 [Gallus gallus]
ENSGALG00000033507	PLCG2	CG	down	--	--	Biological Process: positive regulation of receptor internalization (GO:0002092);; Biological Process: follicular B cell differentiation (GO:0002316);; Molecular Function: phosphatidylinositol phospholipase C activity (GO:0004435);; Molecular Function: signal transducer activity (GO:0004871);; Cellular Component: cytosol (GO:0005829);; Cellular Component: plasma membrane (GO:0005886);; Biological…	K05859|0|gga:415805|K05859 phosphatidylinositol phospholipase C, gamma-2 [EC:3.1.4.11] | (RefSeq) PLCG2; phospholipase C gamma 2	PREDICTED: 1-phosphatidylinositol 4,5-bisphosphate phosphodiesterase gamma-2 [Gallus gallus]
ENSGALG00000008113	PLCL1	CG	down	--	--	--	K15375|0|gga:424060|K15375 inactive phospholipase C-like protein 1 | (RefSeq) PLCL1; phospholipase C like 1	PREDICTED: inactive phospholipase C-like protein 1 [Gallus gallus]
ENSGALG00000009252	PLD1	CG	up	[I]	Lipid transport and metabolism	Molecular Function: phospholipase D activity (GO:0004630);; Cellular Component: lysosomal membrane (GO:0005765);; Cellular Component: endosome (GO:0005768);; Cellular Component: Golgi apparatus (GO:0005794);; Biological Process: phosphatidic acid biosynthetic process (GO:0006654);; Cellular Component: apical plasma membrane (GO:0016324);; Cellular Component: endocytic vesicle (GO:0030139);; Biolo…	K01115|0|gga:424986|K01115 phospholipase D1/2 [EC:3.1.4.4] | (RefSeq) PLD1; phospholipase D1	PREDICTED: phospholipase D1 isoform X2 [Gallus gallus]
ENSGALG00000038399	PLEKHA6	CG	up	--	--	--	--	PREDICTED: pleckstrin homology domain-containing family A member 6 isoform X9 [Gallus gallus]
ENSGALG00000007248	PLEKHO2	CG	up	--	--	--	--	PREDICTED: pleckstrin homology domain-containing family O member 2 [Gallus gallus]
ENSGALG00000002083	PLIN3L	CG	down	--	--	--	K20287|0|gga:419149|K20287 perilipin-3 | (RefSeq) PLIN3, M6PRBP1, perilipin-3; perilipin 3	PREDICTED: perilipin-3 [Gallus gallus]
ENSGALG00000006783	PLOD2	CG	down	[M]	Cell wall/membrane/envelope biogenesis	--	K13645|0|gga:424882|K13645 procollagen-lysine,2-oxoglutarate 5-dioxygenase 2 [EC:1.14.11.4] | (RefSeq) PLOD2; procollagen-lysine,2-oxoglutarate 5-dioxygenase 2	PREDICTED: procollagen-lysine,2-oxoglutarate 5-dioxygenase 2 isoform X1 [Gallus gallus]
ENSGALG00000014711	PLPP1	CG	up	--	--	--	K01080|0|gga:427138|K01080 phosphatidate phosphatase [EC:3.1.3.4] | (RefSeq) PLPP1, PPAP2A; phospholipid phosphatase 1	PREDICTED: lipid phosphate phosphohydrolase 1 isoform X1 [Gallus gallus]
ENSGALG00000009257	PLRG1	CG	up	[R]	General function prediction only	Biological Process: mRNA splicing, via spliceosome (GO:0000398);; Cellular Component: Prp19 complex (GO:0000974);; Cellular Component: nucleoplasm (GO:0005654);; Cellular Component: DNA replication factor A complex (GO:0005662);; Cellular Component: nucleolus (GO:0005730);; Cellular Component: nuclear membrane (GO:0031965);; Biological Process: protein localization to nucleus (GO:0034504);; Cellu…	K12862|0|cjo:107313033|K12862 pleiotropic regulator 1 | (RefSeq) PLRG1; pleiotropic regulator 1	PREDICTED: pleiotropic regulator 1 [Coturnix japonica]
ENSGALG00000006097	PLXNA1	CG	up	[R]	General function prediction only	--	K06820|0|gga:416030|K06820 plexin A | (RefSeq) PLXNA1; plexin A1	PREDICTED: plexin-A1 isoform X2 [Gallus gallus]
ENSGALG00000001264	PLXNA2	CG	down	[V]	Defense mechanisms	Biological Process: somitogenesis (GO:0001756);; Cellular Component: semaphorin receptor complex (GO:0002116);; Cellular Component: integral component of plasma membrane (GO:0005887);; Molecular Function: semaphorin receptor activity (GO:0017154);; Biological Process: branchiomotor neuron axon guidance (GO:0021785);; Biological Process: neural tube development (GO:0021915);; Biological Process: c…	K06820|0|cjo:107324787|K06820 plexin A | (RefSeq) PLXNA2; plexin A2	PREDICTED: plexin-A2 isoform X2 [Gallus gallus]
ENSGALG00000039861	PLXNB2	CG	down	[MU]	Cell wall/membrane/envelope biogenesis ;; Intracellular trafficking, secretion, and vesicular transport	Biological Process: neural tube closure (GO:0001843);; Biological Process: regulation of protein phosphorylation (GO:0001932);; Cellular Component: semaphorin receptor complex (GO:0002116);; Cellular Component: integral component of plasma membrane (GO:0005887);; Biological Process: negative regulation of cell adhesion (GO:0007162);; Biological Process: neuroblast proliferation (GO:0007405);; Bio…	K06821|0|gga:425938|K06821 plexin B | (RefSeq) PLXNB2; plexin B2	PREDICTED: plexin-B2 isoform X1 [Gallus gallus]
ENSGALG00000008473	PLXND1	CG	up	[MU]	Cell wall/membrane/envelope biogenesis ;; Intracellular trafficking, secretion, and vesicular transport	Biological Process: branching involved in blood vessel morphogenesis (GO:0001569);; Cellular Component: semaphorin receptor complex (GO:0002116);; Biological Process: outflow tract morphogenesis (GO:0003151);; Biological Process: cardiac septum development (GO:0003279);; Cellular Component: integral component of plasma membrane (GO:0005887);; Biological Process: synapse assembly (GO:0007416);; Mo…	K06822|0|gga:416124|K06822 plexin D | (RefSeq) PLXND1; plexin D1	PREDICTED: plexin-D1 [Gallus gallus]
ENSGALG00000015480	POGLUT1	CG	down	--	--	--	K13667|0|gga:418455|K13667 protein glucosyltransferase [EC:2.4.1.-] | (RefSeq) POGLUT1, KTELC1; protein O-glucosyltransferase 1	protein O-glucosyltransferase 1 precursor [Gallus gallus]
ENSGALG00000045136	POLG	CG	up	--	--	Biological Process: DNA synthesis involved in DNA repair (GO:0000731);; Molecular Function: protease binding (GO:0002020);; Molecular Function: DNA binding (GO:0003677);; Molecular Function: chromatin binding (GO:0003682);; Molecular Function: DNA-directed DNA polymerase activity (GO:0003887);; Cellular Component: gamma DNA polymerase complex (GO:0005760);; Biological Process: mitochondrial DNA r…	K02332|0|gga:404292|K02332 DNA polymerase gamma 1 [EC:2.7.7.7] | (RefSeq) POLG; DNA polymerase gamma, catalytic subunit	PREDICTED: DNA polymerase subunit gamma-1 [Gallus gallus]
ENSGALG00000008534	POLR2H	CG	up	--	--	Molecular Function: DNA-directed 5'-3' RNA polymerase activity (GO:0003899);; Biological Process: transcription, DNA-templated (GO:0006351);; Cellular Component: nucleoplasm part (GO:0044451);; Cellular Component: nuclear DNA-directed RNA polymerase complex (GO:0055029);;	K03016|3.2683e-48|cjc:100394075|K03016 DNA-directed RNA polymerases I, II, and III subunit RPABC3 | (RefSeq) POLR2H; RNA polymerase II subunit H	DNA-directed RNA polymerases I, II, and III subunit RPABC3 isoform 2 [Gallus gallus]
ENSGALG00000016600	POMC	CG	down	--	--	--	K05228|2.78523e-143|gga:422011|K05228 proopiomelanocortin | (RefSeq) POMC; proopiomelanocortin	PREDICTED: pro-opiomelanocortin isoform X1 [Gallus gallus]
ENSGALG00000041972	POP4	CG	down	--	--	--	K03538|3.57275e-144|gga:768362|K03538 ribonuclease P protein subunit POP4 [EC:3.1.26.5] | (RefSeq) POP4; POP4 homolog, ribonuclease P/MRP subunit	processing of precursor 4 [Gallus gallus]
ENSGALG00000031605	POU3F1	CG	up	--	--	--	K09365|8.37591e-155|cjo:107323853|K09365 POU domain transcription factor, class 3 | (RefSeq) POU3F1; POU class 3 homeobox 1	hypothetical protein H355_000628 [Colinus virginianus]
ENSGALG00000033739	POU3F3	CG	up	--	--	Molecular Function: transcription factor activity, sequence-specific DNA binding (GO:0003700);; Cellular Component: nucleus (GO:0005634);; Biological Process: regulation of transcription from RNA polymerase II promoter (GO:0006357);; Biological Process: brain development (GO:0007420);; Molecular Function: sequence-specific DNA binding (GO:0043565);;	K09365|0|gga:107051987|K09365 POU domain transcription factor, class 3 | (RefSeq) POU3F3, Brn1; POU class 3 homeobox 3	PREDICTED: POU domain, class 3, transcription factor 3 isoform X1 [Gallus gallus]
ENSGALG00000034567	POU4F3	CG	down	--	--	Molecular Function: transcription factor activity, sequence-specific DNA binding (GO:0003700);; Cellular Component: nucleus (GO:0005634);; Biological Process: regulation of transcription, DNA-templated (GO:0006355);; Molecular Function: sequence-specific DNA binding (GO:0043565);;	K09366|0|gga:395521|K09366 POU domain transcription factor, class 4 | (RefSeq) POU4F3, BRN-3, BRN-3BRN3, BRN3; POU class 4 homeobox 3	brain-specific homeobox/POU domain protein 3 [Gallus gallus]
ENSGALG00000041470	PPARA	CG	down	--	--	Molecular Function: RNA polymerase II core promoter proximal region sequence-specific DNA binding (GO:0000978);; Molecular Function: transcriptional activator activity, RNA polymerase II core promoter proximal region sequence-specific binding (GO:0001077);; Molecular Function: transcriptional repressor activity, RNA polymerase II core promoter proximal region sequence-specific binding (GO:0001078…	K07294|0|gga:374120|K07294 peroxisome proliferator-activated receptor alpha | (RefSeq) PPARA, PPAR; peroxisome proliferator activated receptor alpha	Peroxisome proliferator-activated receptor alpha, partial [Cariama cristata]
ENSGALG00000042851	PPARGC1A	CG	up	--	--	--	K07202|0|gga:422815|K07202 alpha peroxisome proliferator-activated receptor gamma coactivator 1-alpha | (RefSeq) PPARGC1A, AVPGC-1ALPHA; PPARG coactivator 1 alpha	peroxisome proliferator-activated receptor gamma coactivator 1-alpha [Gallus gallus]
ENSGALG00000014106	PPFIBP1	CG	up	--	--	Cellular Component: focal adhesion (GO:0005925);;	--	liprin-beta-1 [Gallus gallus]
ENSGALG00000004809	PPIF	CG	down	[O]	Posttranslational modification, protein turnover, chaperones	Biological Process: protein peptidyl-prolyl isomerization (GO:0000413);; Biological Process: response to ischemia (GO:0002931);; Molecular Function: peptidyl-prolyl cis-trans isomerase activity (GO:0003755);; Cellular Component: mitochondrion (GO:0005739);; Biological Process: protein folding (GO:0006457);; Biological Process: regulation of proton-transporting ATPase activity, rotational mechanis…	K09565|6.55059e-141|gga:423723|K09565 peptidyl-prolyl isomerase F (cyclophilin D) [EC:5.2.1.8] | (RefSeq) PPIF; peptidylprolyl isomerase F	peptidyl-prolyl cis-trans isomerase F, mitochondrial [Gallus gallus]
ENSGALG00000004571	PPP1CC	CG	up	[T]	Signal transduction mechanisms	Cellular Component: condensed chromosome kinetochore (GO:0000777);; Cellular Component: chromosome, telomeric region (GO:0000781);; Biological Process: angiogenesis (GO:0001525);; Molecular Function: protein serine/threonine phosphatase activity (GO:0004722);; Cellular Component: nucleolus (GO:0005730);; Cellular Component: mitochondrial outer membrane (GO:0005741);; Cellular Component: focal adh…	K06269|0|gga:416872|K06269 serine/threonine-protein phosphatase PP1 catalytic subunit [EC:3.1.3.16] | (RefSeq) PPP1CC; protein phosphatase 1 catalytic subunit gamma	serine/threonine-protein phosphatase PP1-gamma catalytic subunit [Gallus gallus]
ENSGALG00000000336	PPP1R12B	CG	up	[R]	General function prediction only	--	K12329|0|cjo:107324641|K12329 protein phosphatase 1 regulatory subunit 12B | (RefSeq) PPP1R12B; protein phosphatase 1 regulatory subunit 12B	PREDICTED: protein phosphatase 1 regulatory subunit 12B isoform X1 [Coturnix japonica]
ENSGALG00000002489	PPP1R26	CG	down	--	--	Molecular Function: protein phosphatase inhibitor activity (GO:0004864);; Cellular Component: nucleoplasm (GO:0005654);; Biological Process: negative regulation of phosphatase activity (GO:0010923);; Molecular Function: phosphatase binding (GO:0019902);;	K17565|0|gga:101750971|K17565 protein phosphatase 1 regulatory subunit 26 | (RefSeq) PPP1R26; protein phosphatase 1 regulatory subunit 26	PREDICTED: protein phosphatase 1 regulatory subunit 26 [Gallus gallus]
ENSGALG00000009435	PPP1R3A	CG	up	--	--	Cellular Component: integral component of membrane (GO:0016021);;	K07189|0|clv:102091741|K07189 protein phosphatase 1 regulatory subunit 3A/B/C/D/E | (RefSeq) PPP1R3A; protein phosphatase 1 regulatory subunit 3A	protein phosphatase 1 regulatory subunit 3A isoform X1 [Columba livia]
ENSGALG00000009686	PPP1R9A	CG	down	--	--	--	K17551|0|gga:420568|K17551 neurabin | (RefSeq) PPP1R9A; protein phosphatase 1 regulatory subunit 9A	PREDICTED: neurabin-1 isoform X1 [Gallus gallus]
ENSGALG00000039498	PPP3CA	CG	down	[T]	Signal transduction mechanisms	Biological Process: G1/S transition of mitotic cell cycle (GO:0000082);; Molecular Function: calmodulin binding (GO:0005516);; Cellular Component: nucleoplasm (GO:0005654);; Cellular Component: mitochondrion (GO:0005739);; Cellular Component: cytosol (GO:0005829);; Cellular Component: calcineurin complex (GO:0005955);; Biological Process: protein dephosphorylation (GO:0006470);; Biological Proces…	K04348|0|tgu:100232244|K04348 serine/threonine-protein phosphatase 2B catalytic subunit [EC:3.1.3.16] | (RefSeq) PPP3CA; protein phosphatase 3 catalytic subunit alpha	PREDICTED: serine/threonine-protein phosphatase 2B catalytic subunit alpha isoform isoform X6 [Gallus gallus]
ENSGALG00000036728	PRDM16	CG	down	--	--	Biological Process: negative regulation of transcription from RNA polymerase II promoter (GO:0000122);; Molecular Function: transcription coactivator activity (GO:0003713);; Cellular Component: nucleus (GO:0005634);; Cellular Component: transcriptional repressor complex (GO:0017053);; Biological Process: neurogenesis (GO:0022008);; Biological Process: negative regulation of transforming growth fa…	--	PREDICTED: PR domain zinc finger protein 16 isoform X2 [Gallus gallus]
ENSGALG00000009556	PRICKLE1	CG	down	--	--	--	K04511|0|gga:417793|K04511 prickle | (RefSeq) PRICKLE1; prickle planar cell polarity protein 1	PREDICTED: prickle-like protein 1 [Gallus gallus]
ENSGALG00000007332	PRICKLE2	CG	down	--	--	Cellular Component: cytoplasm (GO:0005737);; Molecular Function: zinc ion binding (GO:0008270);;	K04511|0|cjo:107319984|K04511 prickle | (RefSeq) PRICKLE2; prickle planar cell polarity protein 2	PREDICTED: prickle-like protein 2 isoform X1 [Gallus gallus]
ENSGALG00000006219	PRKAG2	CG	down	[T]	Signal transduction mechanisms	--	K07200|0|tgu:100218551|K07200 5'-AMP-activated protein kinase, regulatory gamma subunit | (RefSeq) PRKAG2; protein kinase AMP-activated non-catalytic subunit gamma 2	5&apos;-AMP-activated protein kinase subunit gamma-2 isoform 1 [Gallus gallus]
ENSGALG00000001833	PRKRIP1	CG	down	--	--	Biological Process: renal system process (GO:0003014);; Molecular Function: double-stranded RNA binding (GO:0003725);; Molecular Function: protein kinase inhibitor activity (GO:0004860);; Cellular Component: nucleolus (GO:0005730);; Molecular Function: protein kinase binding (GO:0019901);; Cellular Component: extracellular exosome (GO:0070062);; Biological Process: negative regulation of cyclin-d…	--	PREDICTED: PRKR-interacting protein 1 [Coturnix japonica]
ENSGALG00000042759	PRKX	CG	down	[M]	Cell wall/membrane/envelope biogenesis	--	K19584|0|gga:418656|K19584 protein kinase X [EC:2.7.11.11] | (RefSeq) PRKX; protein kinase, X-linked	PREDICTED: cAMP-dependent protein kinase catalytic subunit PRKX [Gallus gallus]
ENSGALG00000013272	PRMT8	CG	up	[R]	General function prediction only	Cellular Component: cytosol (GO:0005829);; Cellular Component: plasma membrane (GO:0005886);; Biological Process: regulation of transcription, DNA-templated (GO:0006355);; Molecular Function: histone-arginine N-methyltransferase activity (GO:0008469);; Biological Process: peptidyl-arginine methylation, to asymmetrical-dimethyl arginine (GO:0019919);; Biological Process: histone arginine methylati…	K11439|0|cjo:107318157|K11439 type I protein arginine methyltransferase [EC:2.1.1.319] | (RefSeq) PRMT8; protein arginine methyltransferase 8	protein arginine N-methyltransferase 8 isoform X1 [Lonchura striata domestica]
ENSGALG00000009791	PROX1	CG	up	--	--	--	K20211|0|tgu:100232600|K20211 prospero homeobox 1 | (RefSeq) PROX1; prospero homeobox 1	PREDICTED: prospero homeobox protein 1 isoform X2 [Gallus gallus]
ENSGALG00000001994	PRR35	CG	down	--	--	--	--	PREDICTED: proline-rich protein 35 [Gallus gallus]
ENSGALG00000055053	PRSS35	CG	up	[E]	Amino acid transport and metabolism	Molecular Function: serine-type endopeptidase activity (GO:0004252);; Cellular Component: mitochondrion (GO:0005739);; Biological Process: proteolysis (GO:0006508);;	--	PREDICTED: inactive serine protease 35 [Gallus gallus]
ENSGALG00000007315	PSMD6	CG	down	--	--	Cellular Component: proteasome regulatory particle (GO:0005838);; Biological Process: proteasome-mediated ubiquitin-dependent protein catabolic process (GO:0043161);; Cellular Component: extracellular exosome (GO:0070062);;	K03037|0|gga:416079|K03037 26S proteasome regulatory subunit N7 | (RefSeq) PSMD6; proteasome 26S subunit, non-ATPase 6	PREDICTED: 26S proteasome non-ATPase regulatory subunit 6 [Gallus gallus]
ENSGALG00000000707	PSMD7	CG	up	--	--	Cellular Component: nucleoplasm (GO:0005654);; Cellular Component: proteasome regulatory particle (GO:0005838);; Cellular Component: membrane (GO:0016020);; Biological Process: central nervous system morphogenesis (GO:0021551);; Molecular Function: protein homodimerization activity (GO:0042803);; Biological Process: proteasome-mediated ubiquitin-dependent protein catabolic process (GO:0043161);; …	K03038|0|gga:415869|K03038 26S proteasome regulatory subunit N8 | (RefSeq) PSMD7; proteasome 26S subunit, non-ATPase 7	hypothetical protein H355_009129 [Colinus virginianus]
ENSGALG00000010133	PTCH2	CG	down	--	--	Biological Process: cell fate determination (GO:0001709);; Molecular Function: smoothened binding (GO:0005119);; Biological Process: signal transduction (GO:0007165);; Molecular Function: hedgehog receptor activity (GO:0008158);; Biological Process: epidermal cell fate specification (GO:0009957);; Cellular Component: integral component of membrane (GO:0016021);; Biological Process: skin developme…	K11101|0|gga:374187|K11101 patched 2 | (RefSeq) PTCH2; patched 2	PREDICTED: protein patched homolog 2 [Gallus gallus]
ENSGALG00000016358	PTCHD1	CG	down	--	--	Cellular Component: plasma membrane (GO:0005886);; Biological Process: smoothened signaling pathway (GO:0007224);; Cellular Component: integral component of membrane (GO:0016021);; Biological Process: cognition (GO:0050890);;	--	PREDICTED: patched domain-containing protein 1 [Gallus gallus]
ENSGALG00000015464	PTGFRN	CG	down	--	--	--	K06729|0|gga:418449|K06729 prostaglandin F2 receptor negative regulator | (RefSeq) PTGFRN; prostaglandin F2 receptor inhibitor	PREDICTED: prostaglandin F2 receptor negative regulator [Gallus gallus]
ENSGALG00000003265	PTP4A2	CG	up	[T]	Signal transduction mechanisms	Molecular Function: protein tyrosine phosphatase activity (GO:0004725);; Cellular Component: nucleus (GO:0005634);; Cellular Component: cytoplasm (GO:0005737);; Molecular Function: protein tyrosine/serine/threonine phosphatase activity (GO:0008138);; Biological Process: peptidyl-tyrosine dephosphorylation (GO:0035335);; Cellular Component: extracellular exosome (GO:0070062);;	K18041|7.13748e-117|mgp:100543852|K18041 protein tyrosine phosphatase type IVA [EC:3.1.3.48] | (RefSeq) PTP4A2; protein tyrosine phosphatase type IVA, member 2	PREDICTED: protein tyrosine phosphatase type IVA 2 [Meleagris gallopavo]
ENSGALG00000011596	PTPN4	CG	down	[T]	Signal transduction mechanisms	Molecular Function: non-membrane spanning protein tyrosine phosphatase activity (GO:0004726);; Cellular Component: cytoplasm (GO:0005737);; Cellular Component: cytoskeleton (GO:0005856);; Molecular Function: cytoskeletal protein binding (GO:0008092);; Cellular Component: cytoplasmic side of plasma membrane (GO:0009898);; Biological Process: peptidyl-tyrosine dephosphorylation (GO:0035335);;	K18037|0|cjo:107316769|K18037 tyrosine-protein phosphatase non-receptor type 4 [EC:3.1.3.48] | (RefSeq) PTPN4; protein tyrosine phosphatase, non-receptor type 4	PREDICTED: tyrosine-protein phosphatase non-receptor type 4 isoform X1 [Coturnix japonica]
ENSGALG00000002192	PTPRC	CG	up	[T]	Signal transduction mechanisms	Molecular Function: protein tyrosine phosphatase activity (GO:0004725);; Cellular Component: integral component of membrane (GO:0016021);; Biological Process: peptidyl-tyrosine dephosphorylation (GO:0035335);; Biological Process: T cell receptor signaling pathway (GO:0050852);;	K06478|0|gga:386580|K06478 receptor-type tyrosine-protein phosphatase C [EC:3.1.3.48] | (RefSeq) PTPRC; protein tyrosine phosphatase, receptor type C	receptor-type tyrosine-protein phosphatase C precursor [Gallus gallus]
ENSGALG00000015058	PTPRD	CG	down	[T]	Signal transduction mechanisms	Molecular Function: protein tyrosine phosphatase activity (GO:0004725);; Cellular Component: integral component of membrane (GO:0016021);; Biological Process: peptidyl-tyrosine dephosphorylation (GO:0035335);; Cellular Component: extracellular exosome (GO:0070062);;	K06777|0|gga:431602|K06777 receptor-type tyrosine-protein phosphatase delta [EC:3.1.3.48] | (RefSeq) PTPRD; protein tyrosine phosphatase, receptor type D	PREDICTED: receptor-type tyrosine-protein phosphatase delta isoform X4 [Gallus gallus]
ENSGALG00000007177	PTPRG	CG	up	[T]	Signal transduction mechanisms	--	K16667|0|cjo:107319888|K16667 receptor-type tyrosine-protein phosphatase gamma [EC:3.1.3.48] | (RefSeq) PTPRG; protein tyrosine phosphatase, receptor type G	receptor-type tyrosine-protein phosphatase gamma precursor [Gallus gallus]
ENSGALG00000004048	PTPRS	CG	down	[T]	Signal transduction mechanisms	--	K06778|0|mgp:100551029|K06778 receptor-type tyrosine-protein phosphatase S [EC:3.1.3.48] | (RefSeq) PTPRS; protein tyrosine phosphatase, receptor type S	receptor-type tyrosine-protein phosphatase S isoform X6 [Numida meleagris]
ENSGALG00000031440	PTPRU	CG	up	[T]	Signal transduction mechanisms	--	K16662|0|gga:395153|K16662 receptor-type tyrosine-protein phosphatase U [EC:3.1.3.48] | (RefSeq) PTPRU; protein tyrosine phosphatase, receptor type U	receptor-type tyrosine-protein phosphatase U precursor [Gallus gallus]
ENSGALG00000000584	PTPRVP	CG	down	[T]	Signal transduction mechanisms	--	K18036|0|gga:421174|K18036 receptor-type tyrosine-protein phosphatase V [EC:3.1.3.48] | (RefSeq) PTPRVP; protein tyrosine phosphatase, receptor type, V, pseudogene	PREDICTED: receptor-type tyrosine-protein phosphatase V-like isoform X1 [Gallus gallus]
ENSGALG00000016610	PTRHD1	CG	up	--	--	--	--	PREDICTED: putative peptidyl-tRNA hydrolase PTRHD1 [Gallus gallus]
ENSGALG00000029387	PURA	CG	down	--	--	Molecular Function: translation repressor activity, nucleic acid binding (GO:0000900);; Molecular Function: double-stranded telomeric DNA binding (GO:0003691);; Molecular Function: single-stranded DNA binding (GO:0003697);; Molecular Function: transcription factor activity, sequence-specific DNA binding (GO:0003700);; Cellular Component: DNA replication factor A complex (GO:0005662);; Cellular Co…	--	PREDICTED: transcriptional activator protein Pur-alpha, partial [Gallus gallus]
ENSGALG00000000962	PUS3	CG	down	[J]	Translation, ribosomal structure and biogenesis	Molecular Function: RNA binding (GO:0003723);; Molecular Function: pseudouridine synthase activity (GO:0009982);; Biological Process: tRNA pseudouridine synthesis (GO:0031119);;	K01855|0|gga:419708|K01855 tRNA pseudouridine38/39 synthase [EC:5.4.99.45] | (RefSeq) PUS3; pseudouridylate synthase 3	PREDICTED: tRNA pseudouridine(38/39) synthase [Gallus gallus]
ENSGALG00000038202	PWWP2A	CG	down	--	--	--	--	PREDICTED: PWWP domain-containing protein 2A [Gallus gallus]
ENSGALG00000010491	PWWP2B	CG	down	--	--	Cellular Component: nucleoplasm (GO:0005654);;	--	PREDICTED: PWWP domain-containing protein 2B [Gallus gallus]
ENSGALG00000011555	QKI	CG	down	--	--	Biological Process: vasculogenesis (GO:0001570);; Molecular Function: mRNA binding (GO:0003729);; Cellular Component: nucleus (GO:0005634);; Cellular Component: cytoplasm (GO:0005737);; Biological Process: mRNA processing (GO:0006397);; Biological Process: spermatid development (GO:0007286);; Biological Process: RNA splicing (GO:0008380);; Biological Process: positive regulation of gene expressio…	K14945|0|cjo:107311507|K14945 protein quaking | (RefSeq) QKI; QKI, KH domain containing RNA binding	PREDICTED: protein quaking isoform X3 [Coturnix japonica]
ENSGALG00000012030	QSER1	CG	up	--	--	--	--	PREDICTED: glutamine and serine-rich protein 1 isoform X2 [Gallus gallus]
ENSGALG00000043736	R3HDM2	CG	up	--	--	--	--	PREDICTED: R3H domain-containing protein 2, partial [Gallus gallus]
ENSGALG00000003227	RAB11FIP4	CG	down	--	--	Biological Process: cytokinesis (GO:0000910);; Biological Process: neural retina development (GO:0003407);; Molecular Function: calcium ion binding (GO:0005509);; Cellular Component: extracellular space (GO:0005615);; Molecular Function: Rab GTPase binding (GO:0017137);; Cellular Component: endocytic vesicle (GO:0030139);; Molecular Function: ADP-ribosylation factor binding (GO:0030306);; Cellula…	K12485|0|gga:427808|K12485 Rab11 family-interacting protein 3/4 | (RefSeq) MIR4724, RAB11FIP4; microRNA 4724	PREDICTED: rab11 family-interacting protein 4 isoform X1 [Gallus gallus]
ENSGALG00000047393	RAB11FIP5	CG	down	--	--	Cellular Component: mitochondrial outer membrane (GO:0005741);; Cellular Component: early endosome (GO:0005769);; Cellular Component: Golgi apparatus (GO:0005794);; Cellular Component: microtubule organizing center (GO:0005815);; Cellular Component: secretory granule (GO:0030141);; Biological Process: insulin secretion involved in cellular response to glucose stimulus (GO:0035773);; Molecular Fun…	K12484|0|gga:422952|K12484 Rab11 family-interacting protein 1/2/5 | (RefSeq) RAB11FIP5; RAB11 family interacting protein 5	PREDICTED: rab11 family-interacting protein 5 isoform X3 [Gallus gallus]
ENSGALG00000033608	RAB12	CG	down	[R]	General function prediction only	Molecular Function: GTP binding (GO:0005525);; Cellular Component: lysosome (GO:0005764);; Cellular Component: autophagosome (GO:0005776);; Biological Process: small GTPase mediated signal transduction (GO:0007264);; Biological Process: endosome to lysosome transport (GO:0008333);; Biological Process: positive regulation of macroautophagy (GO:0016239);; Molecular Function: GDP binding (GO:0019003…	K07907|2.63112e-88|gga:421048|K07907 Ras-related protein Rab-12 | (RefSeq) RAB12; ras-related protein Rab-12	ras-related protein rab-12 [Limosa lapponica baueri]
ENSGALG00000002984	RAB24	CG	down	[R]	General function prediction only	Molecular Function: GTP binding (GO:0005525);; Cellular Component: mitochondrion (GO:0005739);; Cellular Component: autophagosome (GO:0005776);; Biological Process: small GTPase mediated signal transduction (GO:0007264);;	K07912|1.07438e-131|gga:427627|K07912 Ras-related protein Rab-24 | (RefSeq) RAB24; RAB24, member RAS oncogene family	ras-related protein Rab-24 [Gallus gallus]
ENSGALG00000015450	RAB2A	CG	up	[R]	General function prediction only	--	K07877|2.34952e-137|acs:100563211|K07877 Ras-related protein Rab-2A | (RefSeq) rab2a; RAB2A, member RAS oncogene family	ras-related protein Rab-2A [Patagioenas fasciata monilis]
ENSGALG00000007203	RAB3IL1	CG	down	--	--	--	K16779|0|gga:423123|K16779 Rab-3A-interacting protein | (RefSeq) RAB3IL1; RAB3A interacting protein like 1	guanine nucleotide exchange factor for Rab-3A [Gallus gallus]
ENSGALG00000033231	RACGAP1	CG	down	--	--	Biological Process: mitotic cytokinesis (GO:0000281);; Biological Process: actomyosin contractile ring assembly (GO:0000915);; Molecular Function: GTPase activator activity (GO:0005096);; Molecular Function: phosphatidylinositol-3,4,5-trisphosphate binding (GO:0005547);; Cellular Component: nucleoplasm (GO:0005654);; Biological Process: spermatogenesis (GO:0007283);; Biological Process: neuroblas…	K16733|0|gga:426884|K16733 Rac GTPase-activating protein 1 | (RefSeq) RACGAP1; rac GTPase-activating protein 1	PREDICTED: rac GTPase-activating protein 1 [Gallus gallus]
ENSGALG00000008368	RAD18	CG	down	--	--	Molecular Function: Y-form DNA binding (GO:0000403);; Cellular Component: nucleoplasm (GO:0005654);; Cellular Component: replication fork (GO:0005657);; Cellular Component: centrosome (GO:0005813);; Biological Process: protein monoubiquitination (GO:0006513);; Molecular Function: zinc ion binding (GO:0008270);; Biological Process: response to UV (GO:0009411);; Molecular Function: ligase activity …	K10627|0|gga:416114|K10627 E3 ubiquitin-protein ligase RAD18 [EC:2.3.2.27] | (RefSeq) RAD18; RAD18, E3 ubiquitin protein ligase	E3 ubiquitin-protein ligase RAD18 [Gallus gallus]
ENSGALG00000003243	RAD54L2	CG	up	[KL]	Transcription ;; Replication, recombination and repair	Molecular Function: helicase activity (GO:0004386);; Molecular Function: ATP binding (GO:0005524);;	K10876|0|gga:415933|K10876 RAD54-like protein 2 [EC:3.6.4.12] | (RefSeq) RAD54L2; RAD54-like 2 (S. cerevisiae)	PREDICTED: helicase ARIP4 isoform X2 [Gallus gallus]
ENSGALG00000008990	RADX	CG	down	--	--	--	--	PREDICTED: uncharacterized protein CXorf57 homolog isoform X1 [Gallus gallus]
ENSGALG00000036938	RALYL	CG	up	--	--	Molecular Function: nucleotide binding (GO:0000166);; Cellular Component: nucleus (GO:0005634);; Molecular Function: identical protein binding (GO:0042802);; Molecular Function: RNA binding (GO:0044822);;	--	PREDICTED: RNA-binding Raly-like protein isoform X3 [Calidris pugnax]
ENSGALG00000033885	RAP1GAP2	CG	down	--	--	Molecular Function: GTPase activator activity (GO:0005096);; Cellular Component: cytoplasm (GO:0005737);; Cellular Component: centrosome (GO:0005813);; Cellular Component: plasma membrane (GO:0005886);; Biological Process: regulation of cell size (GO:0008361);; Biological Process: negative regulation of neuron projection development (GO:0010977);; Cellular Component: nuclear membrane (GO:0031965)…	K17708|0|cjo:107322777|K17708 RAP1 GTPase activating protein 2 | (RefSeq) RAP1GAP2; RAP1 GTPase activating protein 2	PREDICTED: rap1 GTPase-activating protein 2 isoform X2 [Gallus gallus]
ENSGALG00000020249	RAPGEF2	CG	down	--	--	Molecular Function: GTPase activator activity (GO:0005096);; Cellular Component: late endosome (GO:0005770);; Cellular Component: cytosol (GO:0005829);; Cellular Component: bicellular tight junction (GO:0005923);; Biological Process: neuropeptide signaling pathway (GO:0007218);; Biological Process: negative regulation of cell proliferation (GO:0008285);; Cellular Component: apical plasma membrane…	K08018|0|gga:422418|K08018 Rap guanine nucleotide exchange factor 2 | (RefSeq) RAPGEF2; Rap guanine nucleotide exchange factor 2	PREDICTED: rap guanine nucleotide exchange factor 2 isoform X2 [Gallus gallus]
ENSGALG00000011298	RARB	CG	up	--	--	Biological Process: negative regulation of transcription from RNA polymerase II promoter (GO:0000122);; Molecular Function: RNA polymerase II regulatory region sequence-specific DNA binding (GO:0000977);; Biological Process: ureteric bud development (GO:0001657);; Biological Process: glandular epithelial cell development (GO:0002068);; Biological Process: outflow tract septum morphogenesis (GO:00…	K08528|0|mgp:100545327|K08528 retinoic acid receptor beta | (RefSeq) RARB; retinoic acid receptor beta	PREDICTED: retinoic acid receptor beta isoform X3 [Meleagris gallopavo]
ENSGALG00000039573	RASAL3	CG	up	--	--	--	--	PREDICTED: protein Wiz isoform X2 [Coturnix japonica]
ENSGALG00000004860	RASD1	CG	up	--	--	Molecular Function: GTP binding (GO:0005525);; Biological Process: small GTPase mediated signal transduction (GO:0007264);; Cellular Component: membrane (GO:0016020);; Cellular Component: sarcoplasmic reticulum (GO:0016529);;	K07843|0|mgp:100542139|K07843 RAS, dexamethasone-induced Ras-related protein 1 | (RefSeq) RASD1; ras related dexamethasone induced 1	PREDICTED: dexamethasone-induced Ras-related protein 1 [Meleagris gallopavo]
ENSGALG00000012576	RASEF	CG	up	[R]	General function prediction only	--	K17199|0|gga:427451|K17199 Ras and EF-hand domain-containing protein | (RefSeq) RASEF; RAS and EF-hand domain containing	PREDICTED: ras and EF-hand domain-containing protein isoform X1 [Gallus gallus]
ENSGALG00000006076	RASGEF1C	CG	down	--	--	--	--	PREDICTED: ras-GEF domain-containing family member 1C isoform X1 [Gallus gallus]
ENSGALG00000015598	RASGRF2	CG	down	--	--	Molecular Function: Rho guanyl-nucleotide exchange factor activity (GO:0005089);; Cellular Component: intracellular (GO:0005622);; Biological Process: regulation of Rho protein signal transduction (GO:0035023);; Biological Process: positive regulation of GTPase activity (GO:0043547);;	K12326|0|gga:100859132|K12326 Ras-specific guanine nucleotide-releasing factor 2 | (RefSeq) RASGRF2; Ras protein specific guanine nucleotide releasing factor 2	PREDICTED: ras-specific guanine nucleotide-releasing factor 2 isoform X4 [Gallus gallus]
ENSGALG00000021552	rasl10a	CG	up	[R]	General function prediction only	Molecular Function: GTP binding (GO:0005525);; Cellular Component: intracellular (GO:0005622);; Biological Process: small GTPase mediated signal transduction (GO:0007264);; Cellular Component: membrane (GO:0016020);;	--	Ras-dva small GTPase [Gallus gallus]
ENSGALG00000027633	RASSF9	CG	up	--	--	Cellular Component: endosome (GO:0005768);; Cellular Component: cytosol (GO:0005829);; Biological Process: signal transduction (GO:0007165);; Cellular Component: trans-Golgi network transport vesicle membrane (GO:0012510);; Cellular Component: extracellular exosome (GO:0070062);;	K09856|0|gga:427872|K09856 Ras association domain-containing protein 9/10 | (RefSeq) RASSF9, PAMCI; Ras association domain family member 9	PREDICTED: ras association domain-containing protein 9 isoform X2 [Gallus gallus]
ENSGALG00000032889	RBFOX3	CG	up	[J]	Translation, ribosomal structure and biogenesis	Molecular Function: nucleotide binding (GO:0000166);; Biological Process: regulation of alternative mRNA splicing, via spliceosome (GO:0000381);; Molecular Function: DNA binding (GO:0003677);; Molecular Function: RNA binding (GO:0003723);; Cellular Component: nucleus (GO:0005634);; Cellular Component: cytoplasm (GO:0005737);; Cellular Component: perikaryon (GO:0043204);;	K14946|0|mgp:100548056|K14946 RNA binding protein fox-1 | (RefSeq) RBFOX3; RNA binding protein, fox-1 homolog 3	RNA binding protein fox-1 homolog 3 isoform X6 [Numida meleagris]
ENSGALG00000030918	RBM3	CG	down	[J]	Translation, ribosomal structure and biogenesis	Molecular Function: nucleotide binding (GO:0000166);; Molecular Function: RNA binding (GO:0003723);; Cellular Component: nucleolus (GO:0005730);; Cellular Component: cytoplasmic stress granule (GO:0010494);; Biological Process: negative regulation of translation (GO:0017148);; Molecular Function: translation repressor activity (GO:0030371);; Biological Process: stress granule assembly (GO:0034063…	K13195|2.44512e-58|gga:425789|K13195 cold-inducible RNA-binding protein | (RefSeq) RBM3, APBP-1, CIRBP; RNA binding motif (RNP1, RRM) protein 3	cold-inducible RNA-binding protein [Gallus gallus]
ENSGALG00000014267	RBM47	CG	up	[J]	Translation, ribosomal structure and biogenesis	Molecular Function: nucleotide binding (GO:0000166);; Biological Process: hematopoietic progenitor cell differentiation (GO:0002244);; Cellular Component: nucleus (GO:0005634);; Biological Process: cytidine to uridine editing (GO:0016554);; Molecular Function: RNA binding (GO:0044822);;	--	PREDICTED: RNA-binding protein 47 isoform X2 [Calidris pugnax]
ENSGALG00000036283	RBM8A	CG	down	[J]	Translation, ribosomal structure and biogenesis	Molecular Function: nucleotide binding (GO:0000166);; Biological Process: nuclear-transcribed mRNA catabolic process, nonsense-mediated decay (GO:0000184);; Biological Process: regulation of alternative mRNA splicing, via spliceosome (GO:0000381);; Molecular Function: mRNA binding (GO:0003729);; Cellular Component: cytoplasm (GO:0005737);; Biological Process: regulation of translation (GO:0006417…	K12876|6.83477e-87|gga:107050968|K12876 RNA-binding protein 8A | (RefSeq) RBM8A; RNA binding motif protein 8A	PREDICTED: RNA-binding protein 8A [Gallus gallus]
ENSGALG00000011132	RBMS1	CG	up	[J]	Translation, ribosomal structure and biogenesis	Molecular Function: nucleotide binding (GO:0000166);; Molecular Function: RNA binding (GO:0044822);;	--	PREDICTED: RNA-binding motif, single-stranded-interacting protein 1 isoform X2 [Aquila chrysaetos canadensis]
ENSGALG00000016014	RCAN1	CG	down	--	--	Molecular Function: nucleotide binding (GO:0000166);; Cellular Component: cytoplasm (GO:0005737);; Molecular Function: calcium-dependent protein serine/threonine phosphatase regulator activity (GO:0008597);; Biological Process: regulation of catalytic activity (GO:0050790);; Biological Process: regulation of calcineurin-NFAT signaling cascade (GO:0070884);;	K17901|5.04074e-120|gga:418510|K17901 calcipressin-1 | (RefSeq) RCAN1; regulator of calcineurin 1	PREDICTED: calcipressin-1 isoform X1 [Aquila chrysaetos canadensis]
ENSGALG00000030097	RCC1	CG	down	[DZ]	Cell cycle control, cell division, chromosome partitioning ;; Cytoskeleton	Biological Process: G1/S transition of mitotic cell cycle (GO:0000082);; Cellular Component: nuclear chromatin (GO:0000790);; Cellular Component: condensed nuclear chromosome (GO:0000794);; Molecular Function: Ran guanyl-nucleotide exchange factor activity (GO:0005087);; Cellular Component: nucleoplasm (GO:0005654);; Cellular Component: cytoplasm (GO:0005737);; Biological Process: mitotic spindle…	K11493|0|gga:429810|K11493 regulator of chromosome condensation | (RefSeq) RCC1; regulator of chromosome condensation 1	PREDICTED: regulator of chromosome condensation [Gallus gallus]
ENSGALG00000050058	REEP1	CG	down	--	--	Cellular Component: endoplasmic reticulum membrane (GO:0005789);; Molecular Function: microtubule binding (GO:0008017);; Cellular Component: integral component of membrane (GO:0016021);; Molecular Function: olfactory receptor binding (GO:0031849);; Biological Process: regulation of intracellular transport (GO:0032386);; Biological Process: protein insertion into membrane (GO:0051205);; Biological…	K17338|1.90608e-79|apla:101792836|K17338 receptor expression-enhancing protein 1/2/3/4 | (RefSeq) REEP1; receptor accessory protein 1	PREDICTED: receptor expression-enhancing protein 1 isoform X5 [Pygoscelis adeliae]
ENSGALG00000002232	RERE	CG	down	--	--	Cellular Component: histone deacetylase complex (GO:0000118);; Biological Process: negative regulation of transcription from RNA polymerase II promoter (GO:0000122);; Molecular Function: RNA polymerase II transcription coactivator activity (GO:0001105);; Molecular Function: RNA polymerase II transcription corepressor activity (GO:0001106);; Molecular Function: chromatin binding (GO:0003682);; Mol…	K05628|0|gga:419435|K05628 arginine-glutamic acid dipeptide repeats protein | (RefSeq) RERE; arginine-glutamic acid dipeptide repeats	Arginine-glutamic acid dipeptide repeats protein, partial [Anas platyrhynchos]
ENSGALG00000002555	RET	CG	down	[M]	Cell wall/membrane/envelope biogenesis	Biological Process: MAPK cascade (GO:0000165);; Biological Process: ureteric bud development (GO:0001657);; Biological Process: neural crest cell migration (GO:0001755);; Biological Process: embryonic epithelial tube formation (GO:0001838);; Molecular Function: protein tyrosine kinase activity (GO:0004713);; Molecular Function: calcium ion binding (GO:0005509);; Molecular Function: ATP binding (G…	K05126|0|cjo:107315612|K05126 proto-oncogene tyrosine-protein kinase Ret [EC:2.7.10.1] | (RefSeq) RET; ret proto-oncogene	PREDICTED: proto-oncogene tyrosine-protein kinase receptor Ret isoform X1 [Gallus gallus]
ENSGALG00000016766	REV1	CG	down	[L]	Replication, recombination and repair	Biological Process: gene conversion of immunoglobulin genes (GO:0002206);; Molecular Function: damaged DNA binding (GO:0003684);; Cellular Component: nucleoplasm (GO:0005654);; Biological Process: double-strand break repair (GO:0006302);; Biological Process: response to UV (GO:0009411);; Molecular Function: deoxycytidyl transferase activity (GO:0017125);; Biological Process: error-prone translesi…	K03515|0|gga:418703|K03515 DNA repair protein REV1 [EC:2.7.7.-] | (RefSeq) REV1, REV1L; REV1, DNA directed polymerase	PREDICTED: DNA repair protein REV1 isoform X1 [Gallus gallus]
ENSGALG00000035980	REXO2	CG	down	[A]	RNA processing and modification	--	K13288|5.98911e-136|gga:419761|K13288 oligoribonuclease [EC:3.1.-.-] | (RefSeq) REXO2, SMFN; RNA exonuclease 2	oligoribonuclease, mitochondrial [Gallus gallus]
ENSGALG00000017064	RFC3	CG	up	[L]	Replication, recombination and repair	Molecular Function: DNA clamp loader activity (GO:0003689);; Cellular Component: DNA replication factor C complex (GO:0005663);; Biological Process: DNA-dependent DNA replication (GO:0006261);; Biological Process: response to organophosphorus (GO:0046683);;	K10756|0|gga:418907|K10756 replication factor C subunit 3/5 | (RefSeq) RFC3; replication factor C subunit 3	replication factor C subunit 3 [Gallus gallus]
ENSGALG00000001773	RFX2	CG	down	--	--	Molecular Function: RNA polymerase II core promoter proximal region sequence-specific DNA binding (GO:0000978);; Molecular Function: transcription factor activity, sequence-specific DNA binding (GO:0003700);; Cellular Component: nucleus (GO:0005634);; Biological Process: regulation of transcription from RNA polymerase II promoter (GO:0006357);;	K09173|0|gga:420092|K09173 regulatory factor X 1/2/3 | (RefSeq) RFX2; regulatory factor X2	PREDICTED: DNA-binding protein RFX2 isoform X1 [Gallus gallus]
ENSGALG00000012647	RFX4	CG	up	--	--	--	K09174|0|aam:106488258|K09174 regulatory factor X 4 | (RefSeq) RFX4; regulatory factor X4	PREDICTED: LOW QUALITY PROTEIN: transcription factor RFX4 [Apteryx australis mantelli]
ENSGALG00000014918	RFX6	CG	down	--	--	Molecular Function: RNA polymerase II core promoter proximal region sequence-specific DNA binding (GO:0000978);; Molecular Function: transcriptional activator activity, RNA polymerase II transcription regulatory region sequence-specific binding (GO:0001228);; Biological Process: type B pancreatic cell differentiation (GO:0003309);; Biological Process: pancreatic A cell differentiation (GO:0003310…	K19521|0|gga:421737|K19521 regulatory factor X 6 | (RefSeq) RFX6, RFXDC1; regulatory factor X6	PREDICTED: DNA-binding protein RFX6 [Gallus gallus]
ENSGALG00000003412	RGL4	CG	down	--	--	--	K08732|0|gga:427758|K08732 ral guanine nucleotide dissociation stimulator | (RefSeq) RALGDS, RGL4; ral guanine nucleotide dissociation stimulator	PREDICTED: ral guanine nucleotide dissociation stimulator isoform X3 [Gallus gallus]
ENSGALG00000039173	RGMA	CG	down	--	--	Biological Process: neural tube closure (GO:0001843);; Cellular Component: plasma membrane (GO:0005886);; Cellular Component: cell surface (GO:0009986);; Molecular Function: coreceptor activity (GO:0015026);; Biological Process: regulation of BMP signaling pathway (GO:0030510);; Cellular Component: anchored component of membrane (GO:0031225);;	K06847|0|cjo:107318854|K06847 RGM domain family | (RefSeq) RGMA; repulsive guidance molecule family member a	PREDICTED: repulsive guidance molecule A [Coturnix japonica]
ENSGALG00000001943	RHBDF2	CG	up	[O]	Posttranslational modification, protein turnover, chaperones	Molecular Function: serine-type endopeptidase activity (GO:0004252);; Cellular Component: endoplasmic reticulum membrane (GO:0005789);; Cellular Component: plasma membrane (GO:0005886);; Cellular Component: integral component of membrane (GO:0016021);; Biological Process: protein processing (GO:0016485);; Biological Process: regulation of epidermal growth factor receptor signaling pathway (GO:004…	--	PREDICTED: inactive rhomboid protein 2 [Gallus gallus]
ENSGALG00000016485	RHOB	CG	down	[R]	General function prediction only	--	K07856|1.03016e-134|tgu:100219840|K07856 Ras homolog gene family, member B | (RefSeq) RHOB; ras homolog family member B	Rho-related GTP-binding protein RhoB [Lonchura striata domestica]
ENSGALG00000005475	RHOGL	CG	up	[R]	General function prediction only	Molecular Function: GTP binding (GO:0005525);; Cellular Component: intracellular (GO:0005622);; Biological Process: small GTPase mediated signal transduction (GO:0007264);;	K07863|5.10427e-121|mgp:100547676|K07863 Ras homolog gene family, member G | (RefSeq) rho-related GTP-binding protein RhoG-like	PREDICTED: rho-related GTP-binding protein RhoG isoform X1 [Haliaeetus albicilla]
ENSGALG00000014277	RHOH	CG	down	[R]	General function prediction only	Cellular Component: immunological synapse (GO:0001772);; Molecular Function: GTP binding (GO:0005525);; Cellular Component: cytoplasm (GO:0005737);; Biological Process: small GTPase mediated signal transduction (GO:0007264);; Molecular Function: kinase inhibitor activity (GO:0019210);; Biological Process: T cell differentiation (GO:0030217);; Biological Process: negative regulation of phosphoryla…	K07873|3.34707e-135|gga:107056350|K07873 Ras homolog gene family, member H | (RefSeq) GTPRHOH, RHOH; rho-related GTP-binding protein RhoH	PREDICTED: rho-related GTP-binding protein RhoH [Gallus gallus]
ENSGALG00000025738	RHOU	CG	up	--	--	Biological Process: G1/S transition of mitotic cell cycle (GO:0000082);; Molecular Function: GTPase activity (GO:0003924);; Molecular Function: GTP binding (GO:0005525);; Cellular Component: intracellular (GO:0005622);; Biological Process: regulation of cell shape (GO:0008360);; Biological Process: Rac protein signal transduction (GO:0016601);; Biological Process: actin cytoskeleton organization …	K07865|2.89771e-143|gga:428589|K07865 Ras homolog gene family, member U | (RefSeq) RHOU; ras homolog family member U	PREDICTED: rho-related GTP-binding protein RhoU [Gallus gallus]
ENSGALG00000003174	RIMS3	CG	up	--	--	Biological Process: regulation of membrane potential (GO:0042391);; Molecular Function: ion channel binding (GO:0044325);; Biological Process: positive regulation of mitophagy in response to mitochondrial depolarization (GO:0098779);;	K15298|1.99704e-104|gga:428226|K15298 regulating synaptic membrane exocytosis protein 3 | (RefSeq) RIMS3; regulating synaptic membrane exocytosis 3	hypothetical protein CIB84_012535 [Bambusicola thoracicus]
ENSGALG00000008457	rin2	CG	down	--	--	Biological Process: signal transduction (GO:0007165);;	--	PREDICTED: ras and Rab interactor 2 isoform X3 [Gallus gallus]
ENSGALG00000026313	RND3	CG	down	[R]	General function prediction only	Molecular Function: GTP binding (GO:0005525);; Cellular Component: intracellular (GO:0005622);; Cellular Component: focal adhesion (GO:0005925);; Biological Process: small GTPase mediated signal transduction (GO:0007264);; Cellular Component: extracellular exosome (GO:0070062);;	K07859|6.54428e-162|tgu:100222336|K07859 Rho family GTPase 3 | (RefSeq) RND3; Rho family GTPase 3	PREDICTED: rho-related GTP-binding protein RhoE [Taeniopygia guttata]
ENSGALG00000001640	RNF122	CG	down	--	--	Biological Process: protein polyubiquitination (GO:0000209);; Molecular Function: zinc ion binding (GO:0008270);; Cellular Component: integral component of membrane (GO:0016021);; Biological Process: protein ubiquitination involved in ubiquitin-dependent protein catabolic process (GO:0042787);; Biological Process: proteasome-mediated ubiquitin-dependent protein catabolic process (GO:0043161);; Mo…	K15699|5.09417e-110|gga:426922|K15699 RING finger protein 122 | (RefSeq) RNF122; ring finger protein 122	PREDICTED: RING finger protein 122 isoform X1 [Gallus gallus]
ENSGALG00000028709	RNF144A	CG	down	--	--	Cellular Component: ubiquitin ligase complex (GO:0000151);; Biological Process: protein polyubiquitination (GO:0000209);; Cellular Component: Golgi apparatus (GO:0005794);; Molecular Function: zinc ion binding (GO:0008270);; Cellular Component: integral component of membrane (GO:0016021);; Molecular Function: ligase activity (GO:0016874);; Molecular Function: ubiquitin conjugating enzyme binding …	K11975|0|gga:421922|K11975 E3 ubiquitin-protein ligase RNF144 [EC:2.3.2.27] | (RefSeq) RNF144A, RNF144; ring finger protein 144A	E3 ubiquitin-protein ligase RNF144A [Patagioenas fasciata monilis]
ENSGALG00000017309	RNF169	CG	up	--	--	Cellular Component: nucleoplasm (GO:0005654);; Molecular Function: ligase activity (GO:0016874);; Molecular Function: nucleosome binding (GO:0031491);; Cellular Component: site of double-strand break (GO:0035861);; Molecular Function: K63-linked polyubiquitin modification-dependent protein binding (GO:0070530);; Biological Process: negative regulation of double-strand break repair (GO:2000780);;	K20805|0|gga:419055|K20805 E3 ubiquitin-protein ligase RNF169 [EC:2.3.2.27] | (RefSeq) RNF169; ring finger protein 169	PREDICTED: E3 ubiquitin-protein ligase RNF169 [Gallus gallus]
ENSGALG00000004629	RNF216	CG	up	--	--	Cellular Component: nucleus (GO:0005634);; Molecular Function: ligase activity (GO:0016874);; Biological Process: regulation of interferon-beta production (GO:0032648);; Biological Process: proteasome-mediated ubiquitin-dependent protein catabolic process (GO:0043161);; Biological Process: regulation of defense response to virus by host (GO:0050691);; Biological Process: protein K48-linked ubiqui…	K11976|0|gga:416486|K11976 TRIAD3; E3 ubiquitin-protein ligase RNF216 [EC:2.3.2.27] | (RefSeq) RNF216; ring finger protein 216	PREDICTED: E3 ubiquitin-protein ligase RNF216 [Gallus gallus]
ENSGALG00000010109	RNF220	CG	down	--	--	Cellular Component: cytoplasm (GO:0005737);; Molecular Function: zinc ion binding (GO:0008270);; Biological Process: protein autoubiquitination (GO:0051865);; Molecular Function: ubiquitin protein ligase activity (GO:0061630);; Biological Process: positive regulation of canonical Wnt signaling pathway (GO:0090263);;	--	PREDICTED: E3 ubiquitin-protein ligase RNF220 isoform X1 [Gallus gallus]
ENSGALG00000026443	RNF44	CG	up	--	--	Cellular Component: nucleoplasm (GO:0005654);; Cellular Component: cytoplasm (GO:0005737);; Biological Process: regulation of transcription, DNA-templated (GO:0006355);; Molecular Function: zinc ion binding (GO:0008270);; Biological Process: protein ubiquitination (GO:0016567);; Biological Process: proteasome-mediated ubiquitin-dependent protein catabolic process (GO:0043161);; Molecular Function…	K19041|0|gga:416224|K19041 E3 ubiquitin-protein ligase RNF38/44 [EC:2.3.2.27] | (RefSeq) RNF44; ring finger protein 44	PREDICTED: RING finger protein 44 isoform X1 [Gallus gallus]
ENSGALG00000000374	RNPEP	CG	down	[E]	Amino acid transport and metabolism	Cellular Component: extracellular space (GO:0005615);; Cellular Component: plasma membrane (GO:0005886);; Biological Process: proteolysis (GO:0006508);; Molecular Function: zinc ion binding (GO:0008270);; Cellular Component: secretory granule (GO:0030141);; Molecular Function: peptide binding (GO:0042277);; Biological Process: peptide catabolic process (GO:0043171);; Biological Process: negative …	K01260|0|gga:421165|K01260 aminopeptidase B [EC:3.4.11.6] | (RefSeq) RNPEP; arginyl aminopeptidase	PREDICTED: aminopeptidase B isoform X1 [Gallus gallus]
ENSGALG00000015150	RORB	CG	up	--	--	Molecular Function: steroid hormone receptor activity (GO:0003707);; Molecular Function: RNA polymerase II transcription factor activity, ligand-activated sequence-specific DNA binding (GO:0004879);; Cellular Component: nucleus (GO:0005634);; Molecular Function: transcription factor binding (GO:0008134);; Molecular Function: zinc ion binding (GO:0008270);; Biological Process: intracellular recept…	K08533|0|gga:395980|K08533 RAR-related orphan receptor beta | (RefSeq) RORB; RAR related orphan receptor B	nuclear receptor ROR-beta [Numida meleagris]
ENSGALG00000003408	RP1-27O5.3	CG	up	--	--	Molecular Function: nucleic acid binding (GO:0003676);; Molecular Function: metal ion binding (GO:0046872);;	K10495|0|mgp:100547392|K10495 zinc finger and BTB domain-containing protein 8 | (RefSeq) ZBTB8B; zinc finger and BTB domain containing 8B	hypothetical protein CIB84_005619 [Bambusicola thoracicus]
ENSGALG00000051397	RPEL1	CG	down	[G]	Carbohydrate transport and metabolism	Molecular Function: ribulose-phosphate 3-epimerase activity (GO:0004750);; Cellular Component: cytosol (GO:0005829);; Biological Process: pentose-phosphate shunt, non-oxidative branch (GO:0009052);; Biological Process: pentose catabolic process (GO:0019323);; Biological Process: cellular carbohydrate metabolic process (GO:0044262);; Molecular Function: metal ion binding (GO:0046872);;	K01783|9.35406e-153|gga:770045|K01783 ribulose-phosphate 3-epimerase [EC:5.1.3.1] | (RefSeq) RPE, RPEL1; ribulose-5-phosphate-3-epimerase	PREDICTED: ribulose-phosphate 3-epimerase isoform X1 [Gallus gallus]
ENSGALG00000000474	RPL36	CG	up	--	--	Biological Process: cytoplasmic translation (GO:0002181);; Molecular Function: structural constituent of ribosome (GO:0003735);; Cellular Component: nucleolus (GO:0005730);; Biological Process: brain development (GO:0007420);; Cellular Component: membrane (GO:0016020);; Cellular Component: cytosolic large ribosomal subunit (GO:0022625);; Molecular Function: RNA binding (GO:0044822);; Biological P…	K02920|1.89406e-60|mgp:100551437|K02920 large subunit ribosomal protein L36e | (RefSeq) RPL36; ribosomal protein L36	60S ribosomal protein L36 [Gallus gallus]
ENSGALG00000029810	RPS19BP1	CG	down	--	--	Cellular Component: nucleoplasm (GO:0005654);; Cellular Component: nucleolus (GO:0005730);; Cellular Component: cytoplasm (GO:0005737);; Molecular Function: enzyme binding (GO:0019899);; Molecular Function: RNA binding (GO:0044822);;	--	RecName: Full=Active regulator of SIRT1; AltName: Full=40S ribosomal protein S19-binding protein 1; Short=RPS19-binding protein 1; Short=S19BP
ENSGALG00000033079	RRAGC	CG	down	--	--	Molecular Function: GTPase activity (GO:0003924);; Molecular Function: GTP binding (GO:0005525);; Cellular Component: nucleus (GO:0005634);; Cellular Component: lysosome (GO:0005764);; Biological Process: regulation of autophagy (GO:0010506);; Molecular Function: GDP binding (GO:0019003);; Biological Process: positive regulation of TOR signaling (GO:0032008);; Biological Process: cellular respons…	K16186|0|gga:419605|K16186 Ras-related GTP-binding protein C/D | (RefSeq) RRAGC; Ras related GTP binding C	ras-related GTP-binding protein C [Gallus gallus]
ENSGALG00000008676	RRBP1	CG	up	--	--	Biological Process: osteoblast differentiation (GO:0001649);; Biological Process: epithelial to mesenchymal transition involved in endocardial cushion formation (GO:0003198);; Molecular Function: receptor activity (GO:0004872);; Cellular Component: extracellular space (GO:0005615);; Cellular Component: ribosome (GO:0005840);; Biological Process: translation (GO:0006412);; Biological Process: prot…	K14000|0|gga:396414|K14000 ribosome-binding protein 1 | (RefSeq) RRBP1; ribosome binding protein 1	PREDICTED: ribosome-binding protein 1 isoform X2 [Gallus gallus]
ENSGALG00000030890	RRS1	CG	down	--	--	Cellular Component: nucleus (GO:0005634);; Biological Process: ribosome biogenesis (GO:0042254);;	K14852|1.7508e-120|gga:107052739|K14852 regulator of ribosome biosynthesis | (RefSeq) RRS1; ribosome biogenesis regulator homolog	PREDICTED: LOW QUALITY PROTEIN: ribosome biogenesis regulatory protein homolog [Gallus gallus]
ENSGALG00000023640	RSPO4	CG	up	--	--	--	--	PREDICTED: R-spondin-4 isoform X3 [Gallus gallus]
ENSGALG00000016022	RUNX1	CG	down	--	--	Molecular Function: DNA binding (GO:0003677);; Molecular Function: transcription factor activity, sequence-specific DNA binding (GO:0003700);; Molecular Function: ATP binding (GO:0005524);; Cellular Component: nucleus (GO:0005634);; Biological Process: regulation of transcription, DNA-templated (GO:0006355);;	K08367|0|gga:396152|K08367 runt-related transcription factor 1 | (RefSeq) RUNX1; runt-related transcription factor 1	runt-related transcription factor 1 [Gallus gallus]
ENSGALG00000040276	RUNX2	CG	up	--	--	Cellular Component: nuclear chromatin (GO:0000790);; Molecular Function: RNA polymerase II core promoter proximal region sequence-specific DNA binding (GO:0000978);; Molecular Function: RNA polymerase II core promoter sequence-specific DNA binding (GO:0000979);; Molecular Function: transcriptional activator activity, RNA polymerase II core promoter proximal region sequence-specific binding (GO:00…	K09278|0|gga:373919|K09278 runt-related transcription factor 2 | (RefSeq) RUNX2; runt related transcription factor 2	runt-related transcription factor 2 [Gallus gallus]
ENSGALG00000043372	RUNX3	CG	down	--	--	--	K09279|0|gga:769687|K09279 runt-related transcription factor 3 | (RefSeq) RUNX3, null; runt related transcription factor 3	PREDICTED: runt-related transcription factor 3 isoform X1 [Gallus gallus]
ENSGALG00000029764	RXFP2	CG	down	[K]	Transcription	Cellular Component: plasma membrane (GO:0005886);; Biological Process: adenylate cyclase-activating G-protein coupled receptor signaling pathway (GO:0007189);; Biological Process: male gonad development (GO:0008584);; Cellular Component: integral component of membrane (GO:0016021);; Molecular Function: protein-hormone receptor activity (GO:0016500);;	--	PREDICTED: relaxin receptor 1 [Gallus gallus]
ENSGALG00000042055	RXRA	CG	up	--	--	Biological Process: negative regulation of transcription from RNA polymerase II promoter (GO:0000122);; Cellular Component: nuclear chromatin (GO:0000790);; Molecular Function: RNA polymerase II regulatory region sequence-specific DNA binding (GO:0000977);; Molecular Function: steroid hormone receptor activity (GO:0003707);; Molecular Function: 9-cis retinoic acid receptor activity (GO:0004886);;…	K08524|0|gga:417143|K08524 retinoid X receptor alpha | (RefSeq) RXRA; retinoid X receptor alpha	PREDICTED: retinoic acid receptor RXR-alpha isoform X1 [Haliaeetus leucocephalus]
ENSGALG00000033025	RYBP	CG	up	--	--	Biological Process: negative regulation of transcription from RNA polymerase II promoter (GO:0000122);; Molecular Function: DNA binding (GO:0003677);; Molecular Function: transcription corepressor activity (GO:0003714);; Cellular Component: nucleoplasm (GO:0005654);; Molecular Function: zinc ion binding (GO:0008270);; Cellular Component: PcG protein complex (GO:0031519);; Biological Process: hist…	K11469|7.13396e-84|gga:416095|K11469 RING1 and YY1-binding protein | (RefSeq) RYBP; RING1 and YY1 binding protein	PREDICTED: RING1 and YY1-binding protein isoform X2 [Pseudopodoces humilis]
ENSGALG00000001948	SAFB2	CG	down	[J]	Translation, ribosomal structure and biogenesis	Molecular Function: nucleotide binding (GO:0000166);; Molecular Function: nucleic acid binding (GO:0003676);;	--	PREDICTED: scaffold attachment factor B1 isoform X1 [Gallus gallus]
ENSGALG00000034453	SAMD11	CG	down	--	--	--	--	PREDICTED: sterile alpha motif domain-containing protein 11 isoform X6 [Gallus gallus]
ENSGALG00000041790	SAMD4A	CG	down	--	--	--	--	PREDICTED: protein Smaug homolog 1 isoform X2 [Gallus gallus]
ENSGALG00000028420	SAMD5	CG	up	--	--	Molecular Function: protein C-terminus binding (GO:0008022);; Biological Process: positive regulation of endothelial cell migration (GO:0010595);; Molecular Function: mitogen-activated protein kinase kinase kinase binding (GO:0031435);; Biological Process: positive regulation of lipopolysaccharide-mediated signaling pathway (GO:0031666);; Molecular Function: protein complex scaffold activity (GO:…	--	hypothetical protein CIB84_004132 [Bambusicola thoracicus]
ENSGALG00000040926	SAMSN1	CG	down	--	--	Molecular Function: phosphotyrosine residue binding (GO:0001784);; Biological Process: negative regulation of adaptive immune response (GO:0002820);; Cellular Component: nucleus (GO:0005634);; Cellular Component: cytosol (GO:0005829);; Molecular Function: RNA binding (GO:0044822);; Biological Process: negative regulation of peptidyl-tyrosine phosphorylation (GO:0050732);; Biological Process: nega…	--	SAM domain-containing protein SAMSN-1 [Gallus gallus]
ENSGALG00000002855	SARDH	CG	down	[E]	Amino acid transport and metabolism	Cellular Component: mitochondrion (GO:0005739);; Molecular Function: oxidoreductase activity (GO:0016491);; Biological Process: oxidation-reduction process (GO:0055114);;	K00314|0|gga:417146|K00314 sarcosine dehydrogenase [EC:1.5.8.3] | (RefSeq) SARDH; sarcosine dehydrogenase	PREDICTED: sarcosine dehydrogenase, mitochondrial [Gallus gallus]
ENSGALG00000030342	SARNP	CG	down	--	--	Cellular Component: transcription export complex (GO:0000346);; Biological Process: mRNA export from nucleus (GO:0006406);; Cellular Component: nuclear speck (GO:0016607);; Cellular Component: viral nucleocapsid (GO:0019013);; Cellular Component: intracellular ribonucleoprotein complex (GO:0030529);; Molecular Function: RNA binding (GO:0044822);;	K18732|2.76239e-84|gga:425058|K18732 SAP domain-containing ribonucleoprotein | (RefSeq) SARNP, CIP29; SAP domain containing ribonucleoprotein	SAP domain-containing ribonucleoprotein [Gallus gallus]
ENSGALG00000011254	SATB1	CG	down	--	--	Biological Process: negative regulation of transcription from RNA polymerase II promoter (GO:0000122);; Molecular Function: RNA polymerase II regulatory region sequence-specific DNA binding (GO:0000977);; Molecular Function: transcriptional repressor activity, RNA polymerase II transcription regulatory region sequence-specific binding (GO:0001227);; Molecular Function: chromatin binding (GO:00036…	--	DNA-binding protein SATB1 [Gallus gallus]
ENSGALG00000008135	SATB2	CG	down	--	--	--	--	PREDICTED: DNA-binding protein SATB2 [Taeniopygia guttata]
ENSGALG00000034560	SCARF2	CG	up	--	--	Molecular Function: scavenger receptor activity (GO:0005044);; Biological Process: receptor-mediated endocytosis (GO:0006898);; Biological Process: heterophilic cell-cell adhesion via plasma membrane cell adhesion molecules (GO:0007157);;	--	PREDICTED: scavenger receptor class F member 2 isoform X1 [Gallus gallus]
ENSGALG00000039468	SCHIP1	CG	down	--	--	--	--	PREDICTED: schwannomin-interacting protein 1 isoform X4 [Gallus gallus]
ENSGALG00000006112	SCN5A	CG	up	--	--	--	K04838|0|gga:395947|K04838 voltage-gated sodium channel type V alpha | (RefSeq) SCN5A; sodium voltage-gated channel alpha subunit 5	sodium channel protein type 5 subunit alpha [Gallus gallus]
ENSGALG00000015436	SDCBP	CG	down	--	--	--	K17254|0|gga:421136|K17254 syntenin-1 | (RefSeq) SDCBP, syntenin-1; syndecan binding protein	syntenin-1 [Gallus gallus]
ENSGALG00000002111	SEC14L5	CG	down	--	--	--	--	PREDICTED: syntaxin-binding protein 4-like isoform X2 [Gallus gallus]
ENSGALG00000002364	SEC16A	CG	up	--	--	Cellular Component: Golgi membrane (GO:0000139);; Biological Process: COPII vesicle coating (GO:0048208);;	K20353|0|phi:102114008|K20353 COPII coat assembly protein SEC16 | (RefSeq) SEC16A; SEC16 homolog A, endoplasmic reticulum export factor	PREDICTED: protein transport protein Sec16A isoform X7 [Gallus gallus]
ENSGALG00000011998	SEC24D	CG	up	--	--	--	K14007|0|gga:422683|K14007 protein transport protein SEC24 | (RefSeq) SEC24D; SEC24 homolog D, COPII coat complex component	PREDICTED: protein transport protein Sec24D [Gallus gallus]
[truncated: 1,037 more rows]
