# Supplementary material for: Analysis of DNA Methylation Profiles in Mandibular Condyle of Chicks With Crossed Beaks Using Whole-Genome Bisulfite Sequencing
Source: Front Genet. 2021 Jul 8;12:680115. doi: 10.3389/fgene.2021.680115 (PMC8298039; doi:10.3389/fgene.2021.680115)
Supplement: Supplementary Table 4 — The list of DMGs enriched GO terms for CG context. [file Table_4.XLSX]

## Sheet: GO
GO terms	GO ID	DMGs Count	genes	P value
negative regulation of transcription from RNA polymerase II promoter	GO:0000122	70	ENSGALG00000052345; ENSGALG00000045708; ZBTB32; LMCD1; PHF21A; SIM2; RYBP; TBX15; ZEB2; NRARP; ENSGALG00000038454; DMAP1; CELA1; DNMT3B; TBL1XR1; IRX3; CUX2; SATB1; TP63; SPDEF; PITX2; RARB; TSC22D3; NR2F1; DACT1; SOX9; FHL2; ZFPM1; PRDM16; TLE4; MSX1; EGR1; ZFHX3; FGF9; ETS2; NOG; TCERG1; ENSGALG00000040886; NRIP1; RERE; CXXC5; DKK1; SLA2; SPEN; JDP2; EN1; GATA6; MEF2A; ALX1; FOXP1; ENSGALG00000…	1.18263e-11
positive regulation of transcription from RNA polymerase II promoter	GO:0045944	80	LHX1; SIX3; ZEB2; PPP3CA; MAFB; GRHL1; TBL1XR1; IRX3; SUPT4H1; CELA1; ENSGALG00000038454; SIX6; SIX2; OVOL2; MEIS1; TEAD1; RFX6; BMPR2; FOXA1; PITX2; RARB; EBF3; TP63; SPDEF; TBL1X; EGR1; MSX1; PBX1; FOXA2; BCL9L; ADRB2; SOX9; RERE; FOXK2; ENSGALG00000033569; CREB3L1; NRIP1; PAX2; CITED2; NOG; ENSGALG00000047857; PAX1; ELF3; Ago1; FOXP1; AUTS2; FGF10; GATA3; PID1; GATA6; GALR1; EN1; ALX1; MEF2A; …	8.04993e-11
atrial septum morphogenesis	GO:0060413	6	ISL1; GJA5; CYR61; NOTCH2; ZFPM1; TBX5;	3.14541e-06
thymus development	GO:0048538	10	FGF10; CITED2; PAX1; EPHB3; GATA3; SLC46A2; BCL2L11; TBX1; PBX1; MAFB;	4.15474e-06
positive regulation of endothelial cell migration	GO:0010595	9	ATOH8; SAMD5; TEK; FLT4; GATA3; ETS1; BMPR2; VEGFA; CCBE1;	7.73665e-06
positive regulation of vascular endothelial growth factor receptor signaling pathway	GO:0030949	4	FGF18; FLT1; FGF9; FGF10;	6.21221e-05
regulation of transcription, DNA-templated	GO:0006355	47	SMAD7; HES6; IRX2; DLX4; ENSGALG00000049917; NTN3; MYRF; TFIP11; LHX6; ENSGALG00000016971; LBX2; HOXD3; WT1; HOXB2; CUX1; MECOM; HOXCDX1L; HES1; PRMT8; EMX2; RUNX1; DLX6; SPTY2D1; ATF7; ENSGALG00000051242; HES4; MYC; TSC22D1; TBX18; HOXA3; SOHO-1; HES6; AXIN2; NLK; POU4F3; ASXL3; EYA2; NOTCH2; LHX8; ENSGALG00000053412; HOXD12; MGA; RNF44; CHD7; ENSGALG00000049900; DLX3; GBX1;	0.000224081
embryonic digestive tract morphogenesis	GO:0048557	5	PDGFRA; FGF10; SIX2; OVOL2; PITX2;	0.000244889
tube formation	GO:0035148	4	VEGFA; BCL2L11; ATOH8; DAB2IP;	0.000288616
cell-cell adhesion	GO:0098609	4	TMEM47; ADGRL3; PERP2; FLRT3;	0.000288616
embryonic hindlimb morphogenesis	GO:0035116	7	RARB; CHD7; MSX1; PITX2; ZBTB32; PITX1; MSX2;	0.000375757
positive regulation of angiogenesis	GO:0045766	12	FLT1; CELA1; ISL1; ANGPT4; VEGFA; CCBE1; SPHK1; TEK; VASH2; GATA6; SAMD5; PLCG1;	0.000411118
dorsal/ventral pattern formation	GO:0009953	6	OVOL2; IRX3; EN1; LHX1; NOG; DUSP6;	0.000482213
pituitary gland development	GO:0021983	6	PITX1; PITX2; SIX3; NOG; ISL1; FGF10;	0.000482213
outflow tract morphogenesis	GO:0003151	7	PLXND1; NPY5R; CITED2; ZFPM1; SEMA3C; FZD2; GJA5;	0.000568048
neural crest cell migration	GO:0001755	9	ZEB2; ISL1; SEMA7A; SEMA3C; ALX1; RET; SOX9; SEMA4G; OVOL2;	0.000650351
negative regulation of transcription, DNA-templated	GO:0045892	21	KCTD1; KAT6A; C1D; PAX2; PDGFB; ATP8B1; ELF3; ZNF703; ATOH8; TBL1X; PITX1; CDKN1B; LHX1; SIX3; KDM4A; PURA; RUNX2; USP47; CD38; TSHZ3; FOXK1;	0.000677165
prostatic bud formation	GO:0060513	3	FGF10; NOG; TP63;	0.000700988
nephric duct formation	GO:0072179	3	GATA3; PAX2; LHX1;	0.000700988
positive regulation of phospholipase activity	GO:0010518	3	FGFR2; CYR61; FGFR3;	0.000700988
negative regulation of pathway-restricted SMAD protein phosphorylation	GO:0060394	4	NOG; SMAD6; LDLRAD4; DKK1;	0.000804723
outflow tract septum morphogenesis	GO:0003148	5	RARB; TBX2; MSX2; ISL1; GATA6;	0.000946773
limb bud formation	GO:0060174	5	TBX5; SEMA3C; FGF10; PLXNA2; SOX9;	0.000946773
positive regulation of chondrocyte differentiation	GO:0032332	5	FGF18; ZBTB32; RUNX2; SOX9; SOX5;	0.000946773
negative regulation of epithelial to mesenchymal transition	GO:0010719	5	OVOL2; DAB2IP; LDLRAD4; FOXA2; VASN;	0.000946773
chromatin remodeling	GO:0006338	9	RERE; TOP1; GATA3; SATB1; TP63; DMAP1; SOX9; ARID1B; KAT2B;	0.00142895
phospholipase C-activating G-protein coupled receptor signaling pathway	GO:0007200	7	F2R; p2ry1; FSHR; NMUR1; GALR1; P2RY6; PLCE1;	0.00163774
embryonic limb morphogenesis	GO:0030326	7	GJA5; DLX6; TP63; PBX1; ALX1; FGF9; DKK1;	0.00163774
exocrine pancreas development	GO:0031017	4	ENSGALG00000038454; ISL1; WLS; CELA1;	0.00174555
type B pancreatic cell differentiation	GO:0003309	4	GATA6; ENSGALG00000038454; RFX6; NKX6-1;	0.00174555
response to retinoic acid	GO:0032526	6	KLF4; DKK1; RARB; RXRA; FKBP1A; TBX5;	0.001783
palate development	GO:0060021	11	CHD7; WFIKKN1; PDGFRA; MSX1; INSIG1; ALX1; DLX6; PRDM16; EPHB3; TBX2; BCOR	0.00188383
positive regulation of synapse assembly	GO:0051965	9	SLITRK2; EPHB3; FLRT3; NTRK3; CUX2; LRRTM1; NLGN1; LINGO2; ADGRL3	0.00227401
Notch signaling pathway	GO:0007219	10	ANXA4; HOXD3; CDKN1B; GOT1; SOX9; MIB1; TBX2; ANGPT4; NOTCH2; HES1	0.00256292
positive regulation of cell migration	GO:0030335	14	SPHK1; ZNF703; SEMA4G; CYR61; IGF1R; NUMB; PIK3R1; NTRK3; F2R; FLT1; SEMA7A; RET; SUN2; SEMA3C	0.00261029
anterior/posterior axon guidance	GO:0033564	3	UNC5C; NTN1; UNC5B	0.00261758
semaphorin-plexin signaling pathway involved in axon guidance	GO:1902287	3	PLXNA2; PLXNB2; PLXND1	0.00261758
parathyroid gland development	GO:0060017	3	PAX1; TBX1; GATA3	0.00261758
fat pad development	GO:0060613	3	ARRDC3; TBL1XR1; BBS4	0.00261758
intramembranous ossification	GO:0001957	3	AXIN2; MN1; FGF18	0.00261758
negative regulation of bone mineralization	GO:0030502	3	SOX9; AHSG; BCOR	0.00261758
heparan sulfate proteoglycan biosynthetic process, enzymatic modification	GO:0015015	3	HS6ST3; HS6ST1; HS6ST2	0.00261758
brain development	GO:0007420	12	RPL36; ENSGALG00000041102; SPHK1; EML1; SMARCA1; POU3F3; PLXNB2; UNC5C; FKBP1A; GBX1; ETF1; IRX3	0.00321899
epidermis development	GO:0008544	4	SATB1; TFDP1; PPARA; GRHL1	0.00324621
cell proliferation in forebrain	GO:0021846	4	EMX2; ZEB2; LHX5; SIX3	0.00324621
positive regulation of epithelial cell proliferation	GO:0050679	6	FOXP1; PAX2; NOG; FGF9; DLX6; SOX9	0.00354186
multicellular organism growth	GO:0035264	10	ZFP36L1; STK40; RARB; CELA1; ANKRD11; SP2; PCDH15; EN1; CLIC4; TBL1XR1	0.00527354
cognition	GO:0050890	4	CHRNA4; DGCR2; CHD7; PTCHD1	0.00543464
T cell differentiation	GO:0030217	5	NHEJ1; EGR1; RHOH; RUNX2; CHD7	0.0055643
epidermis morphogenesis	GO:0048730	3	FGF10; MYC; KLF4	0.00611104
pancreatic A cell differentiation	GO:0003310	3	NKX6-1; GATA6; RFX6	0.00611104
positive regulation of histone deacetylation	GO:0031065	3	SREBF1; JDP2; ZNF703	0.00611104
ventricular cardiac muscle cell differentiation	GO:0055012	3	RXRA; ISL1; RARB	0.00611104
spinal cord association neuron differentiation	GO:0021527	3	ISL1; LHX1; LHX5	0.00611104
lacrimal gland development	GO:0032808	3	SOX9; FGF10; IGSF3	0.00611104
endocardial cushion morphogenesis	GO:0003203	3	SOX9; ISL1; TBX2	0.00611104
vascular endothelial growth factor signaling pathway	GO:0038084	3	FLT1; NRP2; FLT4	0.00611104
cardiac right ventricle morphogenesis	GO:0003215	3	SEMA3C; GATA3; ISL1	0.00611104
negative regulation of Wnt signaling pathway	GO:0030178	6	FGF9; TRABD2B; SIX3; ENSGALG00000004793; HIC1; NLK	0.00634086
negative regulation of apoptotic process	GO:0043066	22	ANGPT4; FLT4; GATA6; SPHK1; CITED2; IGF1R; CDKN1B; STK40; CD38; FHL2; KLHL20; DNAJC3; MSX1; TP63; CYR61; BARD1; NUAK2; ADAR; RARB; MSX2; SMAD6; PIK3R1	0.00697405
positive regulation of transcription, DNA-templated	GO:0045893	21	RET; TBX1; ZFHX3; ETS2; LHX5; ENSGALG00000041102; F2R; ENSGALG00000050415; CD38; PRDM16; TFDP1; ATOH8; ZNF516; FOXK1; RORB; BANP; FZD2; FZD7; ZBTB32; PDGFB; KAT6A	0.0072591
negative regulation of cell proliferation	GO:0008285	20	MSX1; SKAP2; FGF10; NOTCH2; F2R; DLEC1; ZNF503; CDKN2C; ENPP7; NACC2; ENSGALG00000038454; DIS3L2; RAPGEF2; KLF4; AXIN2; MSX2; RARB; ZBTB32; CDKN1A; KAT2B	0.00752838
negative regulation of dendrite morphogenesis	GO:0050774	2	RAPGEF2; PPP3CA	0.00790054
activation of meiosis	GO:0090427	2	MSX2; MSX1	0.00790054
dichotomous subdivision of terminal units involved in salivary gland branching	GO:0060666	2	PLXND1; SEMA3C	0.00790054
female genitalia morphogenesis	GO:0048807	2	FGF10; TP63	0.00790054
positive regulation of mast cell degranulation	GO:0043306	2	ZAP70; ADORA2B	0.00790054
positive regulation of mesenchymal cell apoptotic process	GO:2001055	2	MSX1; MSX2	0.00790054
ureter maturation	GO:0035799	2	RET; GATA3	0.00790054
BMP signaling pathway involved in heart development	GO:0061312	2	MSX1; MSX2	0.00790054
pronephros development	GO:0048793	2	IRX3; SIX2	0.00790054
negative regulation of actin filament depolymerization	GO:0030835	2	SWAP70; LIMA1	0.00790054
negative regulation of leukocyte cell-cell adhesion	GO:1903038	2	PPARA; ASS1	0.00790054
regulation of hormone metabolic process	GO:0032350	2	TCF7L2; FSHR	0.00790054
regulation of axon extension involved in axon guidance	GO:0048841	2	PLXND1; PLXNA2	0.00790054
regulation of establishment or maintenance of cell polarity	GO:0032878	2	LLGL1; TEK	0.00790054
positive regulation of mesenchymal stem cell differentiation	GO:2000741	2	SOX5; SOX9	0.00790054
Harderian gland development	GO:0070384	2	SOX9; FGF10	0.00790054
positive regulation of peptidyl-serine phosphorylation of STAT protein	GO:1903263	2	GFRA2; RET	0.00790054
striated muscle tissue development	GO:0014706	2	IFRD1; EYA2	0.00790054
collagen biosynthetic process	GO:0032964	2	SERPINH1; COL5A1	0.00790054
motor learning	GO:0061743	2	DKK1; EN1	0.00790054
negative regulation of SMAD protein complex assembly	GO:0010991	2	LDLRAD4; SMAD6	0.00790054
neural crest cell fate specification	GO:0014036	2	SOX9; PBX1	0.00790054
retina vasculature development in camera-type eye	GO:0061298	2	PDGFRA; BMPR2	0.00790054
negative regulation of skeletal muscle tissue development	GO:0048642	2	TSC22D3; DKK1	0.00790054
chondrocyte differentiation involved in endochondral bone morphogenesis	GO:0003413	2	AXIN2; SOX9	0.00790054
regulation of platelet-derived growth factor receptor signaling pathway	GO:0010640	2	LRIG2; FSHR	0.00790054
myoblast fate commitment	GO:0048625	2	PITX1; TCF7L2	0.00790054
sensory neuron axon guidance	GO:0097374	2	GBX1; NRP2	0.00790054
negative regulation of systemic arterial blood pressure	GO:0003085	2	BMPR2; BBS4	0.00790054
establishment of spindle orientation	GO:0051294	2	LLGL1; MAP4	0.00790054
cerebellar Purkinje cell-granule cell precursor cell signaling involved in regulation of granule cell precursor cell proliferation	GO:0021937	2	LHX1; LHX5	0.00790054
liver development	GO:0001889	6	FKBP1A; GATA6; ENSGALG00000038454; ENSGALG00000051260; CITED2; MAN2A1	0.00822211
spinal cord motor neuron differentiation	GO:0021522	4	GDPD5; GBX1; LHX1; NKX6-1	0.00842655
positive regulation of axon extension	GO:0045773	4	TRPV2; NTN1; MAPT; SEMA7A	0.00842655
eye development	GO:0001654	4	SIX6; MEIS2; LHX5; FGF9	0.00842655
positive regulation of cardiac muscle cell proliferation	GO:0060045	4	TBX5; GATA6; TBX2; FGF9	0.00842655
hematopoietic progenitor cell differentiation	GO:0002244	8	EML1; TNFRSF13B; SMPD3; ADAR; ARHGEF7; CITED2; RBM47; PDGFRA	0.00850224
angiogenesis	GO:0001525	12	GJA5; FGF18; EPHB3; WASF2; NRP2; CLIC4; PPP1CC; VEZF1; OVOL2; MEIS1; HS6ST1; FGF9	0.00983023
transmembrane receptor protein tyrosine kinase signaling pathway	GO:0007169	9	GFRA2; DOK2; PAG1; NTRK3; JAK1; SHC2; ZAP70; RET; MST1R	0.0101783
positive regulation of phosphatidylinositol 3-kinase activity	GO:0043552	5	PDGFB; VAV2; TEK; FGFR3; FLT1	0.0104541
somatic stem cell population maintenance	GO:0035019	5	SOX9; BCL9L; FGF10; NOG; PRDM16	0.0104541
positive regulation of BMP signaling pathway	GO:0030513	5	BMPR2; MSX1; CYR61; MSX2; GATA6	0.0104541
neural tube development	GO:0021915	5	DACT1; ZFP36L1; DCHS1; PLXNA2; SEMA3C	0.0104541
regulation of cell migration	GO:0030334	6	PLD1; PLXNA2; PLXND1; NTN1; PITX2; UNC5C	0.0104728
negative regulation of keratinocyte differentiation	GO:0045617	3	OVOL2; TP63; MSX2	0.0114174
negative regulation of interleukin-2 production	GO:0032703	3	TNFAIP3; IL20RB; GATA3	0.0114174
odontogenesis of dentin-containing tooth	GO:0042475	3	BCL2L11; MSX1; LHX8	0.0114174
negative regulation of chondrocyte differentiation	GO:0032331	3	RARB; SMAD6; SOX9	0.0114174
heterophilic cell-cell adhesion via plasma membrane cell adhesion molecules	GO:0007157	4	NLGN1; SCARF2; DCHS1; CADM1	0.0123221
megakaryocyte development	GO:0035855	4	WASF2; MEIS1; ZFPM1; FLI1	0.0123221
negative regulation of cyclin-dependent protein serine/threonine kinase activity	GO:0045736	4	TNFAIP3; CDKN1B; CDKN1A; KAT2B	0.0123221
ventricular septum morphogenesis	GO:0060412	4	ZFPM1; GJA5; PITX2; CITED2	0.0123221
positive regulation of endothelial cell proliferation	GO:0001938	6	NRARP; PDGFB; VEGFA; FLT4; VASH2; BMPR2	0.0131279
midbrain development	GO:0030901	5	MSX1; LMX1A; TLE4; WLS; EN1	0.0137473
activation of cysteine-type endopeptidase activity involved in apoptotic process	GO:0006919	7	RET; F2R; BOK; NOD1; BCL2L11; HIP1; CDKN1B	0.0141854
negative regulation of neuron differentiation	GO:0045665	8	IRX3; SIX3; PBX1; LMX1A; ISL1; ENSGALG00000041102; MEIS1; MIB1	0.0142712
actin cytoskeleton organization	GO:0030036	8	WASF3; RHOU; CORO2A; FMNL3; MOB2; SF3A3; KRAS; NUAK2	0.0167104
middle ear morphogenesis	GO:0042474	4	NOG; MSX1; SIX2; INSIG1	0.017204
mitotic spindle organization	GO:0007052	4	EML1; KIF2B; MAP4; RCC1	0.017204
ventricular septum development	GO:0003281	4	CYR61; TBX5; SMAD6; GATA3	0.017204
pharyngeal system development	GO:0060037	4	GATA3; TBX1; PLXNA2; ISL1	0.017204
response to cold	GO:0009409	4	ADRB2; METRNL; ENSGALG00000051260; ZNF516	0.017204
limb development	GO:0060173	4	HS6ST1; FKBP1A; HS6ST2; BMPR2	0.017204
inactivation of MAPK activity	GO:0000188	4	SPRED2; DUSP28; DUSP6; DUSP14	0.017204
negative regulation of Notch signaling pathway	GO:0045746	5	HIF1AN; OVOL2; GDPD5; DLK2; NUMB	0.0176724
activation of adenylate cyclase activity	GO:0007190	3	FSHR; ADRB2; ACR ACRL	0.0186712
positive regulation of calcium ion import	GO:0090280	3	PDGFB; STC1; TRPV2	0.0186712
plasma membrane tubulation	GO:0097320	3	SNX33; SGIP1; PACSIN1	0.0186712
negative regulation of cyclin-dependent protein kinase activity	GO:1904030	3	PRKRIP1; TRIB1; DNAJC3	0.0186712
hindbrain development	GO:0030902	3	TBR1; ZNF703; WLS	0.0186712
neuroblast proliferation	GO:0007405	3	PLXNB2; RACGAP1; EML1	0.0186712
Sertoli cell development	GO:0060009	3	HSD17B4; SOX9; FSHR	0.0186712
embryonic cranial skeleton morphogenesis	GO:0048701	6	PDGFRA; FGFR2; TBX15; KRAS; SIX2; RUNX2	0.0197807
positive regulation of phosphatidylinositol 3-kinase signaling	GO:0014068	7	PDGFB; FLT1; UNC5B; FSHR; SOX9; F2R; TEK	0.0200884
positive regulation of ERK1 and ERK2 cascade	GO:0070374	14	F2R; CCLI5; FSHR; FGFR3; FLT4; SEMA7A; CD44; TEK; FGF10; FGF18; HTR2C; NOD1; PDGFB; RAPGEF2	0.0206595
face morphogenesis	GO:0060325	5	PDGFRA; DKK1; ANKRD11; MSX1; NOG	0.0222722
CD8-positive, alpha-beta T cell differentiation	GO:0043374	2	PAX1; SATB1	0.0222997
mesonephros development	GO:0001823	2	ZBTB32; FGF10	0.0222997
positive regulation of cardioblast differentiation	GO:0051891	2	TBX5; GATA6	0.0222997
UDP-N-acetylglucosamine biosynthetic process	GO:0006048	2	PGM3; GNPNAT1	0.0222997
endocardial cushion development	GO:0003197	2	TBX5; CITED2	0.0222997
regulation of DNA biosynthetic process	GO:2000278	2	CDKN1A; TFDP1	0.0222997
mesenchymal to epithelial transition	GO:0060231	2	FZD7; GATA3	0.0222997
notochord development	GO:0030903	2	LHX1; SOX9	0.0222997
negative regulation of cellular component movement	GO:0051271	2	ACTN1; CDKN1B	0.0222997
regulation of calcineurin-NFAT signaling cascade	GO:0070884	2	FKBP1A; RCAN1	0.0222997
atrioventricular valve morphogenesis	GO:0003181	2	CYR61; TBX5	0.0222997
protein deglycosylation	GO:0006517	2	MAN2A1; MAN2A2	0.0222997
insulin-like growth factor receptor signaling pathway	GO:0048009	2	PIK3R1; IGF1R	0.0222997
regulation of endodermal cell fate specification	GO:0042663	2	DKK1; DUSP6	0.0222997
embryonic cleavage	GO:0040016	2	TOP1; PIK3CB	0.0222997
pulmonary myocardium development	GO:0003350	2	SEMA3C; PITX2	0.0222997
mesoderm development	GO:0007498	2	EXT1; ETS2	0.0222997
protein localization to synapse	GO:0035418	2	NLGN1; LRRTM1	0.0222997
branchiomotor neuron axon guidance	GO:0021785	2	PLXND1; PLXNA2	0.0222997
negative regulation of type B pancreatic cell apoptotic process	GO:2000675	2	ENSGALG00000038454; TCF7L2	0.0222997
regulation of interleukin-1 beta production	GO:0032651	2	F2R; SPHK1	0.0222997
corticospinal tract morphogenesis	GO:0021957	2	ZEB2; CDH11	0.0222997
embryonic nail plate morphogenesis	GO:0035880	2	MSX1; MSX2	0.0222997
mannose metabolic process	GO:0006013	2	MAN2A2; MAN2A1	0.0222997
bone morphogenesis	GO:0060349	4	PAX1; MSX1; PAPPA2; CITED2	0.0231365
N-glycan processing	GO:0006491	4	MAN2A1; MAN2A2; MGAT4C; ST8SIA4	0.0231365
branching involved in blood vessel morphogenesis	GO:0001569	4	PLXND1; ETS2; NRARP; PITX2	0.0231365
Wnt signaling pathway	GO:0016055	6	WNT7B; MACF1; PITX2; CELA1; FERMT2; TLE4	0.0238375
spleen development	GO:0048536	6	FKBP1A; PBX1; BCL2L11; FGF10; CITED2; PITX2	0.0238375
embryonic forelimb morphogenesis	GO:0035115	5	MSX1; MSX2; TBX5; EN1; RUNX2	0.0275827
negative chemotaxis	GO:0050919	5	NRP2; SEMA4G; FLRT3; SEMA7A; SEMA3C	0.0275827
white fat cell differentiation	GO:0050872	3	TBL1XR1; PRDM16; FGF10	0.0279262
bone remodeling	GO:0046849	3	EFNA2; ELF1; NOTCH2	0.0279262
positive regulation of insulin secretion involved in cellular response to glucose stimulus	GO:0035774	3	C2CD2L; ENSGALG00000038454; RFX6	0.0279262
positive regulation of blood vessel endothelial cell migration	GO:0043536	3	ANGPT4; PDGFB; PLCG1	0.0279262
heart trabecula formation	GO:0060347	3	OVOL2; FKBP1A; FHL2	0.0279262
epithelial to mesenchymal transition involved in endocardial cushion formation	GO:0003198	3	RRBP1; MSX2; MSX1	0.0279262
focal adhesion assembly	GO:0048041	3	ACTN1; FERMT2; ARHGEF7	0.0279262
positive regulation of actin cytoskeleton reorganization	GO:2000251	3	BAIAP2; NTRK3; TEK	0.0279262
positive regulation of cellular protein catabolic process	GO:1903364	3	TNFAIP3; C26H6ORF125; DACT1	0.0279262
cellular senescence	GO:0090398	3	KAT6A; CDKN1A; TBX2	0.0279262
embryonic hemopoiesis	GO:0035162	3	GATA3; PBX1; SH2B3	0.0279262
signal transduction by protein phosphorylation	GO:0023014	6	ENSGALG00000034605; MAP3K1; OXSR1; STK10; LOC420419; BMPR2	0.0284155
negative regulation of transforming growth factor beta receptor signaling pathway	GO:0030512	6	SMURF2; VASN; SMAD6; PRDM16; LDLRAD4; BCL9L	0.0284155
chondrocyte development	GO:0002063	4	MSX2; RUNX2; FGF18; BMPR2	0.0301654
positive regulation of mesenchymal cell proliferation	GO:0002053	4	TP63; FOXP1; SOX9; FGF9	0.0301654
protein localization to nucleus	GO:0034504	4	SOX9; PLRG1; BANP; MSX1	0.0301654
inner ear morphogenesis	GO:0042472	7	ENSGALG00000050862; FGF9; GATA3; INSIG1; NTN1; MAFB; DLX6	0.0318503
phosphatidylinositol phosphorylation	GO:0046854	5	PIK3R1; PI4KB; BPNT2; PIK3R3; PIK3CB	0.0336328
negative regulation of fat cell differentiation	GO:0045599	5	INSIG1; ZFPM1; JDP2; GATA3; MSX2	0.0336328
anterior/posterior pattern specification	GO:0009952	9	MSX2; PBX1; HOXD3; ALX1; EMX2; GBX1; MSX1; BMPR2; ZBTB32	0.0340211
neuron migration	GO:0001764	9	TOP2B; CCKAR; PITX2; ADGRL3; KIRREL3; MAPT; GATA3; NTN1; BBS4	0.0380276
peptidyl-tyrosine phosphorylation	GO:0018108	9	EPHB3; FLT1; FGFR2; FLT4; NTRK3; MST1R; PDGFRA; TEK; RET	0.0380276
osteoclast differentiation	GO:0030316	3	ELF1; EFNA2; SNX10	0.039172
signal transduction involved in regulation of gene expression	GO:0023019	3	MSX2; MSX1; PDGFRA	0.039172
definitive hemopoiesis	GO:0060216	3	MEIS1; ADAR; PBX1	0.039172
stem cell population maintenance	GO:0019827	6	FZD7; SMC1A; DIS3L2; KLF4; TRIM8; TPT1	0.0392193
fat cell differentiation	GO:0045444	6	SMAD6; BBS4; KLF4; TCF7L2; SREBF1; TBL1X	0.0392193
neural tube closure	GO:0001843	7	PLXNB2; CITED2; NOG; ALX1; BBS4; ZEB2; RGMA	0.0418312
positive regulation of keratinocyte proliferation	GO:0010838	2	FGF10; TP63	0.0419817
regulation of neural retina development	GO:0061074	2	SIX3; ATOH8	0.0419817
DNA unwinding involved in DNA replication	GO:0006268	2	TOP2B; PURA	0.0419817
primitive streak formation	GO:0090009	2	LHX1; ETS2	0.0419817
lens morphogenesis in camera-type eye	GO:0002089	2	CITED2; MEIS1	0.0419817
positive regulation of brown fat cell differentiation	GO:0090336	2	METRNL; PRDM16	0.0419817
necroptotic process	GO:0070266	2	PGAM5; PPIF	0.0419817
regulation of microvillus assembly	GO:0032534	2	PLD1; ATP8B1	0.0419817
wound healing, spreading of epidermal cells	GO:0035313	2	MSX2; COL5A1	0.0419817
positive regulation of transcription regulatory region DNA binding	GO:2000679	2	KLF4; GATA3	0.0419817
otic vesicle formation	GO:0030916	2	FGF10; SOX9	0.0419817
nucleoside transmembrane transport	GO:1901642	2	SLC29A4; SLC29A1	0.0419817
toll-like receptor 2 signaling pathway	GO:0034134	2	TLR2A; TNIP2	0.0419817
negative regulation of organ growth	GO:0046621	2	WWC1; CGA	0.0419817
dopamine receptor signaling pathway	GO:0007212	2	HMP19; GNAO1	0.0419817
actin crosslink formation	GO:0051764	2	ACTN1; BAIAP2	0.0419817
regulation of spindle checkpoint	GO:0090231	2	ENSGALG00000041102; USP44	0.0419817
regulation of timing of cell differentiation	GO:0048505	2	FGF9; GDPD5	0.0419817
maintenance of DNA repeat elements	GO:0043570	2	TCF7L2; AXIN2	0.0419817
regulation of fibroblast growth factor receptor signaling pathway	GO:0040036	2	RUNX2; DUSP6	0.0419817
positive regulation of cell-cell adhesion	GO:0022409	2	MYO10L; CITED2	0.0419817
lung saccule development	GO:0060430	2	GATA6; FGF10	0.0419817
Type II pneumocyte differentiation	GO:0060510	2	FGF10; GATA6	0.0419817
secondary heart field specification	GO:0003139	2	AXIN2; ISL1	0.0419817
CD4-positive, alpha-beta T cell differentiation	GO:0043367	2	SATB1; PAX1	0.0419817
negative regulation of cell motility	GO:2000146	2	GATA3; CTNNA1	0.0419817
negative regulation of viral transcription	GO:0032897	2	TRIM8; MID2	0.0419817
head development	GO:0060322	2	DLX6; FLRT3	0.0419817
regulation of atrial cardiac muscle cell membrane depolarization	GO:0060371	2	GJA5; CACNA1G	0.0419817
cardiac muscle hypertrophy in response to stress	GO:0014898	2	GATA6; KDM4A	0.0419817
exploration behavior	GO:0035640	2	LRRTM1; CHRNA4	0.0419817
forebrain regionalization	GO:0021871	2	LHX1; WNT7B	0.0419817
osteoblast differentiation	GO:0001649	8	RRBP1; FGF9; COL6A1; FIGNL1; HSD17B4; SEMA7A; ADAR; FHL2	0.0426412
steroid hormone mediated signaling pathway	GO:0043401	6	NR2F1; RXRA; PPARA; RARB; THRB; RORB	0.0454778
endodermal cell differentiation	GO:0035987	4	MMP15; ITGB5; COL4A2; COL6A1	0.0476066
positive regulation of epithelial to mesenchymal transition	GO:0010718	4	OLFM1; BCL9L; ALX1; AXIN2	0.0476066
somitogenesis	GO:0001756	5	MIB1; PLXNA2; ZEB2; PAX1; SEMA3C	0.0480326
negative regulation of canonical Wnt signaling pathway	GO:0090090	10	SOX9; DACT1; NOG; ISL1; TCF7L2; DAB2IP; AXIN2; TMEM88B; HDAC1; EGR1	0.0500331
carbohydrate metabolic process	GO:0005975	10	HHIPL2; PGM3; HYAL6; B3GAT1L; GFPT2; HEXDCL; CHST3; HPSE2; B4GALT4; CHST6	0.0500331
centrosome localization	GO:0051642	3	SUN2; PLXNA2; ENSGALG00000048040	0.0523486
embryonic pattern specification	GO:0009880	3	ZBTB32; SIM2; FGF10	0.0523486
olfactory bulb development	GO:0021772	3	EXT1; CRTAC1; CHD7	0.0523486
positive regulation of neurogenesis	GO:0050769	3	SPEN; MAN2A1; NUMB	0.0523486
positive regulation of cell cycle	GO:0045787	3	BCL2L11; CITED2; GDPD5	0.0523486
negative regulation of myoblast differentiation	GO:0045662	3	SOX9; MBNL3; ZFHX3	0.0523486
embryonic digestive tract development	GO:0048566	3	RARB; SOX9; FGF9	0.0523486
peptide catabolic process	GO:0043171	3	TPP1; RNPEP; CPQ	0.0523486
embryonic camera-type eye morphogenesis	GO:0048596	3	TBX2; ZNF703; CITED2	0.0523486
muscle cell differentiation	GO:0042692	3	QKI; IFRD1; BIN1	0.0523486
muscle organ development	GO:0007517	3	FXR1; LHX1; MSX1	0.0523486
blood vessel remodeling	GO:0001974	3	BMPR2; FGF10; SEMA3C	0.0523486
vascular endothelial growth factor receptor signaling pathway	GO:0048010	3	FLT4; BMPR2; VEGFA	0.0523486
vasculogenesis	GO:0001570	5	PITX2; QKI; VEGFA; CITED2; ZFP36L1	0.0564043
mitotic cytokinesis	GO:0000281	4	RACGAP1; BBS4; SNX33; ANK3	0.0580249
positive regulation of reactive oxygen species metabolic process	GO:2000379	4	PDGFB; CDKN1A; PID1; ZC3H12A	0.0580249
mRNA splicing, via spliceosome	GO:0000398	6	CWC22; DHX38; SPEN; PLRG1; SF3A3; SF3B3	0.0597618
positive regulation of fat cell differentiation	GO:0045600	5	WDFY2; ZBTB32; HTR2C; ZC3H12A; ZBTB7C	0.0655602
vasculature development	GO:0001944	2	PBX1; NR2F1	0.0658955
protein localization to microtubule	GO:0035372	2	MID2; MID1	0.0658955
interleukin-1-mediated signaling pathway	GO:0070498	2	EGR1; TNIP2	0.0658955
negative regulation of viral release from host cell	GO:1902187	2	MID2; TRIM8	0.0658955
chondroblast differentiation	GO:0060591	2	CYR61; RUNX2	0.0658955
I-kappaB phosphorylation	GO:0007252	2	DAB2IP; MAP3K7	0.0658955
mitotic cell cycle arrest	GO:0071850	2	CDKN1B; CDKN1A	0.0658955
endoderm formation	GO:0001706	2	NOG; LHX1	0.0658955
DNA topological change	GO:0006265	2	TOP1; TOP2B	0.0658955
negative regulation of B cell activation	GO:0050869	2	SAMSN1; TNFAIP3	0.0658955
somite rostral/caudal axis specification	GO:0032525	2	NRARP; LHX1	0.0658955
positive regulation of fibroblast apoptotic process	GO:2000271	2	BCL2L11; TP63	0.0658955
cellular response to BMP stimulus	GO:0071773	2	SOX9; GATA3	0.0658955
acrosome reaction	GO:0007340	2	ACR ACRL; PLCD4	0.0658955
positive regulation of male gonad development	GO:2000020	2	SOX9; CITED2	0.0658955
endothelial cell morphogenesis	GO:0001886	2	CLIC4; STC1	0.0658955
negative regulation of cardiac muscle cell proliferation	GO:0060044	2	TBX5; NOG	0.0658955
regulation of phosphatidylinositol 3-kinase activity	GO:0043551	2	PIK3R1; PIK3R3	0.0658955
positive regulation of transcription from RNA polymerase II promoter involved in cellular response to chemical stimulus	GO:1901522	2	RXRA; RUNX2	0.0658955
positive regulation of interleukin-4 production	GO:0032753	2	GATA3; IL20RB	0.0658955
epithelial cell-cell adhesion	GO:0090136	2	ITGB5; CTNNA1	0.0658955
positive regulation of receptor biosynthetic process	GO:0010870	2	HDAC1; NR2F1	0.0658955
positive regulation of lipopolysaccharide-mediated signaling pathway	GO:0031666	2	SAMD5; LY96	0.0658955
lymphangiogenesis	GO:0001946	2	FLT4; BMPR2	0.0658955
positive regulation of cartilage development	GO:0061036	2	CYR61; BMPR2	0.0658955
regulation of skeletal muscle cell differentiation	GO:2001014	2	ATOH8; C26H6ORF125	0.0658955
positive regulation of gene expression	GO:0010628	13	C1QTNF6; ZC3H12A; GPC1; PIK3CB; HOXD3; TLE4; FGF9; OLFM1; DNMT3B; QKI; CUX2; NTRK3; KRAS	0.067246
smooth muscle tissue development	GO:0048745	3	FKBP1A; TP63; FOXP1	0.0673585
motor neuron axon guidance	GO:0008045	3	NOG; LHX1; FOXP1	0.0673585
positive regulation of branching involved in ureteric bud morphogenesis	GO:0090190	3	LHX1; NOG; SOX9	0.0673585
respiratory gaseous exchange	GO:0007585	3	MAN2A1; MAFB; CHRNA4	0.0673585
heart morphogenesis	GO:0003007	3	CHD7; COL5A1; DCHS1	0.0673585
innervation	GO:0060384	3	LRIG2; LRIG1; ISL1	0.0673585
positive regulation of myoblast differentiation	GO:0045663	3	PITX2; HIF1AN; ZFHX3	0.0673585
cell fate determination	GO:0001709	3	GATA3; PTCH2; TLE4	0.0673585
positive regulation of signal transduction	GO:0009967	3	SKAP2; SH2B3; SLA2	0.0673585
ventricular cardiac muscle tissue morphogenesis	GO:0055010	3	RXRA; ISL1; FKBP1A	0.0673585
neuron differentiation	GO:0030182	4	SMARCA1; WNT7B; EMX2; RUNX2	0.0695542
neuron projection morphogenesis	GO:0048812	4	KIRREL3; DAB2IP; PACSIN1; ZSWIM6	0.0695542
intracellular receptor signaling pathway	GO:0030522	4	PPARA; THRB; RORB; NR2F1	0.0695542
cellular response to organic cyclic compound	GO:0071407	4	CDKN1B; P2RY6; AXIN2; p2ry1	0.0695542
actin filament bundle assembly	GO:0051017	4	BAIAP2; LIMA1; PCDH15; ACTN1	0.0695542
adenylate cyclase-activating G-protein coupled receptor signaling pathway	GO:0007189	4	FSHR; RXFP2; ADORA2B; ADRB2	0.0695542
cytokine-mediated signaling pathway	GO:0019221	10	IL20RB; IL17RD; FKBP1A; IFNGR1; FLRT3; NYX; STAT4; CD44; LRRTM1; LRRC26	0.070819
locomotory behavior	GO:0007626	8	ENSGALG00000050862; LRRTM1; CHRNA4; GNAO1; ENSGALG00000034605; MEIS1; HTR2C; FSHR	0.0721765
lung development	GO:0030324	5	FGF18; TBX5; FKBP1A; PDGFRA; SIM2	0.0754942
circadian regulation of gene expression	GO:0032922	5	NRIP1; BHLHE40; PPARA; PPP1CC; TOP1	0.0754942
activation of MAPK activity	GO:0000187	6	FGF10; SHC2; PLCE1; GRM4; MAP3K7; NTRK3	0.0764286
sensory perception of sound	GO:0007605	9	ENSGALG00000050862; CHD7; THRB; CDKN1B; ATP8B1; FAM107B; GRXCR2; LRIG2; LRIG1	0.081773
adult walking behavior	GO:0007628	4	CHD7; GBX1; PCDH15; MAPT	0.0821627
positive regulation of vascular endothelial growth factor production	GO:0010575	4	FLT4; ISL1; ADORA2B; CCBE1	0.0821627
substrate adhesion-dependent cell spreading	GO:0034446	4	TEK; EPHB3; FZD7; FERMT2	0.0821627
negative regulation of cell growth	GO:0030308	7	ST7L; CDKN1A; CDKN2C; BMPR2; CDKN1B; MSX1; FOXK1	0.0829731
cardiac muscle cell differentiation	GO:0055007	3	TBX5; ENSGALG00000051260; GATA6	0.0840767
branching involved in ureteric bud morphogenesis	GO:0001658	3	PBX1; DCHS1; PAX2	0.0840767
extrinsic apoptotic signaling pathway in absence of ligand	GO:0097192	3	BOK; EYA2; BCL2L11	0.0840767
cerebellum development	GO:0021549	3	ATRN; EN1; LMX1A	0.0840767
regulation of heart contraction	GO:0008016	3	THRB; GNAO1; ISL1	0.0840767
B cell receptor signaling pathway	GO:0050853	3	CD38; ZAP70; PLCG2	0.0840767
positive regulation of DNA replication	GO:0045740	3	IGF1R; FGF10; PDGFB	0.0840767
positive regulation of MAPK cascade	GO:0043410	5	WWC1; C1QTNF6; IGFBP4; FGFR2; ADRB2	0.0861938
positive regulation of osteoblast differentiation	GO:0045669	5	RUNX2; TP63; CYR61; MSX2; BMPR2	0.0861938
thyroid hormone generation	GO:0006590	2	CPQ; CGA	0.0931346
regulation of ossification	GO:0030278	2	PBX1; SIX2	0.0931346
negative regulation of viral entry into host cell	GO:0046597	2	MID2; TRIM8	0.0931346
lung epithelial cell differentiation	GO:0060487	2	NUMB; SOX9	0.0931346
regulation of neuron apoptotic process	GO:0043523	2	TP63; GATA3	0.0931346
bone resorption	GO:0045453	2	TPP1; ADRB2	0.0931346
regulation of epidermal growth factor receptor signaling pathway	GO:0042058	2	MVB12B; RHBDF2	0.0931346
left/right axis specification	GO:0070986	2	CITED2; PITX2	0.0931346
blood circulation	GO:0008015	2	CHD7; FLI1	0.0931346
negative regulation of delayed rectifier potassium channel activity	GO:1902260	2	ANK3; KCNRG	0.0931346
kidney morphogenesis	GO:0060993	2	EMX2; GCNT1	0.0931346
negative regulation of transcription regulatory region DNA binding	GO:2000678	2	MSX2; MSX1	0.0931346
chondroitin sulfate biosynthetic process	GO:0030206	2	CHST3; CHST13	0.0931346
negative regulation of DNA endoreduplication	GO:0032876	2	STAG2; SMC1A	0.0931346
negative regulation of axon extension	GO:0030517	2	NTN1; IFRD1	0.0931346
osteoblast development	GO:0002076	2	RUNX2; MSX2	0.0931346
poly(A)+ mRNA export from nucleus	GO:0016973	2	THOC2; ZC3H11B	0.0931346
inner ear receptor cell development	GO:0060119	2	ATP8B1; FZD2	0.0931346
axon extension involved in axon guidance	GO:0048846	2	FMOD; NRP2	0.0931346
action potential	GO:0001508	2	CHRNA4; CACNA1G	0.0931346
positive regulation of dendritic spine development	GO:0060999	2	NLGN1; FOXO6	0.0931346
cerebellar Purkinje cell differentiation	GO:0021702	2	LHX1; LHX5	0.0931346
cellular response to laminar fluid shear stress	GO:0071499	2	KLF4; ASS1	0.0931346
phospholipid catabolic process	GO:0009395	2	PLCG2; PLCG1	0.0931346
protein heterotrimerization	GO:0070208	2	COL6A1; C1QTNF6	0.0931346
morphogenesis of an epithelium	GO:0002009	2	PCDH15; TBX5	0.0931346
granulocyte differentiation	GO:0030851	2	CITED2; ZFPM1	0.0931346
embryonic camera-type eye development	GO:0031076	2	PITX2; FGF10	0.0931346
positive regulation of microtubule polymerization	GO:0031116	2	MAPT; CDKN1B	0.0931346
histone H2A monoubiquitination	GO:0035518	2	BCOR; RYBP	0.0931346
striatum development	GO:0021756	2	BBS4; RARB	0.0931346
ventricular cardiac muscle cell development	GO:0055015	2	FHL2; PITX2	0.0931346
insulin receptor signaling pathway	GO:0008286	4	PIK3R1; BAIAP2; PIK3R3; SREBF1	0.0958077
negative regulation of JAK-STAT cascade	GO:0046426	4	LRRTM1; FLRT3; NYX; LRRC26	0.0958077
positive regulation of MAP kinase activity	GO:0043406	4	FGF18; FLT1; MST1R; PDGFB	0.0958077
protein autophosphorylation	GO:0046777	11	FGFR2; EPHB3; PDGFRA; TNIK; NLK; FGFR3; FLT4; FLT1; MKNK1; TEK; STK10	0.0958247
