# Supplementary material for: Analysis of DNA Methylation Profiles in Mandibular Condyle of Chicks With Crossed Beaks Using Whole-Genome Bisulfite Sequencing
Source: Front Genet. 2021 Jul 8;12:680115. doi: 10.3389/fgene.2021.680115 (PMC8298039; doi:10.3389/fgene.2021.680115)
Supplement: Supplementary Table 5 — The list of DMGs enriched top 20 KEGG pathways for CG context. [file Table_5.XLSX]

## Sheet: KEGG
Pathway	Ko_ID	p-value	DMGs Counts	DMGs_gene_all
Regulation of actin cytoskeleton	ko04810	3.02444e-05	31	PPP1R12B; MYL10; ENSGALG00000002193; FGF18; VAV2; PPP1CC; PIK3CB; MYLK2; ARHGEF6; FGF13; ITGB1; TGFB1I1; PAK3; FGFR2; PIK3R3; PDGFB; PDGFRA; WASF2; PIK3R1; FGF10; F2R; FGFR3; FGF9; ITGB5; KRAS; ARHGEF7; ITGA6; ENSGALG00000034605; MYL12B; ACTN1; BAIAP2
VEGF signaling pathway	ko04370	0.000114395	14	SHC2; PLCG1; PIK3CB; TGFB1I1; NFATC2; VEGFA; PIK3R3; PIK3R1; SPHK1; KRAS; PLCG2; PPP3CA; LOC101748851; AKT2
Notch signaling pathway	ko04330	0.000140811	12	HES4; notch1; NOTCH2; NCOR2; HDAC1; NUMB; MAML3; KAT2B; MAML2; HES1; LFNG; ENSGALG00000050415
ErbB signaling pathway	ko04012	0.000835923	15	SHC2; PLCG1; ABL1; PIK3CB; PAK3; GAB1; PIK3R3; PIK3R1; CDKN1B; CDKN1A; KRAS; PLCG2; MYC; ENSGALG00000034605; AKT2
Cell adhesion molecules (CAMs)	ko04514	0.00100769	18	DMA; PTPRC; CDH4; ENSGALG00000006926; CD40; ITGB1; CLDN2; NCAM1; CADM1; ALCAM; JAM2; CLDN14; NLGN4Y; CDH15; NFASC; ITGA6; NECTIN1; NLGN1
Glycosaminoglycan biosynthesis - heparan sulfate / heparin	ko00534	0.00116503	7	HS6ST1; NDST2; XYLT1; HS6ST3; GLCE; HS6ST2; EXT1
Focal adhesion	ko04510	0.00147374	27	PPP1R12B; SHC2; MYL10; VAV2; PPP1CC; PIK3CB; FLT4; COL6A1; MYLK2; ITGB1; TGFB1I1; LAMB1; PAK3; VEGFA; PIK3R3; PDGFB; PDGFRA; PIK3R1; COL4A2; FLT1; ITGB5; ITGA6; ENSGALG00000034605; MYL12B; IGF1R; ACTN1; AKT2
MAPK signaling pathway	ko04010	0.0021384	30	MAPT; FGF18; CACNA1E; NLK; LOC420419; FGF13; CACNA1G; FGFR2; MKNK1; DUSP6; PDGFB; PDGFRA; MAP3K1; FGF10; MAP3K7; RASGRF2; FGFR3; RAPGEF2; FGF9; CACNG4; KRAS; MECOM; MYC; CACNB4; CACNG3; PPP3CA; LOC101748851; TRAF2; MAPK8IP2; AKT2
Wnt signaling pathway	ko04310	0.00305124	19	DKK1; SIAH1; NLK; PRICKLE2; NFATC2; TCF7L2; PRICKLE1; MAP3K7; FZD2; LEF1; MYC; FZD7; WNT7B; TBL1XR1; AXIN2; PPP3CA; TBL1X; LOC101748851; WNT1
Calcium signaling pathway	ko04020	0.00349649	23	PLCG1; CACNA1E; PPIF; HTR2C; MYLK2; HTR5A; CACNA1G; PDE1A; CALM2; PDGFRA; ADORA2B; CD38; F2R; SPHK1; PLCD4; GRPR; CCKAR; GNAS; PLCG2; PPP3CA; PLCE1; ADRB2; LOC101748851
AGE-RAGE signaling pathway in diabetic complications	ko04933	0.0107653	14	PLCG1; PIK3CB; EGR1; VEGFA; PIK3R3; IL6; PIK3R1; COL4A2; CDKN1B; PLCD4; KRAS; PLCG2; PLCE1; AKT2
Adherens junction	ko04520	0.0188823	11	CTNNA1; NLK; TCF7L2; WASF2; MAP3K7; WASF3; LEF1; NECTIN1; IGF1R; ACTN1; BAIAP2
Dorso-ventral axis formation	ko04320	0.0221074	5	ETS1; notch1; NOTCH2; ETS2; KRAS
Melanogenesis	ko04916	0.0355899	12	GNAO1; CREB3L1; TCF7L2; CALM2; POMC; FZD2; GNAS; KRAS; LEF1; FZD7; WNT7B; WNT1
TGF-beta signaling pathway	ko04350	0.0412384	11	NOG; SMURF2; BMPR2; BMP4; TFDP1; SMAD6; MYC; SMAD7; ACVR1; BMP8A; PITX2
Glycosaminoglycan biosynthesis - chondroitin sulfate / dermatan sulfate	ko00532	0.0428582	4	XYLT1; CHST3; CHST13; CHST7
Phosphatidylinositol signaling system	ko04070	0.0476369	12	DGKE; PLCG1; DGKK; PIK3CB; CALM2; PIK3R3; PIK3R1; PI4KB; PLCD4; PLCG2; PLCE1; BPNT2
Other types of O-glycan biosynthesis	ko00514	0.0818313	5	MGAT5B; B3GAT1L; POGLUT1; B3GLCT; LFNG
Alanine, aspartate and glutamate metabolism	ko00250	0.0912507	5	GOT1; ASS1; GAD1; GFPT2; ALDH4A1
Toll-like receptor signaling pathway	ko04620	0.102543	10	PIK3CB; CD40; IL12A; PIK3R3; IL6; PIK3R1; MAP3K7; LY96; TLR2A; AKT2
