# Supplementary material for: Analysis of DNA Methylation Profiles in Mandibular Condyle of Chicks With Crossed Beaks Using Whole-Genome Bisulfite Sequencing
Source: Front Genet. 2021 Jul 8;12:680115. doi: 10.3389/fgene.2021.680115 (PMC8298039; doi:10.3389/fgene.2021.680115)
Supplement: Supplementary Table 7 — The list of DMGs enriched top 20 KEGG pathways for CHH context. [file Table_7.XLSX]

## Sheet: KEGG
Pathway	Ko_ID	P-value	DMGs Counts	DMGs_gene_all
Neuroactive ligand-receptor interaction	ko04080	0.000264901	20	GRM4; GHRHR; PTH2R; GRM3; NPY5R; p2ry1; CHRM3; MAS1; CHRM2; OPRM1; HTR1A; GRIN3A; GRIK1; P2RY8; LOC112532977; GRPR; ADRA1D; AVPR1A; GABRG3; S1PR3
AGE-RAGE signaling pathway in diabetic complications	ko04933	0.00329754	9	EGR1; VEGFA; NOX3; PIK3R1; COL4A2; CDKN1B; COL3A1; COL1A1; LOC112532921
Steroid hormone biosynthesis	ko00140	0.0236414	4	SULT1E1; CYP11A1; HSD17B3; LOC769841
N-Glycan biosynthesis	ko00510	0.0243637	5	MAN1A1; ST6GAL2; FUT8; ALG10; ENSGALG00000050907
Calcium signaling pathway	ko04020	0.0451704	10	CACNA1B; CHRM3; CHRM2; PDGFRA; STIM2; GRPR; ATP2B1; ADRA1D; AVPR1A; LOC112532921
Biosynthesis of amino acids	ko01230	0.050596	5	CPS1; PSAT1; PRPS2; ENSGALG00000047632; ENSGALG00000052983
Focal adhesion	ko04510	0.0525373	11	VEGFA; PDGFRA; PIK3R1; LAMA4; COL4A2; VWF; CCND2; HGF; COL1A1; ENSGALG00000048508; FLNA
Nicotinate and nicotinamide metabolism	ko00760	0.0728461	3	NAMPTP1; NMRK1; NUDT12
Carbon metabolism	ko01200	0.0889229	6	CPS1; PSAT1; PRPS2; HK2; ENSGALG00000047632; ENSGALG00000052983
Glycosaminoglycan biosynthesis - keratan sulfate	ko00533	0.0942506	2	CHST6; FUT8
One carbon pool by folate	ko00670	0.104608	2	MTHFD1L; ENSGALG00000052983
Starch and sucrose metabolism	ko00500	0.111508	3	KL; HK2; GBE1
ECM-receptor interaction	ko04512	0.119145	5	CD36; LAMA4; COL4A2; VWF; COL1A1
Wnt signaling pathway	ko04310	0.12002	7	WNT11; DAAM1; CCND2; CTBP1; TBL1X; LOC112532921; LOC107050371
Hedgehog signaling pathway	ko04340	0.140787	3	SHH; CCND2; GAS1
Cytokine-cytokine receptor interaction	ko04060	0.169852	8	VEGFA; IFNGR1; PDGFRA; CNTFR; HGF; EDA; CRLF2; GMSRAL
Glycosaminoglycan biosynthesis - heparan sulfate / heparin	ko00534	0.171892	2	HS3ST3A1; HS6ST3
Phosphatidylinositol signaling system	ko04070	0.186321	5	PIK3R1; INPP5D; PIK3C3; LOC112532921; ENSGALG00000049443
Biosynthesis of unsaturated fatty acids	ko01040	0.195662	2	ACOX3; ELOVL6
Inositol phosphate metabolism	ko00562	0.200788	4	INPP5D; PIK3C3; LOC112532921; ENSGALG00000049443
