# Supplementary material for: Analysis of DNA Methylation Profiles in Mandibular Condyle of Chicks With Crossed Beaks Using Whole-Genome Bisulfite Sequencing
Source: Front Genet. 2021 Jul 8;12:680115. doi: 10.3389/fgene.2021.680115 (PMC8298039; doi:10.3389/fgene.2021.680115)
Supplement: Supplementary Table 8 — The list genes were identified as both DEGs and DMGs in the left-side (affected-side) and the right-side (nor-mal-side) mandibular condyle of crossed beak chicks. [file Table_8.XLSX]

## Sheet: Sheet1
RNA-seq data					WGBS-seq data
Gene name	FPKM of L	FPKM of R	L vs. R log2FolfChange	regulated	MethChr	MethDiff (L vs. R)	P-value	Annotation	Methtype
DACT1	4.48±1.51	2.18±0.38	0.59883	up	5 (55293353-55,293,455)	-0.308	3.64e-10	Exon	CG
FAM72A	2.74±0.5	5.92±2.33	-0.695393	down	26 (2379459-2,379,604)	0.287	4.15e-06	Distal Intergenic	CG
FIGNL1	1.2±0.26	2.36±0.4	-0.644806	down	2 (80755849-80,755,879)	0.276	6.24e-05	Promoter (2-3kb)	CG
IFI6	81.78±13.04	186.67±56.06	-0.833218	down	2 (89711278-89,711,362)	0.241	8.05e-05	Distal Intergenic	CG
MAP2	3.69±0.35	2.74±0.24	0.838935	up	7 (2494584-2,494,594)	-0.215	2.85e-05	Intron	CG
MSI2	7.03±1.51	5.7±1.22	0.753108	up	19 (9060535-9,060,610)	-0.207	9.87e-07	Intron	CG
TREM-B2	0.98±0.18	2.41±0.66	-0.893463	down	26 (4800298-4,800,313)	-0.201	4.48e-06	Distal Intergenic	CG
					26 (4801253-4,801,312)	-0.341	1.17e-11	Distal Intergenic	CG
					26 (4801573-4,801,816)	0.215	4.6e-10	Distal Intergenic	CG
UROD	19.6±2.18	33.5±5.48	-0.60711	down	8 (21296458-21,296,558)	-0.23	5.93e-06	Distal Intergenic	CG
ZNF469	13.76±1.56	8.68±0.69	0.651307	up	11 (18285285-18,285,311)	-0.249	5.21e-05	Distal Intergenic	CG
ZNF703	0.55±0.18	0.32±0.08	0.677012	up	22 (2413186-2,413,223)	0.2	0.00057	Distal Intergenic	CG
RAB3C	0.1±0.07	0.5±0.35	-0.611789	down	Z (18152598-18,152,641)	-0.111	1.95e-07	Intron	CHH
NPAS3	8.43±0.13	5.79±0.45	0.740044	up	5 (35248931-35,248,947)	-0.103	1.03e-07	Distal Intergenic	CHH
FIBIN	5.96±2.49	19.66±8.89	-0.760732	down	5 (3697899-3,697,961)	-0.18	1.7e-15	Distal Intergenic	CHH
ARHGAP15	2.84±0.87	6.56±2.85	-0.685269	down	7 (32976536-32,976,622)	0.169	2.88e-17	Intron	CHH
ZNF469	13.76±1.56	8.68±0.69	0.651307	up	11 (18295768-18,295,880)	0.145	6.36e-06	Distal Intergenic	CHH
TREM-B2	0.98±0.18	2.41±0.66	-0.893463	down	26 (4791777-4,791,848)	0.329	2.69e-50	Distal Intergenic	CHH
